# Supplementary material for: Chlamydia protein Pgp3 studied at high resolution in a new crystal form
Source: IUCrJ. 2018 Jun 7;5(Pt 4):439–48. doi: 10.1107/S2052252518007637 (PMC6038952; doi:10.1107/S2052252518007637)
Supplement: Supplementary file 2 [file m-05-00439-sup2.zip › Pgp3 at 3 angstroms resolution.pdb]

HEADER    ----                                    30-APR-15   xxxx              
COMPND    ---                                                                   
REMARK   3                                                                      
REMARK   3 REFINEMENT.                                                          
REMARK   3   PROGRAM     : REFMAC 5.7.0032                                      
REMARK   3   AUTHORS     : MURSHUDOV,SKUBAK,LEBEDEV,PANNU,                      
REMARK   3                 STEINER,NICHOLLS,WINN,LONG,VAGIN                     
REMARK   3                                                                      
REMARK   3    REFINEMENT TARGET : MAXIMUM LIKELIHOOD                            
REMARK   3                                                                      
REMARK   3  DATA USED IN REFINEMENT.                                            
REMARK   3   RESOLUTION RANGE HIGH (ANGSTROMS) :   3.00                         
REMARK   3   RESOLUTION RANGE LOW  (ANGSTROMS) :  44.26                         
REMARK   3   DATA CUTOFF            (SIGMA(F)) : NONE                           
REMARK   3   COMPLETENESS FOR RANGE        (%) :  97.12                         
REMARK   3   NUMBER OF REFLECTIONS             :   36196                        
REMARK   3                                                                      
REMARK   3  FIT TO DATA USED IN REFINEMENT.                                     
REMARK   3   CROSS-VALIDATION METHOD          : THROUGHOUT                      
REMARK   3   FREE R VALUE TEST SET SELECTION  : RANDOM                          
REMARK   3   R VALUE     (WORKING + TEST SET) : 0.24739                         
REMARK   3   R VALUE            (WORKING SET) :  0.24595                        
REMARK   3   FREE R VALUE                     :  0.27375                        
REMARK   3   FREE R VALUE TEST SET SIZE   (%) :  5.1                            
REMARK   3   FREE R VALUE TEST SET COUNT      :  1954                           
REMARK   3                                                                      
REMARK   3  FIT IN THE HIGHEST RESOLUTION BIN.                                  
REMARK   3   TOTAL NUMBER OF BINS USED           :      20                      
REMARK   3   BIN RESOLUTION RANGE HIGH           :    3.000                     
REMARK   3   BIN RESOLUTION RANGE LOW            :    3.078                     
REMARK   3   REFLECTION IN BIN     (WORKING SET) :     2644                     
REMARK   3   BIN COMPLETENESS (WORKING+TEST) (%) :    98.84                     
REMARK   3   BIN R VALUE           (WORKING SET) :    0.258                     
REMARK   3   BIN FREE R VALUE SET COUNT          :      166                     
REMARK   3   BIN FREE R VALUE                    :    0.311                     
REMARK   3                                                                      
REMARK   3  NUMBER OF NON-HYDROGEN ATOMS USED IN REFINEMENT.                    
REMARK   3   ALL ATOMS                :     8253                                
REMARK   3                                                                      
REMARK   3  B VALUES.                                                           
REMARK   3   FROM WILSON PLOT           (A**2) : NULL                           
REMARK   3   MEAN B VALUE      (OVERALL, A**2) :  31.817                        
REMARK   3   OVERALL ANISOTROPIC B VALUE.                                       
REMARK   3    B11 (A**2) :    -0.10                                             
REMARK   3    B22 (A**2) :    -0.69                                             
REMARK   3    B33 (A**2) :     0.79                                             
REMARK   3    B12 (A**2) :     0.00                                             
REMARK   3    B13 (A**2) :    -0.00                                             
REMARK   3    B23 (A**2) :     0.00                                             
REMARK   3                                                                      
REMARK   3  ESTIMATED OVERALL COORDINATE ERROR.                                 
REMARK   3   ESU BASED ON R VALUE                            (A):   1.221       
REMARK   3   ESU BASED ON FREE R VALUE                       (A):   0.403       
REMARK   3   ESU BASED ON MAXIMUM LIKELIHOOD                 (A):   0.278       
REMARK   3   ESU FOR B VALUES BASED ON MAXIMUM LIKELIHOOD (A**2):  14.632       
REMARK   3                                                                      
REMARK   3 CORRELATION COEFFICIENTS.                                            
REMARK   3   CORRELATION COEFFICIENT FO-FC      :   0.875                       
REMARK   3   CORRELATION COEFFICIENT FO-FC FREE :   0.853                       
REMARK   3                                                                      
REMARK   3  RMS DEVIATIONS FROM IDEAL VALUES        COUNT    RMS    WEIGHT      
REMARK   3   BOND LENGTHS REFINED ATOMS        (A):  8203 ; 0.012 ; 0.020       
REMARK   3   BOND LENGTHS OTHERS               (A):  7858 ; 0.007 ; 0.020       
REMARK   3   BOND ANGLES REFINED ATOMS   (DEGREES): 11169 ; 1.551 ; 1.970       
REMARK   3   BOND ANGLES OTHERS          (DEGREES): 18056 ; 1.376 ; 3.000       
REMARK   3   TORSION ANGLES, PERIOD 1    (DEGREES):  1069 ; 6.425 ; 5.000       
REMARK   3   TORSION ANGLES, PERIOD 2    (DEGREES):   325 ;37.802 ;24.646       
REMARK   3   TORSION ANGLES, PERIOD 3    (DEGREES):  1336 ;15.485 ;15.000       
REMARK   3   TORSION ANGLES, PERIOD 4    (DEGREES):    42 ;15.925 ;15.000       
REMARK   3   CHIRAL-CENTER RESTRAINTS       (A**3):  1333 ; 0.091 ; 0.200       
REMARK   3   GENERAL PLANES REFINED ATOMS      (A):  9433 ; 0.007 ; 0.021       
REMARK   3   GENERAL PLANES OTHERS             (A):  1845 ; 0.006 ; 0.020       
REMARK   3                                                                      
REMARK   3  ISOTROPIC THERMAL FACTOR RESTRAINTS.     COUNT   RMS    WEIGHT      
REMARK   3   MAIN-CHAIN BOND REFINED ATOMS  (A**2):  4278 ; 2.406 ; 3.097       
REMARK   3   MAIN-CHAIN BOND OTHER ATOMS    (A**2):  4278 ; 2.402 ; 3.097       
REMARK   3   MAIN-CHAIN ANGLE REFINED ATOMS (A**2):  5346 ; 4.048 ; 4.624       
REMARK   3   MAIN-CHAIN ANGLE OTHER ATOMS (A**2)  :  5347 ; 4.049 ; 4.625       
REMARK   3   SIDE-CHAIN BOND REFINED ATOMS  (A**2):  3925 ; 2.483 ; 3.356       
REMARK   3   SIDE-CHAIN BOND OTHER ATOMS  (A**2)  :  3926 ; 2.483 ; 3.357       
REMARK   3   SIDE-CHAIN ANGLE OTHER ATOMS (A**2)  :  5824 ; 4.046 ; 4.952       
REMARK   3   LONG RANGE B REFINED ATOMS (A**2)    :  8638 ; 7.494 ;24.556       
REMARK   3   LONG RANGE B OTHER ATOMS (A**2)      :  8626 ; 7.456 ;24.565       
REMARK   3                                                                      
REMARK   3  NCS RESTRAINTS STATISTICS                                           
REMARK   3   NCS TYPE: LOCAL                                                    
REMARK   3   NUMBER OF DIFFERENT NCS PAIRS  :  15                               
REMARK   3  GROUP  CHAIN1    RANGE     CHAIN2     RANGE    COUNT RMS  WEIGHT    
REMARK   3    1     A     2    260       B     2    260    9690  0.11  0.05     
REMARK   3    2     A     4    260       C     4    260    9134  0.11  0.05     
REMARK   3    3     A     2    260       D     2    260    9676  0.09  0.05     
REMARK   3    4     A     2    259       E     2    259    9751  0.11  0.05     
REMARK   3    5     A     3    260       F     3    260    9550  0.09  0.05     
REMARK   3    6     B     4    261       C     4    261    9066  0.12  0.05     
REMARK   3    7     B     2    261       D     2    261    9574  0.09  0.05     
REMARK   3    8     B     2    261       E     2    261    9860  0.09  0.05     
REMARK   3    9     B     3    261       F     3    261    9442  0.10  0.05     
REMARK   3   10     C     4    261       D     4    261    9104  0.11  0.05     
REMARK   3   11     C     4    261       E     4    261    9180  0.10  0.05     
REMARK   3   12     C     4    261       F     4    261    9236  0.11  0.05     
REMARK   3   13     D     2    261       E     2    261    9755  0.08  0.05     
REMARK   3   14     D     3    261       F     3    261    9712  0.10  0.05     
REMARK   3   15     E     3    261       F     3    261    9569  0.09  0.05     
REMARK   3                                                                      
REMARK   3  TWIN DETAILS                                                        
REMARK   3   NUMBER OF TWIN DOMAINS  : NULL                                     
REMARK   3                                                                      
REMARK   3                                                                      
REMARK   3  TLS DETAILS                                                         
REMARK   3   NUMBER OF TLS GROUPS  : NULL                                       
REMARK   3                                                                      
REMARK   3                                                                      
REMARK   3  BULK SOLVENT MODELLING.                                             
REMARK   3   METHOD USED :  MASK                                                
REMARK   3   PARAMETERS FOR MASK CALCULATION                                    
REMARK   3   VDW PROBE RADIUS   :   1.20                                        
REMARK   3   ION PROBE RADIUS   :   0.80                                        
REMARK   3   SHRINKAGE RADIUS   :   0.80                                        
REMARK   3                                                                      
REMARK   3  OTHER REFINEMENT REMARKS:                                           
REMARK   3  HYDROGENS HAVE BEEN ADDED IN THE RIDING POSITIONS                   
REMARK   3  U VALUES      : REFINED INDIVIDUALLY                                
REMARK   3                                                                      
LINKR            ASN A  19                     THR A 100                gap     
LINKR            ALA B  17                     THR B 100                gap     
LINKR            ASN C  19                     THR C 109                gap     
LINKR            ASN D  19                     LEU D 105                gap     
LINKR            ASN E  19                     THR E 100                gap     
LINKR            ASN F  19                     LEU F 105                gap     
CISPEP   1 LEU C  114    GLY C  115                    0.00                     
CISPEP   2 LEU F  114    GLY F  115                    0.00                     
CRYST1   85.410  108.250  207.000  90.00  90.00  90.00 P 21 21 21               
SCALE1      0.011708  0.000000  0.000000        0.00000                         
SCALE2     -0.000000  0.009238  0.000000        0.00000                         
SCALE3      0.000000 -0.000000  0.004831        0.00000                         
ATOM      1  N   GLY A   2      -1.762 185.713  17.048  1.00 61.06           N  
ATOM      2  CA  GLY A   2      -1.279 186.800  16.142  1.00 61.56           C  
ATOM      3  C   GLY A   2      -1.723 188.217  16.514  1.00 58.79           C  
ATOM      4  O   GLY A   2      -2.033 189.011  15.633  1.00 61.46           O  
ATOM      5  N   ASN A   3      -1.742 188.540  17.808  1.00 51.01           N  
ATOM      6  CA  ASN A   3      -1.999 189.916  18.294  1.00 45.66           C  
ATOM      7  CB  ASN A   3      -3.467 190.113  18.682  1.00 43.02           C  
ATOM      8  CG  ASN A   3      -3.884 191.564  18.640  1.00 44.07           C  
ATOM      9  OD1 ASN A   3      -3.344 192.347  19.386  1.00 46.71           O  
ATOM     10  ND2 ASN A   3      -4.823 191.938  17.757  1.00 43.58           N  
ATOM     11  C   ASN A   3      -1.076 190.242  19.486  1.00 43.58           C  
ATOM     12  O   ASN A   3      -0.916 189.418  20.378  1.00 50.52           O  
ATOM     13  N   SER A   4      -0.426 191.403  19.467  1.00 37.89           N  
ATOM     14  CA  SER A   4       0.491 191.809  20.541  1.00 32.98           C  
ATOM     15  CB  SER A   4       1.946 191.476  20.193  1.00 31.96           C  
ATOM     16  OG  SER A   4       2.397 192.173  19.052  1.00 30.90           O  
ATOM     17  C   SER A   4       0.355 193.299  20.789  1.00 32.63           C  
ATOM     18  O   SER A   4      -0.200 194.010  19.965  1.00 34.53           O  
ATOM     19  N   GLY A   5       0.854 193.766  21.926  1.00 32.63           N  
ATOM     20  CA  GLY A   5       0.795 195.172  22.268  1.00 32.91           C  
ATOM     21  C   GLY A   5       0.711 195.413  23.756  1.00 35.40           C  
ATOM     22  O   GLY A   5       1.346 194.728  24.550  1.00 37.34           O  
ATOM     23  N   PHE A   6      -0.083 196.403  24.131  1.00 37.65           N  
ATOM     24  CA  PHE A   6      -0.340 196.715  25.519  1.00 39.40           C  
ATOM     25  CB  PHE A   6       0.364 197.991  25.924  1.00 37.86           C  
ATOM     26  CG  PHE A   6       1.846 197.951  25.744  1.00 37.67           C  
ATOM     27  CD1 PHE A   6       2.426 198.241  24.524  1.00 36.76           C  
ATOM     28  CE1 PHE A   6       3.803 198.230  24.377  1.00 37.92           C  
ATOM     29  CZ  PHE A   6       4.613 197.920  25.453  1.00 37.29           C  
ATOM     30  CE2 PHE A   6       4.039 197.623  26.670  1.00 37.41           C  
ATOM     31  CD2 PHE A   6       2.664 197.645  26.811  1.00 38.70           C  
ATOM     32  C   PHE A   6      -1.840 196.895  25.709  1.00 44.84           C  
ATOM     33  O   PHE A   6      -2.543 197.248  24.787  1.00 41.07           O  
ATOM     34  N   TYR A   7      -2.333 196.603  26.907  1.00 57.74           N  
ATOM     35  CA  TYR A   7      -3.755 196.758  27.190  1.00 60.83           C  
ATOM     36  CB  TYR A   7      -4.558 195.586  26.610  1.00 60.52           C  
ATOM     37  CG  TYR A   7      -4.654 194.373  27.511  1.00 62.93           C  
ATOM     38  CD1 TYR A   7      -3.511 193.670  27.917  1.00 62.33           C  
ATOM     39  CE1 TYR A   7      -3.606 192.563  28.740  1.00 62.89           C  
ATOM     40  CZ  TYR A   7      -4.852 192.145  29.164  1.00 66.88           C  
ATOM     41  OH  TYR A   7      -4.978 191.056  29.979  1.00 72.23           O  
ATOM     42  CE2 TYR A   7      -5.996 192.820  28.780  1.00 66.03           C  
ATOM     43  CD2 TYR A   7      -5.891 193.924  27.956  1.00 65.77           C  
ATOM     44  C   TYR A   7      -4.011 196.889  28.676  1.00 67.88           C  
ATOM     45  O   TYR A   7      -3.164 196.522  29.494  1.00 64.87           O  
ATOM     46  N   LEU A   8      -5.200 197.395  29.001  1.00 79.57           N  
ATOM     47  CA  LEU A   8      -5.640 197.557  30.386  1.00 82.54           C  
ATOM     48  CB  LEU A   8      -6.489 198.820  30.560  1.00 88.59           C  
ATOM     49  CG  LEU A   8      -5.762 200.140  30.796  1.00 95.15           C  
ATOM     50  CD1 LEU A   8      -4.984 200.462  29.533  1.00 94.22           C  
ATOM     51  CD2 LEU A   8      -6.716 201.274  31.168  1.00 96.81           C  
ATOM     52  C   LEU A   8      -6.466 196.370  30.858  1.00 77.88           C  
ATOM     53  O   LEU A   8      -7.440 195.990  30.200  1.00 69.16           O  
ATOM     54  N   TYR A   9      -6.067 195.811  32.002  1.00 78.62           N  
ATOM     55  CA  TYR A   9      -6.857 194.824  32.737  1.00 80.28           C  
ATOM     56  CB  TYR A   9      -6.061 193.542  32.976  1.00 86.65           C  
ATOM     57  CG  TYR A   9      -6.816 192.527  33.822  1.00 94.75           C  
ATOM     58  CD1 TYR A   9      -7.842 191.753  33.263  1.00 97.70           C  
ATOM     59  CE1 TYR A   9      -8.546 190.833  34.029  1.00 96.15           C  
ATOM     60  CZ  TYR A   9      -8.221 190.673  35.373  1.00 95.02           C  
ATOM     61  OH  TYR A   9      -8.905 189.764  36.133  1.00 99.18           O  
ATOM     62  CE2 TYR A   9      -7.209 191.422  35.951  1.00 89.59           C  
ATOM     63  CD2 TYR A   9      -6.511 192.341  35.178  1.00 92.49           C  
ATOM     64  C   TYR A   9      -7.244 195.478  34.056  1.00 78.96           C  
ATOM     65  O   TYR A   9      -6.364 195.883  34.823  1.00 82.73           O  
ATOM     66  N   ASN A  10      -8.555 195.555  34.302  1.00 74.67           N  
ATOM     67  CA  ASN A  10      -9.183 196.488  35.272  1.00 74.93           C  
ATOM     68  CB  ASN A  10      -9.562 195.831  36.653  1.00 71.48           C  
ATOM     69  CG  ASN A  10      -8.587 194.773  37.123  1.00 73.25           C  
ATOM     70  OD1 ASN A  10      -7.403 195.056  37.322  1.00 71.64           O  
ATOM     71  ND2 ASN A  10      -9.096 193.585  37.428  1.00 69.43           N  
ATOM     72  C   ASN A  10      -8.444 197.849  35.430  1.00 77.45           C  
ATOM     73  O   ASN A  10      -8.836 198.847  34.804  1.00 87.23           O  
ATOM     74  N   THR A  11      -7.386 197.873  36.241  1.00 78.57           N  
ATOM     75  CA  THR A  11      -6.605 199.055  36.572  1.00 78.81           C  
ATOM     76  CB  THR A  11      -6.770 199.414  38.097  1.00 77.90           C  
ATOM     77  OG1 THR A  11      -5.584 199.045  38.814  1.00 68.88           O  
ATOM     78  CG2 THR A  11      -7.970 198.703  38.791  1.00 78.48           C  
ATOM     79  C   THR A  11      -5.082 198.886  36.306  1.00 79.61           C  
ATOM     80  O   THR A  11      -4.328 199.770  36.682  1.00 80.71           O  
ATOM     81  N   GLN A  12      -4.624 197.783  35.693  1.00 76.40           N  
ATOM     82  CA  GLN A  12      -3.170 197.595  35.372  1.00 75.21           C  
ATOM     83  CB  GLN A  12      -2.598 196.237  35.882  1.00 70.82           C  
ATOM     84  CG  GLN A  12      -3.643 195.253  36.340  1.00 69.43           C  
ATOM     85  CD  GLN A  12      -3.073 193.984  36.939  1.00 62.25           C  
ATOM     86  OE1 GLN A  12      -1.857 193.813  37.100  1.00 58.84           O  
ATOM     87  NE2 GLN A  12      -3.971 193.090  37.298  1.00 59.10           N  
ATOM     88  C   GLN A  12      -2.893 197.666  33.874  1.00 76.88           C  
ATOM     89  O   GLN A  12      -3.641 197.095  33.081  1.00 71.85           O  
ATOM     90  N   ASN A  13      -1.793 198.332  33.512  1.00 73.56           N  
ATOM     91  CA  ASN A  13      -1.345 198.457  32.133  1.00 73.74           C  
ATOM     92  CB  ASN A  13      -0.700 199.829  31.920  1.00 79.98           C  
ATOM     93  CG  ASN A  13      -0.908 200.359  30.509  1.00 85.02           C  
ATOM     94  OD1 ASN A  13      -1.367 199.638  29.606  1.00 87.82           O  
ATOM     95  ND2 ASN A  13      -0.558 201.622  30.306  1.00 85.96           N  
ATOM     96  C   ASN A  13      -0.339 197.350  31.809  1.00 67.69           C  
ATOM     97  O   ASN A  13       0.795 197.365  32.300  1.00 63.06           O  
ATOM     98  N   CYS A  14      -0.764 196.392  30.990  1.00 61.55           N  
ATOM     99  CA  CYS A  14      -0.026 195.143  30.801  1.00 60.25           C  
ATOM    100  CB  CYS A  14      -0.945 193.951  31.053  1.00 62.03           C  
ATOM    101  SG  CYS A  14      -1.819 193.971  32.608  1.00 72.09           S  
ATOM    102  C   CYS A  14       0.484 195.000  29.391  1.00 56.64           C  
ATOM    103  O   CYS A  14      -0.272 195.241  28.453  1.00 58.63           O  
ATOM    104  N   VAL A  15       1.747 194.584  29.247  1.00 48.61           N  
ATOM    105  CA  VAL A  15       2.258 194.085  27.963  1.00 45.21           C  
ATOM    106  CB  VAL A  15       3.800 193.956  27.945  1.00 44.72           C  
ATOM    107  CG1 VAL A  15       4.276 192.939  28.956  1.00 43.31           C  
ATOM    108  CG2 VAL A  15       4.322 193.598  26.558  1.00 42.87           C  
ATOM    109  C   VAL A  15       1.629 192.730  27.655  1.00 39.59           C  
ATOM    110  O   VAL A  15       1.269 192.017  28.561  1.00 34.11           O  
ATOM    111  N   PHE A  16       1.438 192.416  26.380  1.00 38.56           N  
ATOM    112  CA  PHE A  16       0.872 191.118  26.006  1.00 38.41           C  
ATOM    113  CB  PHE A  16      -0.670 191.120  26.084  1.00 36.05           C  
ATOM    114  CG  PHE A  16      -1.353 191.645  24.858  1.00 34.00           C  
ATOM    115  CD1 PHE A  16      -1.596 193.021  24.711  1.00 34.15           C  
ATOM    116  CE1 PHE A  16      -2.257 193.525  23.599  1.00 32.22           C  
ATOM    117  CZ  PHE A  16      -2.680 192.648  22.614  1.00 32.21           C  
ATOM    118  CE2 PHE A  16      -2.440 191.281  22.743  1.00 32.71           C  
ATOM    119  CD2 PHE A  16      -1.785 190.783  23.864  1.00 32.77           C  
ATOM    120  C   PHE A  16       1.336 190.675  24.632  1.00 37.20           C  
ATOM    121  O   PHE A  16       1.587 191.496  23.759  1.00 41.41           O  
ATOM    122  N   ALA A  17       1.445 189.366  24.460  1.00 35.72           N  
ATOM    123  CA  ALA A  17       1.907 188.776  23.213  1.00 34.62           C  
ATOM    124  CB  ALA A  17       3.382 189.102  23.011  1.00 35.43           C  
ATOM    125  C   ALA A  17       1.686 187.270  23.214  1.00 32.90           C  
ATOM    126  O   ALA A  17       1.155 186.728  24.145  1.00 32.35           O  
ATOM    127  N   ASP A  18       2.058 186.598  22.145  1.00 34.30           N  
ATOM    128  CA  ASP A  18       1.934 185.146  22.094  1.00 33.77           C  
ATOM    129  CB  ASP A  18       1.872 184.658  20.636  1.00 35.27           C  
ATOM    130  CG  ASP A  18       0.592 185.095  19.922  1.00 37.02           C  
ATOM    131  OD1 ASP A  18      -0.393 185.456  20.600  1.00 40.74           O  
ATOM    132  OD2 ASP A  18       0.563 185.087  18.677  1.00 37.10           O  
ATOM    133  C   ASP A  18       3.085 184.495  22.838  1.00 32.07           C  
ATOM    134  O   ASP A  18       2.879 183.477  23.471  1.00 34.02           O  
ATOM    135  N   ASN A  19       4.287 185.083  22.776  1.00 29.10           N  
ATOM    136  CA  ASN A  19       5.456 184.501  23.451  1.00 25.70           C  
ATOM    137  CB  ASN A  19       6.172 183.551  22.497  1.00 24.41           C  
ATOM    138  CG  ASN A  19       6.875 182.414  23.217  1.00 22.03           C  
ATOM    139  OD1 ASN A  19       7.459 182.607  24.266  1.00 20.75           O  
ATOM    140  ND2 ASN A  19       6.821 181.225  22.643  1.00 21.01           N  
ATOM    141  C   ASN A  19       6.469 185.469  24.077  1.00 25.34           C  
ATOM    142  O   ASN A  19       6.871 186.455  23.498  1.00 23.88           O  
ATOM    143  N   THR A 100      25.150 146.463  70.115  1.00 73.87           N  
ATOM    144  CA  THR A 100      24.956 145.029  69.920  1.00 86.07           C  
ATOM    145  CB  THR A 100      25.171 144.624  68.462  1.00 88.40           C  
ATOM    146  OG1 THR A 100      24.730 145.686  67.617  1.00 86.71           O  
ATOM    147  CG2 THR A 100      24.389 143.330  68.147  1.00 87.36           C  
ATOM    148  C   THR A 100      25.837 144.141  70.827  1.00 88.66           C  
ATOM    149  O   THR A 100      25.448 143.031  71.172  1.00 82.66           O  
ATOM    150  N   VAL A 101      27.026 144.622  71.187  1.00 91.07           N  
ATOM    151  CA  VAL A 101      27.868 143.956  72.193  1.00 88.49           C  
ATOM    152  CB  VAL A 101      29.317 144.518  72.189  1.00 86.78           C  
ATOM    153  CG1 VAL A 101      30.011 144.338  73.533  1.00 83.58           C  
ATOM    154  CG2 VAL A 101      30.126 143.864  71.079  1.00 85.44           C  
ATOM    155  C   VAL A 101      27.213 144.085  73.574  1.00 86.90           C  
ATOM    156  O   VAL A 101      26.925 143.089  74.214  1.00 87.93           O  
ATOM    157  N   GLN A 102      26.958 145.315  74.012  1.00 86.74           N  
ATOM    158  CA  GLN A 102      26.259 145.581  75.282  1.00 86.47           C  
ATOM    159  CB  GLN A 102      25.991 147.092  75.390  1.00 88.81           C  
ATOM    160  CG  GLN A 102      27.242 147.994  75.494  1.00 91.23           C  
ATOM    161  CD  GLN A 102      28.111 147.715  76.719  1.00 89.18           C  
ATOM    162  OE1 GLN A 102      29.202 147.142  76.600  1.00 82.59           O  
ATOM    163  NE2 GLN A 102      27.640 148.117  77.897  1.00 88.68           N  
ATOM    164  C   GLN A 102      24.911 144.868  75.409  1.00 80.78           C  
ATOM    165  O   GLN A 102      24.465 144.547  76.516  1.00 78.69           O  
ATOM    166  N   ASP A 103      24.257 144.639  74.277  1.00 77.10           N  
ATOM    167  CA  ASP A 103      22.944 144.018  74.303  1.00 83.01           C  
ATOM    168  CB  ASP A 103      22.192 144.179  72.991  1.00 88.43           C  
ATOM    169  CG  ASP A 103      20.642 144.027  73.163  1.00 92.44           C  
ATOM    170  OD1 ASP A 103      20.098 144.702  74.062  1.00 87.66           O  
ATOM    171  OD2 ASP A 103      19.954 143.255  72.422  1.00 96.48           O  
ATOM    172  C   ASP A 103      23.069 142.537  74.584  1.00 89.72           C  
ATOM    173  O   ASP A 103      22.156 141.954  75.122  1.00 90.02           O  
ATOM    174  N   ILE A 104      24.159 141.915  74.130  1.00 99.83           N  
ATOM    175  CA  ILE A 104      24.456 140.513  74.476  1.00 93.20           C  
ATOM    176  CB  ILE A 104      25.535 139.877  73.556  1.00 93.10           C  
ATOM    177  CG1 ILE A 104      24.917 139.301  72.268  1.00100.47           C  
ATOM    178  CD1 ILE A 104      23.942 140.203  71.524  1.00108.81           C  
ATOM    179  CG2 ILE A 104      26.250 138.730  74.248  1.00 89.71           C  
ATOM    180  C   ILE A 104      24.902 140.484  75.932  1.00 84.07           C  
ATOM    181  O   ILE A 104      24.344 139.765  76.732  1.00 87.16           O  
ATOM    182  N   LEU A 105      25.886 141.309  76.262  1.00 75.43           N  
ATOM    183  CA  LEU A 105      26.417 141.415  77.609  1.00 74.80           C  
ATOM    184  CB  LEU A 105      27.320 142.703  77.680  1.00 74.30           C  
ATOM    185  CG  LEU A 105      28.542 142.756  78.642  1.00 70.83           C  
ATOM    186  CD1 LEU A 105      29.702 143.700  78.263  1.00 68.16           C  
ATOM    187  CD2 LEU A 105      28.153 143.013  80.104  1.00 67.74           C  
ATOM    188  C   LEU A 105      25.331 141.513  78.687  1.00 76.74           C  
ATOM    189  O   LEU A 105      25.433 140.882  79.730  1.00 76.54           O  
ATOM    190  N   ASP A 106      24.315 142.337  78.469  1.00 85.93           N  
ATOM    191  CA  ASP A 106      23.182 142.398  79.417  1.00 91.22           C  
ATOM    192  CB  ASP A 106      22.265 143.585  79.120  1.00 94.23           C  
ATOM    193  CG  ASP A 106      22.968 144.917  79.266  1.00 97.14           C  
ATOM    194  OD1 ASP A 106      24.185 144.926  79.553  1.00106.88           O  
ATOM    195  OD2 ASP A 106      22.303 145.952  79.086  1.00 95.90           O  
ATOM    196  C   ASP A 106      22.339 141.126  79.445  1.00 86.87           C  
ATOM    197  O   ASP A 106      21.827 140.748  80.492  1.00 85.44           O  
ATOM    198  N   LYS A 107      22.178 140.478  78.298  1.00 85.21           N  
ATOM    199  CA  LYS A 107      21.525 139.170  78.257  1.00 85.03           C  
ATOM    200  CB  LYS A 107      21.375 138.678  76.804  1.00 91.68           C  
ATOM    201  CG  LYS A 107      20.030 139.076  76.177  1.00 93.99           C  
ATOM    202  CD  LYS A 107      19.662 138.154  74.977  1.00 98.61           C  
ATOM    203  CE  LYS A 107      18.735 136.990  75.543  1.00100.87           C  
ATOM    204  NZ  LYS A 107      17.287 137.322  75.811  1.00 99.23           N  
ATOM    205  C   LYS A 107      22.314 138.144  79.085  1.00 76.98           C  
ATOM    206  O   LYS A 107      21.798 137.572  80.029  1.00 69.47           O  
ATOM    207  N   ILE A 108      23.585 137.963  78.739  1.00 74.23           N  
ATOM    208  CA  ILE A 108      24.463 136.977  79.386  1.00 72.58           C  
ATOM    209  CB  ILE A 108      25.887 137.043  78.787  1.00 73.14           C  
ATOM    210  CG1 ILE A 108      25.877 136.415  77.379  1.00 74.86           C  
ATOM    211  CD1 ILE A 108      25.679 134.914  77.221  1.00 76.22           C  
ATOM    212  CG2 ILE A 108      26.944 136.462  79.735  1.00 71.55           C  
ATOM    213  C   ILE A 108      24.581 137.145  80.900  1.00 71.04           C  
ATOM    214  O   ILE A 108      24.597 136.165  81.623  1.00 74.55           O  
ATOM    215  N   THR A 109      24.684 138.387  81.360  1.00 71.62           N  
ATOM    216  CA  THR A 109      24.842 138.695  82.779  1.00 74.57           C  
ATOM    217  CB  THR A 109      25.567 140.079  82.953  1.00 80.20           C  
ATOM    218  OG1 THR A 109      26.843 140.045  82.301  1.00 82.86           O  
ATOM    219  CG2 THR A 109      25.764 140.552  84.437  1.00 80.48           C  
ATOM    220  C   THR A 109      23.525 138.749  83.550  1.00 73.71           C  
ATOM    221  O   THR A 109      23.535 139.009  84.752  1.00 78.34           O  
ATOM    222  N   THR A 110      22.391 138.542  82.882  1.00 72.07           N  
ATOM    223  CA  THR A 110      21.101 138.548  83.590  1.00 67.33           C  
ATOM    224  CB  THR A 110      20.362 139.912  83.473  1.00 69.98           C  
ATOM    225  OG1 THR A 110      19.739 140.013  82.186  1.00 70.88           O  
ATOM    226  CG2 THR A 110      21.277 141.126  83.698  1.00 70.89           C  
ATOM    227  C   THR A 110      20.079 137.497  83.166  1.00 60.23           C  
ATOM    228  O   THR A 110      19.071 137.370  83.848  1.00 55.74           O  
ATOM    229  N   ASP A 111      20.311 136.767  82.072  1.00 57.45           N  
ATOM    230  CA  ASP A 111      19.364 135.754  81.616  1.00 56.30           C  
ATOM    231  CB  ASP A 111      19.420 135.528  80.100  1.00 54.75           C  
ATOM    232  CG  ASP A 111      18.247 134.690  79.581  1.00 51.04           C  
ATOM    233  OD1 ASP A 111      17.369 134.270  80.367  1.00 51.41           O  
ATOM    234  OD2 ASP A 111      18.215 134.416  78.370  1.00 50.31           O  
ATOM    235  C   ASP A 111      19.650 134.436  82.331  1.00 53.95           C  
ATOM    236  O   ASP A 111      20.666 133.772  82.111  1.00 55.70           O  
ATOM    237  N   PRO A 112      18.740 134.037  83.194  1.00 49.18           N  
ATOM    238  CA  PRO A 112      18.955 132.779  83.899  1.00 50.59           C  
ATOM    239  CB  PRO A 112      17.951 132.884  85.019  1.00 50.45           C  
ATOM    240  CG  PRO A 112      16.874 133.758  84.484  1.00 46.04           C  
ATOM    241  CD  PRO A 112      17.567 134.778  83.682  1.00 45.77           C  
ATOM    242  C   PRO A 112      18.716 131.478  83.116  1.00 52.08           C  
ATOM    243  O   PRO A 112      18.947 130.376  83.651  1.00 52.90           O  
ATOM    244  N   SER A 113      18.282 131.583  81.868  1.00 56.12           N  
ATOM    245  CA  SER A 113      17.920 130.387  81.107  1.00 61.47           C  
ATOM    246  CB  SER A 113      16.681 130.671  80.244  1.00 63.61           C  
ATOM    247  OG  SER A 113      16.903 131.798  79.386  1.00 67.26           O  
ATOM    248  C   SER A 113      19.072 129.910  80.206  1.00 59.33           C  
ATOM    249  O   SER A 113      19.046 128.795  79.691  1.00 55.46           O  
ATOM    250  N   LEU A 114      20.068 130.769  80.018  1.00 62.60           N  
ATOM    251  CA  LEU A 114      21.229 130.447  79.248  1.00 67.68           C  
ATOM    252  CB  LEU A 114      22.070 131.674  78.919  1.00 70.18           C  
ATOM    253  CG  LEU A 114      21.410 132.731  78.029  1.00 69.94           C  
ATOM    254  CD1 LEU A 114      22.309 133.951  77.881  1.00 70.31           C  
ATOM    255  CD2 LEU A 114      21.055 132.154  76.663  1.00 70.48           C  
ATOM    256  C   LEU A 114      21.980 129.689  80.288  1.00 74.53           C  
ATOM    257  O   LEU A 114      22.165 130.188  81.417  1.00 80.22           O  
ATOM    258  N   GLY A 115      22.487 128.523  79.969  1.00 77.26           N  
ATOM    259  CA  GLY A 115      23.248 127.880  81.047  1.00 79.16           C  
ATOM    260  C   GLY A 115      24.608 128.575  81.284  1.00 76.84           C  
ATOM    261  O   GLY A 115      25.441 128.052  81.988  1.00 72.25           O  
ATOM    262  N   LEU A 116      24.879 129.748  80.705  1.00 72.27           N  
ATOM    263  CA  LEU A 116      26.122 130.416  81.027  1.00 62.59           C  
ATOM    264  CB  LEU A 116      26.604 131.398  79.969  1.00 59.94           C  
ATOM    265  CG  LEU A 116      27.121 130.851  78.664  1.00 57.35           C  
ATOM    266  CD1 LEU A 116      26.152 130.012  77.873  1.00 55.20           C  
ATOM    267  CD2 LEU A 116      27.581 132.059  77.874  1.00 58.64           C  
ATOM    268  C   LEU A 116      25.835 131.118  82.301  1.00 61.26           C  
ATOM    269  O   LEU A 116      24.693 131.422  82.668  1.00 68.18           O  
ATOM    270  N   LEU A 117      26.915 131.293  83.006  1.00 54.18           N  
ATOM    271  CA  LEU A 117      26.918 131.960  84.302  1.00 50.33           C  
ATOM    272  CB  LEU A 117      26.633 133.448  84.128  1.00 51.75           C  
ATOM    273  CG  LEU A 117      27.946 134.247  84.057  1.00 53.11           C  
ATOM    274  CD1 LEU A 117      29.124 133.490  83.442  1.00 52.01           C  
ATOM    275  CD2 LEU A 117      27.726 135.593  83.367  1.00 52.11           C  
ATOM    276  C   LEU A 117      26.336 131.402  85.665  1.00 47.78           C  
ATOM    277  O   LEU A 117      25.178 130.871  85.869  1.00 51.60           O  
ATOM    278  N   LYS A 118      27.241 131.514  86.635  1.00 42.28           N  
ATOM    279  CA  LYS A 118      27.290 130.599  87.753  1.00 37.75           C  
ATOM    280  CB  LYS A 118      28.233 129.489  87.355  1.00 35.94           C  
ATOM    281  CG  LYS A 118      27.539 128.480  86.453  1.00 35.63           C  
ATOM    282  CD  LYS A 118      28.509 127.862  85.472  1.00 37.00           C  
ATOM    283  CE  LYS A 118      27.795 127.068  84.403  1.00 37.44           C  
ATOM    284  NZ  LYS A 118      28.736 126.857  83.264  1.00 36.48           N  
ATOM    285  C   LYS A 118      27.733 131.281  89.020  1.00 35.63           C  
ATOM    286  O   LYS A 118      28.814 131.854  89.081  1.00 38.71           O  
ATOM    287  N   ALA A 119      26.868 131.255  90.029  1.00 32.52           N  
ATOM    288  CA  ALA A 119      27.228 131.790  91.339  1.00 30.15           C  
ATOM    289  CB  ALA A 119      26.007 131.824  92.245  1.00 29.65           C  
ATOM    290  C   ALA A 119      28.355 130.970  91.987  1.00 29.13           C  
ATOM    291  O   ALA A 119      28.426 129.740  91.852  1.00 30.04           O  
ATOM    292  N   PHE A 120      29.261 131.665  92.654  1.00 28.16           N  
ATOM    293  CA  PHE A 120      30.168 131.054  93.604  1.00 27.51           C  
ATOM    294  CB  PHE A 120      31.610 131.006  93.090  1.00 27.75           C  
ATOM    295  CG  PHE A 120      32.595 130.557  94.143  1.00 27.87           C  
ATOM    296  CD1 PHE A 120      32.739 129.222  94.446  1.00 27.18           C  
ATOM    297  CE1 PHE A 120      33.625 128.824  95.439  1.00 26.80           C  
ATOM    298  CZ  PHE A 120      34.365 129.763  96.147  1.00 26.34           C  
ATOM    299  CE2 PHE A 120      34.222 131.099  95.871  1.00 26.18           C  
ATOM    300  CD2 PHE A 120      33.341 131.490  94.877  1.00 28.40           C  
ATOM    301  C   PHE A 120      30.157 131.857  94.863  1.00 27.84           C  
ATOM    302  O   PHE A 120      30.229 133.080  94.821  1.00 31.66           O  
ATOM    303  N   ASN A 121      30.112 131.180  95.989  1.00 29.45           N  
ATOM    304  CA  ASN A 121      30.238 131.836  97.282  1.00 31.82           C  
ATOM    305  CB  ASN A 121      28.860 131.932  97.919  1.00 35.39           C  
ATOM    306  CG  ASN A 121      28.147 133.204  97.527  1.00 37.03           C  
ATOM    307  OD1 ASN A 121      28.572 134.290  97.922  1.00 34.79           O  
ATOM    308  ND2 ASN A 121      27.046 133.081  96.749  1.00 39.00           N  
ATOM    309  C   ASN A 121      31.127 131.032  98.170  1.00 30.42           C  
ATOM    310  O   ASN A 121      31.083 129.811  98.114  1.00 36.22           O  
ATOM    311  N   ASN A 122      31.924 131.693  98.984  1.00 27.19           N  
ATOM    312  CA  ASN A 122      32.695 131.003  99.987  1.00 26.99           C  
ATOM    313  CB  ASN A 122      34.181 130.992  99.634  1.00 27.32           C  
ATOM    314  CG  ASN A 122      35.012 130.240 100.663  1.00 28.69           C  
ATOM    315  OD1 ASN A 122      34.882 129.027 100.807  1.00 29.23           O  
ATOM    316  ND2 ASN A 122      35.825 130.966 101.420  1.00 28.77           N  
ATOM    317  C   ASN A 122      32.480 131.669 101.340  1.00 26.67           C  
ATOM    318  O   ASN A 122      32.516 132.886 101.443  1.00 28.69           O  
ATOM    319  N   PHE A 123      32.267 130.868 102.374  1.00 25.09           N  
ATOM    320  CA  PHE A 123      31.995 131.376 103.696  1.00 23.76           C  
ATOM    321  CB  PHE A 123      30.619 130.924 104.153  1.00 23.70           C  
ATOM    322  CG  PHE A 123      29.514 131.378 103.257  1.00 23.35           C  
ATOM    323  CD1 PHE A 123      28.950 132.622 103.420  1.00 22.68           C  
ATOM    324  CE1 PHE A 123      27.917 133.040 102.610  1.00 22.54           C  
ATOM    325  CZ  PHE A 123      27.440 132.216 101.614  1.00 23.22           C  
ATOM    326  CE2 PHE A 123      27.998 130.966 101.429  1.00 23.65           C  
ATOM    327  CD2 PHE A 123      29.029 130.550 102.250  1.00 23.73           C  
ATOM    328  C   PHE A 123      33.057 130.907 104.676  1.00 23.83           C  
ATOM    329  O   PHE A 123      33.083 129.744 105.093  1.00 21.83           O  
ATOM    330  N   PRO A 124      33.960 131.822 105.052  1.00 24.31           N  
ATOM    331  CA  PRO A 124      34.929 131.418 106.067  1.00 23.16           C  
ATOM    332  CB  PRO A 124      35.965 132.529 106.023  1.00 22.79           C  
ATOM    333  CG  PRO A 124      35.182 133.711 105.535  1.00 23.13           C  
ATOM    334  CD  PRO A 124      34.269 133.151 104.498  1.00 22.96           C  
ATOM    335  C   PRO A 124      34.261 131.358 107.422  1.00 22.06           C  
ATOM    336  O   PRO A 124      33.409 132.185 107.719  1.00 21.19           O  
ATOM    337  N   ILE A 125      34.669 130.371 108.214  1.00 21.39           N  
ATOM    338  CA  ILE A 125      34.301 130.229 109.601  1.00 20.90           C  
ATOM    339  CB  ILE A 125      33.561 128.905 109.830  1.00 20.19           C  
ATOM    340  CG1 ILE A 125      32.215 128.960 109.150  1.00 19.48           C  
ATOM    341  CD1 ILE A 125      31.457 127.663 109.180  1.00 19.65           C  
ATOM    342  CG2 ILE A 125      33.389 128.628 111.323  1.00 20.72           C  
ATOM    343  C   ILE A 125      35.599 130.208 110.400  1.00 22.26           C  
ATOM    344  O   ILE A 125      36.335 129.209 110.356  1.00 21.45           O  
ATOM    345  N   THR A 126      35.890 131.303 111.120  1.00 23.13           N  
ATOM    346  CA  THR A 126      37.163 131.430 111.867  1.00 23.77           C  
ATOM    347  CB  THR A 126      37.906 132.733 111.486  1.00 23.36           C  
ATOM    348  OG1 THR A 126      37.062 133.849 111.748  1.00 25.08           O  
ATOM    349  CG2 THR A 126      38.276 132.737 109.993  1.00 23.43           C  
ATOM    350  C   THR A 126      37.018 131.336 113.390  1.00 23.18           C  
ATOM    351  O   THR A 126      38.017 131.191 114.096  1.00 21.54           O  
ATOM    352  N   ASN A 127      35.788 131.392 113.882  1.00 22.98           N  
ATOM    353  CA  ASN A 127      35.574 131.346 115.322  1.00 24.77           C  
ATOM    354  CB  ASN A 127      34.171 131.813 115.686  1.00 24.71           C  
ATOM    355  CG  ASN A 127      34.054 133.308 115.759  1.00 24.85           C  
ATOM    356  OD1 ASN A 127      35.058 134.022 115.765  1.00 27.09           O  
ATOM    357  ND2 ASN A 127      32.823 133.805 115.801  1.00 25.24           N  
ATOM    358  C   ASN A 127      35.775 129.950 115.884  1.00 25.56           C  
ATOM    359  O   ASN A 127      35.598 128.976 115.178  1.00 31.59           O  
ATOM    360  N   LYS A 128      36.163 129.866 117.146  1.00 24.91           N  
ATOM    361  CA  LYS A 128      36.361 128.606 117.834  1.00 24.44           C  
ATOM    362  CB  LYS A 128      37.423 128.800 118.910  1.00 23.75           C  
ATOM    363  CG  LYS A 128      38.732 129.308 118.329  1.00 24.70           C  
ATOM    364  CD  LYS A 128      39.914 129.115 119.236  1.00 24.01           C  
ATOM    365  CE  LYS A 128      39.714 129.822 120.547  1.00 23.81           C  
ATOM    366  NZ  LYS A 128      40.890 129.585 121.419  1.00 23.67           N  
ATOM    367  C   LYS A 128      35.026 128.301 118.428  1.00 25.89           C  
ATOM    368  O   LYS A 128      34.462 129.131 119.100  1.00 28.16           O  
ATOM    369  N   ILE A 129      34.463 127.141 118.110  1.00 26.11           N  
ATOM    370  CA  ILE A 129      33.099 126.825 118.517  1.00 24.68           C  
ATOM    371  CB  ILE A 129      32.155 126.820 117.315  1.00 23.08           C  
ATOM    372  CG1 ILE A 129      32.219 128.150 116.593  1.00 22.54           C  
ATOM    373  CD1 ILE A 129      31.649 128.112 115.193  1.00 23.09           C  
ATOM    374  CG2 ILE A 129      30.736 126.561 117.767  1.00 23.58           C  
ATOM    375  C   ILE A 129      33.060 125.486 119.233  1.00 25.98           C  
ATOM    376  O   ILE A 129      33.557 124.496 118.731  1.00 25.30           O  
ATOM    377  N   GLN A 130      32.506 125.485 120.439  1.00 28.57           N  
ATOM    378  CA  GLN A 130      32.440 124.295 121.250  1.00 30.52           C  
ATOM    379  CB  GLN A 130      32.502 124.639 122.736  1.00 33.15           C  
ATOM    380  CG  GLN A 130      32.582 123.394 123.616  1.00 36.18           C  
ATOM    381  CD  GLN A 130      32.292 123.634 125.075  1.00 40.89           C  
ATOM    382  OE1 GLN A 130      31.731 124.673 125.453  1.00 43.63           O  
ATOM    383  NE2 GLN A 130      32.722 122.698 125.927  1.00 41.50           N  
ATOM    384  C   GLN A 130      31.133 123.636 120.919  1.00 29.87           C  
ATOM    385  O   GLN A 130      30.085 124.198 121.174  1.00 29.57           O  
ATOM    386  N   CYS A 131      31.202 122.440 120.348  1.00 30.41           N  
ATOM    387  CA  CYS A 131      30.020 121.751 119.871  1.00 29.94           C  
ATOM    388  CB  CYS A 131      30.293 121.151 118.492  1.00 30.59           C  
ATOM    389  SG  CYS A 131      30.813 122.351 117.218  1.00 29.08           S  
ATOM    390  C   CYS A 131      29.629 120.683 120.876  1.00 30.59           C  
ATOM    391  O   CYS A 131      30.170 119.586 120.878  1.00 27.05           O  
ATOM    392  N   ASN A 132      28.740 121.057 121.792  1.00 36.59           N  
ATOM    393  CA  ASN A 132      28.313 120.166 122.867  1.00 40.33           C  
ATOM    394  CB  ASN A 132      27.798 120.968 124.065  1.00 43.79           C  
ATOM    395  CG  ASN A 132      28.907 121.708 124.786  1.00 52.59           C  
ATOM    396  OD1 ASN A 132      28.940 122.934 124.792  1.00 62.54           O  
ATOM    397  ND2 ASN A 132      29.846 120.965 125.381  1.00 58.74           N  
ATOM    398  C   ASN A 132      27.233 119.236 122.371  1.00 40.58           C  
ATOM    399  O   ASN A 132      27.080 118.140 122.893  1.00 41.86           O  
ATOM    400  N   GLY A 133      26.496 119.676 121.354  1.00 38.42           N  
ATOM    401  CA  GLY A 133      25.422 118.895 120.792  1.00 38.75           C  
ATOM    402  C   GLY A 133      25.939 117.609 120.196  1.00 41.14           C  
ATOM    403  O   GLY A 133      26.943 117.588 119.477  1.00 43.58           O  
ATOM    404  N   LEU A 134      25.273 116.508 120.514  1.00 38.74           N  
ATOM    405  CA  LEU A 134      25.681 115.221 119.982  1.00 34.12           C  
ATOM    406  CB  LEU A 134      25.506 114.153 121.047  1.00 34.39           C  
ATOM    407  CG  LEU A 134      26.368 114.329 122.285  1.00 33.18           C  
ATOM    408  CD1 LEU A 134      26.011 113.257 123.285  1.00 32.41           C  
ATOM    409  CD2 LEU A 134      27.841 114.242 121.902  1.00 34.21           C  
ATOM    410  C   LEU A 134      24.810 114.898 118.802  1.00 30.35           C  
ATOM    411  O   LEU A 134      23.762 115.515 118.613  1.00 28.87           O  
ATOM    412  N   PHE A 135      25.246 113.931 118.015  1.00 26.72           N  
ATOM    413  CA  PHE A 135      24.381 113.316 117.034  1.00 25.10           C  
ATOM    414  CB  PHE A 135      25.025 113.347 115.661  1.00 23.70           C  
ATOM    415  CG  PHE A 135      24.818 114.638 114.926  1.00 22.05           C  
ATOM    416  CD1 PHE A 135      23.620 114.893 114.276  1.00 21.51           C  
ATOM    417  CE1 PHE A 135      23.422 116.071 113.599  1.00 20.62           C  
ATOM    418  CZ  PHE A 135      24.429 117.002 113.544  1.00 20.79           C  
ATOM    419  CE2 PHE A 135      25.629 116.760 114.172  1.00 21.02           C  
ATOM    420  CD2 PHE A 135      25.815 115.580 114.865  1.00 21.49           C  
ATOM    421  C   PHE A 135      24.108 111.885 117.474  1.00 24.02           C  
ATOM    422  O   PHE A 135      25.033 111.146 117.816  1.00 25.07           O  
ATOM    423  N   THR A 136      22.837 111.510 117.451  1.00 23.22           N  
ATOM    424  CA  THR A 136      22.394 110.213 117.928  1.00 24.33           C  
ATOM    425  CB  THR A 136      21.814 110.315 119.359  1.00 24.99           C  
ATOM    426  OG1 THR A 136      20.655 111.158 119.349  1.00 24.65           O  
ATOM    427  CG2 THR A 136      22.845 110.890 120.326  1.00 24.98           C  
ATOM    428  C   THR A 136      21.306 109.712 116.994  1.00 24.51           C  
ATOM    429  O   THR A 136      20.760 110.480 116.224  1.00 24.04           O  
ATOM    430  N   PRO A 137      20.977 108.417 117.059  1.00 26.02           N  
ATOM    431  CA  PRO A 137      19.854 107.947 116.254  1.00 28.09           C  
ATOM    432  CB  PRO A 137      19.709 106.487 116.688  1.00 27.43           C  
ATOM    433  CG  PRO A 137      21.077 106.105 117.135  1.00 25.96           C  
ATOM    434  CD  PRO A 137      21.601 107.317 117.816  1.00 25.78           C  
ATOM    435  C   PRO A 137      18.528 108.696 116.478  1.00 30.48           C  
ATOM    436  O   PRO A 137      17.717 108.789 115.555  1.00 27.55           O  
ATOM    437  N   ARG A 138      18.339 109.223 117.689  1.00 34.81           N  
ATOM    438  CA  ARG A 138      17.097 109.882 118.066  1.00 37.93           C  
ATOM    439  CB  ARG A 138      16.868 109.792 119.573  1.00 41.49           C  
ATOM    440  CG  ARG A 138      16.216 108.468 119.950  1.00 51.00           C  
ATOM    441  CD  ARG A 138      16.133 108.166 121.446  1.00 58.86           C  
ATOM    442  NE  ARG A 138      15.728 106.739 121.741  1.00 66.36           N  
ATOM    443  CZ  ARG A 138      16.355 105.869 122.567  1.00 66.64           C  
ATOM    444  NH1 ARG A 138      17.475 106.172 123.238  1.00 64.42           N  
ATOM    445  NH2 ARG A 138      15.851 104.639 122.718  1.00 65.23           N  
ATOM    446  C   ARG A 138      16.995 111.325 117.596  1.00 37.08           C  
ATOM    447  O   ARG A 138      15.887 111.842 117.511  1.00 43.15           O  
ATOM    448  N   ASN A 139      18.114 111.982 117.288  1.00 31.66           N  
ATOM    449  CA  ASN A 139      18.062 113.355 116.775  1.00 26.89           C  
ATOM    450  CB  ASN A 139      18.804 114.308 117.722  1.00 25.88           C  
ATOM    451  CG  ASN A 139      20.294 114.095 117.726  1.00 24.66           C  
ATOM    452  OD1 ASN A 139      20.817 113.306 116.952  1.00 28.12           O  
ATOM    453  ND2 ASN A 139      20.974 114.759 118.605  1.00 23.02           N  
ATOM    454  C   ASN A 139      18.596 113.533 115.363  1.00 26.63           C  
ATOM    455  O   ASN A 139      18.527 114.629 114.825  1.00 25.71           O  
ATOM    456  N   ILE A 140      19.178 112.492 114.779  1.00 27.37           N  
ATOM    457  CA  ILE A 140      19.784 112.623 113.460  1.00 28.80           C  
ATOM    458  CB  ILE A 140      20.498 111.335 113.000  1.00 30.19           C  
ATOM    459  CG1 ILE A 140      21.265 111.563 111.687  1.00 32.13           C  
ATOM    460  CD1 ILE A 140      22.298 112.679 111.747  1.00 33.28           C  
ATOM    461  CG2 ILE A 140      19.536 110.175 112.823  1.00 28.67           C  
ATOM    462  C   ILE A 140      18.781 113.065 112.401  1.00 31.47           C  
ATOM    463  O   ILE A 140      19.138 113.851 111.518  1.00 33.64           O  
ATOM    464  N   GLU A 141      17.528 112.601 112.506  1.00 33.49           N  
ATOM    465  CA  GLU A 141      16.472 113.010 111.571  1.00 34.20           C  
ATOM    466  CB  GLU A 141      15.548 111.833 111.189  1.00 36.35           C  
ATOM    467  CG  GLU A 141      16.190 110.626 110.537  1.00 39.65           C  
ATOM    468  CD  GLU A 141      15.295 109.362 110.498  1.00 42.30           C  
ATOM    469  OE1 GLU A 141      14.910 108.855 111.591  1.00 38.55           O  
ATOM    470  OE2 GLU A 141      15.012 108.835 109.372  1.00 47.34           O  
ATOM    471  C   GLU A 141      15.627 114.179 112.106  1.00 31.62           C  
ATOM    472  O   GLU A 141      14.418 114.227 111.884  1.00 33.35           O  
ATOM    473  N   THR A 142      16.271 115.119 112.793  1.00 28.50           N  
ATOM    474  CA  THR A 142      15.612 116.321 113.315  1.00 27.21           C  
ATOM    475  CB  THR A 142      15.241 116.170 114.815  1.00 25.97           C  
ATOM    476  OG1 THR A 142      16.386 116.448 115.633  1.00 26.56           O  
ATOM    477  CG2 THR A 142      14.719 114.784 115.116  1.00 25.48           C  
ATOM    478  C   THR A 142      16.549 117.538 113.153  1.00 26.02           C  
ATOM    479  O   THR A 142      17.683 117.382 112.702  1.00 26.56           O  
ATOM    480  N   LEU A 143      16.089 118.714 113.576  1.00 22.74           N  
ATOM    481  CA  LEU A 143      16.887 119.915 113.557  1.00 21.99           C  
ATOM    482  CB  LEU A 143      15.982 121.131 113.362  1.00 21.73           C  
ATOM    483  CG  LEU A 143      15.105 121.126 112.111  1.00 21.70           C  
ATOM    484  CD1 LEU A 143      14.206 122.358 112.016  1.00 21.56           C  
ATOM    485  CD2 LEU A 143      15.936 121.004 110.841  1.00 21.43           C  
ATOM    486  C   LEU A 143      17.744 120.129 114.820  1.00 22.88           C  
ATOM    487  O   LEU A 143      18.432 121.169 114.932  1.00 26.22           O  
ATOM    488  N   LEU A 144      17.758 119.184 115.753  1.00 22.69           N  
ATOM    489  CA  LEU A 144      18.409 119.413 117.049  1.00 24.88           C  
ATOM    490  CB  LEU A 144      17.515 118.941 118.184  1.00 26.47           C  
ATOM    491  CG  LEU A 144      16.042 119.398 118.105  1.00 26.90           C  
ATOM    492  CD1 LEU A 144      15.233 118.667 119.170  1.00 27.08           C  
ATOM    493  CD2 LEU A 144      15.877 120.906 118.217  1.00 26.01           C  
ATOM    494  C   LEU A 144      19.757 118.751 117.250  1.00 25.47           C  
ATOM    495  O   LEU A 144      20.406 118.992 118.262  1.00 24.52           O  
ATOM    496  N   GLY A 145      20.190 117.940 116.289  1.00 27.06           N  
ATOM    497  CA  GLY A 145      21.508 117.310 116.342  1.00 26.22           C  
ATOM    498  C   GLY A 145      22.646 118.314 116.234  1.00 25.38           C  
ATOM    499  O   GLY A 145      22.589 119.243 115.444  1.00 24.93           O  
ATOM    500  N   GLY A 146      23.671 118.131 117.066  1.00 25.35           N  
ATOM    501  CA  GLY A 146      24.873 118.937 116.998  1.00 24.89           C  
ATOM    502  C   GLY A 146      24.622 120.403 117.292  1.00 24.92           C  
ATOM    503  O   GLY A 146      23.585 120.765 117.820  1.00 26.16           O  
ATOM    504  N   THR A 147      25.605 121.228 116.936  1.00 24.32           N  
ATOM    505  CA  THR A 147      25.671 122.642 117.257  1.00 22.12           C  
ATOM    506  CB  THR A 147      26.900 122.893 118.148  1.00 22.02           C  
ATOM    507  OG1 THR A 147      26.719 122.204 119.391  1.00 22.94           O  
ATOM    508  CG2 THR A 147      27.121 124.365 118.409  1.00 22.27           C  
ATOM    509  C   THR A 147      25.865 123.393 115.965  1.00 22.15           C  
ATOM    510  O   THR A 147      26.714 123.007 115.160  1.00 22.79           O  
ATOM    511  N   GLU A 148      25.099 124.458 115.747  1.00 22.00           N  
ATOM    512  CA  GLU A 148      25.224 125.261 114.519  1.00 22.43           C  
ATOM    513  CB  GLU A 148      24.051 126.213 114.378  1.00 24.43           C  
ATOM    514  CG  GLU A 148      24.059 127.050 113.124  1.00 26.97           C  
ATOM    515  CD  GLU A 148      22.891 128.009 113.077  1.00 30.33           C  
ATOM    516  OE1 GLU A 148      21.749 127.527 112.875  1.00 31.21           O  
ATOM    517  OE2 GLU A 148      23.123 129.250 113.203  1.00 36.38           O  
ATOM    518  C   GLU A 148      26.516 126.063 114.531  1.00 21.12           C  
ATOM    519  O   GLU A 148      26.829 126.684 115.514  1.00 20.49           O  
ATOM    520  N   ILE A 149      27.291 125.967 113.459  1.00 21.03           N  
ATOM    521  CA  ILE A 149      28.568 126.659 113.357  1.00 20.87           C  
ATOM    522  CB  ILE A 149      29.772 125.692 113.155  1.00 20.49           C  
ATOM    523  CG1 ILE A 149      29.686 124.930 111.827  1.00 19.57           C  
ATOM    524  CD1 ILE A 149      31.004 124.297 111.435  1.00 19.59           C  
ATOM    525  CG2 ILE A 149      29.893 124.737 114.331  1.00 20.41           C  
ATOM    526  C   ILE A 149      28.583 127.683 112.231  1.00 21.28           C  
ATOM    527  O   ILE A 149      29.526 128.450 112.091  1.00 20.46           O  
ATOM    528  N   GLY A 150      27.524 127.731 111.443  1.00 23.35           N  
ATOM    529  CA  GLY A 150      27.481 128.671 110.334  1.00 24.87           C  
ATOM    530  C   GLY A 150      26.143 128.647 109.659  1.00 26.16           C  
ATOM    531  O   GLY A 150      25.456 127.628 109.671  1.00 28.33           O  
ATOM    532  N   LYS A 151      25.770 129.789 109.110  1.00 28.60           N  
ATOM    533  CA  LYS A 151      24.528 129.959 108.384  1.00 31.52           C  
ATOM    534  CB  LYS A 151      23.560 130.825 109.205  1.00 36.79           C  
ATOM    535  CG  LYS A 151      22.090 130.547 108.942  1.00 42.63           C  
ATOM    536  CD  LYS A 151      21.162 131.464 109.749  1.00 49.07           C  
ATOM    537  CE  LYS A 151      20.994 130.982 111.188  1.00 52.24           C  
ATOM    538  NZ  LYS A 151      20.110 129.780 111.252  1.00 56.40           N  
ATOM    539  C   LYS A 151      24.939 130.646 107.091  1.00 28.30           C  
ATOM    540  O   LYS A 151      25.736 131.543 107.123  1.00 29.12           O  
ATOM    541  N   PHE A 152      24.427 130.206 105.960  1.00 27.68           N  
ATOM    542  CA  PHE A 152      24.843 130.738 104.662  1.00 27.14           C  
ATOM    543  CB  PHE A 152      25.787 129.768 103.955  1.00 26.97           C  
ATOM    544  CG  PHE A 152      26.581 128.907 104.881  1.00 27.20           C  
ATOM    545  CD1 PHE A 152      27.719 129.407 105.504  1.00 28.52           C  
ATOM    546  CE1 PHE A 152      28.445 128.634 106.391  1.00 28.78           C  
ATOM    547  CZ  PHE A 152      28.032 127.329 106.645  1.00 29.58           C  
ATOM    548  CE2 PHE A 152      26.896 126.820 106.025  1.00 28.65           C  
ATOM    549  CD2 PHE A 152      26.180 127.611 105.149  1.00 27.80           C  
ATOM    550  C   PHE A 152      23.640 130.960 103.751  1.00 28.01           C  
ATOM    551  O   PHE A 152      22.727 130.134 103.682  1.00 28.88           O  
ATOM    552  N   THR A 153      23.654 132.074 103.037  1.00 27.00           N  
ATOM    553  CA  THR A 153      22.576 132.410 102.130  1.00 24.72           C  
ATOM    554  CB  THR A 153      21.901 133.706 102.574  1.00 23.21           C  
ATOM    555  OG1 THR A 153      21.432 133.531 103.921  1.00 22.49           O  
ATOM    556  CG2 THR A 153      20.740 134.051 101.663  1.00 22.67           C  
ATOM    557  C   THR A 153      23.135 132.535 100.734  1.00 24.04           C  
ATOM    558  O   THR A 153      24.047 133.307 100.507  1.00 23.41           O  
ATOM    559  N   VAL A 154      22.580 131.760  99.810  1.00 24.99           N  
ATOM    560  CA  VAL A 154      23.043 131.727  98.434  1.00 26.66           C  
ATOM    561  CB  VAL A 154      23.853 130.453  98.120  1.00 26.83           C  
ATOM    562  CG1 VAL A 154      25.124 130.431  98.956  1.00 28.33           C  
ATOM    563  CG2 VAL A 154      23.033 129.190  98.350  1.00 26.02           C  
ATOM    564  C   VAL A 154      21.902 131.832  97.432  1.00 28.43           C  
ATOM    565  O   VAL A 154      20.783 131.386  97.670  1.00 26.27           O  
ATOM    566  N   THR A 155      22.250 132.400  96.284  1.00 33.62           N  
ATOM    567  CA  THR A 155      21.314 132.725  95.215  1.00 34.14           C  
ATOM    568  CB  THR A 155      21.191 134.265  95.085  1.00 34.66           C  
ATOM    569  OG1 THR A 155      20.897 134.821  96.374  1.00 33.41           O  
ATOM    570  CG2 THR A 155      20.095 134.647  94.075  1.00 35.52           C  
ATOM    571  C   THR A 155      21.798 132.172  93.875  1.00 31.73           C  
ATOM    572  O   THR A 155      22.825 132.605  93.364  1.00 28.57           O  
ATOM    573  N   PRO A 156      21.039 131.245  93.286  1.00 31.33           N  
ATOM    574  CA  PRO A 156      21.373 130.810  91.939  1.00 33.18           C  
ATOM    575  CB  PRO A 156      20.346 129.708  91.661  1.00 30.88           C  
ATOM    576  CG  PRO A 156      19.796 129.334  92.981  1.00 31.26           C  
ATOM    577  CD  PRO A 156      19.828 130.587  93.784  1.00 31.54           C  
ATOM    578  C   PRO A 156      21.223 131.933  90.909  1.00 37.66           C  
ATOM    579  O   PRO A 156      20.325 132.776  91.031  1.00 41.38           O  
ATOM    580  N   LYS A 157      22.080 131.930  89.898  1.00 41.16           N  
ATOM    581  CA  LYS A 157      21.925 132.819  88.747  1.00 45.49           C  
ATOM    582  CB  LYS A 157      23.262 133.427  88.368  1.00 51.57           C  
ATOM    583  CG  LYS A 157      23.786 134.359  89.444  1.00 59.92           C  
ATOM    584  CD  LYS A 157      25.106 135.020  89.153  1.00 62.39           C  
ATOM    585  CE  LYS A 157      25.258 135.535  87.740  1.00 63.87           C  
ATOM    586  NZ  LYS A 157      26.651 136.002  87.531  1.00 68.95           N  
ATOM    587  C   LYS A 157      21.351 132.121  87.520  1.00 45.34           C  
ATOM    588  O   LYS A 157      21.024 132.780  86.547  1.00 45.34           O  
ATOM    589  N   SER A 158      21.198 130.801  87.581  1.00 45.99           N  
ATOM    590  CA  SER A 158      20.653 130.039  86.472  1.00 47.20           C  
ATOM    591  CB  SER A 158      21.766 129.258  85.783  1.00 46.34           C  
ATOM    592  OG  SER A 158      22.583 130.134  85.038  1.00 46.42           O  
ATOM    593  C   SER A 158      19.546 129.080  86.923  1.00 48.48           C  
ATOM    594  O   SER A 158      19.495 128.650  88.084  1.00 42.93           O  
ATOM    595  N   SER A 159      18.659 128.758  85.982  1.00 52.96           N  
ATOM    596  CA  SER A 159      17.526 127.858  86.247  1.00 53.88           C  
ATOM    597  CB  SER A 159      16.389 128.159  85.273  1.00 52.50           C  
ATOM    598  OG  SER A 159      16.026 129.503  85.410  1.00 56.22           O  
ATOM    599  C   SER A 159      17.924 126.388  86.141  1.00 49.41           C  
ATOM    600  O   SER A 159      18.828 126.030  85.379  1.00 43.96           O  
ATOM    601  N   GLY A 160      17.228 125.558  86.910  1.00 45.64           N  
ATOM    602  CA  GLY A 160      17.452 124.120  86.921  1.00 44.43           C  
ATOM    603  C   GLY A 160      18.887 123.778  87.226  1.00 43.18           C  
ATOM    604  O   GLY A 160      19.447 122.848  86.632  1.00 49.40           O  
ATOM    605  N   SER A 161      19.494 124.565  88.111  1.00 37.37           N  
ATOM    606  CA  SER A 161      20.901 124.435  88.452  1.00 35.59           C  
ATOM    607  CB  SER A 161      21.599 125.806  88.464  1.00 35.54           C  
ATOM    608  OG  SER A 161      21.220 126.564  89.590  1.00 33.52           O  
ATOM    609  C   SER A 161      21.036 123.792  89.813  1.00 32.54           C  
ATOM    610  O   SER A 161      20.051 123.627  90.519  1.00 31.20           O  
ATOM    611  N   MET A 162      22.269 123.415  90.138  1.00 29.91           N  
ATOM    612  CA  MET A 162      22.600 122.821  91.404  1.00 28.33           C  
ATOM    613  CB  MET A 162      23.086 121.391  91.189  1.00 28.88           C  
ATOM    614  CG  MET A 162      21.976 120.429  90.812  1.00 29.40           C  
ATOM    615  SD  MET A 162      22.592 118.850  90.205  1.00 30.10           S  
ATOM    616  CE  MET A 162      21.094 117.899  90.295  1.00 29.10           C  
ATOM    617  C   MET A 162      23.694 123.629  92.043  1.00 26.86           C  
ATOM    618  O   MET A 162      24.377 124.376  91.382  1.00 26.29           O  
ATOM    619  N   PHE A 163      23.881 123.441  93.340  1.00 27.95           N  
ATOM    620  CA  PHE A 163      25.082 123.923  94.024  1.00 27.46           C  
ATOM    621  CB  PHE A 163      24.737 124.719  95.269  1.00 29.23           C  
ATOM    622  CG  PHE A 163      24.473 126.157  95.005  1.00 30.55           C  
ATOM    623  CD1 PHE A 163      25.445 126.953  94.380  1.00 31.60           C  
ATOM    624  CE1 PHE A 163      25.218 128.291  94.136  1.00 30.58           C  
ATOM    625  CZ  PHE A 163      24.012 128.849  94.520  1.00 31.01           C  
ATOM    626  CE2 PHE A 163      23.041 128.067  95.142  1.00 30.13           C  
ATOM    627  CD2 PHE A 163      23.275 126.731  95.383  1.00 30.00           C  
ATOM    628  C   PHE A 163      25.931 122.753  94.460  1.00 25.37           C  
ATOM    629  O   PHE A 163      25.472 121.867  95.156  1.00 22.34           O  
ATOM    630  N   LEU A 164      27.171 122.760  94.014  1.00 25.50           N  
ATOM    631  CA  LEU A 164      28.168 121.793  94.444  1.00 26.20           C  
ATOM    632  CB  LEU A 164      29.241 121.719  93.363  1.00 27.82           C  
ATOM    633  CG  LEU A 164      30.122 120.551  93.058  1.00 29.78           C  
ATOM    634  CD1 LEU A 164      31.566 120.893  92.669  1.00 30.54           C  
ATOM    635  CD2 LEU A 164      30.067 119.671  94.267  1.00 31.17           C  
ATOM    636  C   LEU A 164      28.747 122.327  95.741  1.00 23.65           C  
ATOM    637  O   LEU A 164      29.231 123.444  95.765  1.00 24.94           O  
ATOM    638  N   VAL A 165      28.595 121.593  96.833  1.00 21.49           N  
ATOM    639  CA  VAL A 165      28.904 122.133  98.156  1.00 21.44           C  
ATOM    640  CB  VAL A 165      27.725 121.957  99.140  1.00 20.69           C  
ATOM    641  CG1 VAL A 165      28.074 122.508 100.512  1.00 20.63           C  
ATOM    642  CG2 VAL A 165      26.474 122.644  98.627  1.00 20.38           C  
ATOM    643  C   VAL A 165      30.098 121.445  98.775  1.00 22.49           C  
ATOM    644  O   VAL A 165      30.105 120.231  98.886  1.00 24.40           O  
ATOM    645  N   SER A 166      31.097 122.219  99.191  1.00 23.34           N  
ATOM    646  CA  SER A 166      32.193 121.689  99.988  1.00 24.11           C  
ATOM    647  CB  SER A 166      33.516 121.964  99.324  1.00 26.23           C  
ATOM    648  OG  SER A 166      34.318 120.788  99.312  1.00 29.37           O  
ATOM    649  C   SER A 166      32.256 122.351 101.342  1.00 23.18           C  
ATOM    650  O   SER A 166      32.406 123.555 101.411  1.00 25.23           O  
ATOM    651  N   ALA A 167      32.126 121.583 102.413  1.00 21.88           N  
ATOM    652  CA  ALA A 167      32.295 122.111 103.749  1.00 21.70           C  
ATOM    653  CB  ALA A 167      31.076 121.805 104.622  1.00 22.41           C  
ATOM    654  C   ALA A 167      33.530 121.470 104.319  1.00 21.26           C  
ATOM    655  O   ALA A 167      33.553 120.275 104.545  1.00 21.69           O  
ATOM    656  N   ASP A 168      34.532 122.281 104.621  1.00 21.62           N  
ATOM    657  CA  ASP A 168      35.816 121.795 105.102  1.00 21.43           C  
ATOM    658  CB  ASP A 168      36.834 122.053 104.032  1.00 23.56           C  
ATOM    659  CG  ASP A 168      36.431 121.388 102.725  1.00 27.16           C  
ATOM    660  OD1 ASP A 168      36.566 120.133 102.657  1.00 32.45           O  
ATOM    661  OD2 ASP A 168      35.950 122.087 101.786  1.00 28.23           O  
ATOM    662  C   ASP A 168      36.176 122.436 106.436  1.00 19.48           C  
ATOM    663  O   ASP A 168      36.605 123.586 106.497  1.00 18.55           O  
ATOM    664  N   ILE A 169      36.021 121.628 107.491  1.00 17.72           N  
ATOM    665  CA  ILE A 169      35.969 122.075 108.849  1.00 16.05           C  
ATOM    666  CB  ILE A 169      34.655 121.645 109.487  1.00 15.98           C  
ATOM    667  CG1 ILE A 169      33.472 121.964 108.592  1.00 15.82           C  
ATOM    668  CD1 ILE A 169      33.312 123.427 108.262  1.00 16.42           C  
ATOM    669  CG2 ILE A 169      34.492 122.286 110.867  1.00 16.47           C  
ATOM    670  C   ILE A 169      37.100 121.479 109.671  1.00 15.63           C  
ATOM    671  O   ILE A 169      37.237 120.259 109.773  1.00 15.62           O  
ATOM    672  N   ILE A 170      37.908 122.350 110.266  1.00 15.33           N  
ATOM    673  CA  ILE A 170      38.975 121.957 111.167  1.00 15.26           C  
ATOM    674  CB  ILE A 170      39.997 123.091 111.329  1.00 14.67           C  
ATOM    675  CG1 ILE A 170      40.677 123.365 109.996  1.00 14.36           C  
ATOM    676  CD1 ILE A 170      41.376 124.695 109.928  1.00 14.12           C  
ATOM    677  CG2 ILE A 170      41.066 122.730 112.338  1.00 15.29           C  
ATOM    678  C   ILE A 170      38.300 121.633 112.485  1.00 16.32           C  
ATOM    679  O   ILE A 170      37.567 122.439 113.013  1.00 16.64           O  
ATOM    680  N   ALA A 171      38.550 120.442 113.016  1.00 17.89           N  
ATOM    681  CA  ALA A 171      37.872 119.978 114.228  1.00 18.08           C  
ATOM    682  CB  ALA A 171      36.614 119.241 113.853  1.00 18.20           C  
ATOM    683  C   ALA A 171      38.752 119.072 115.045  1.00 18.45           C  
ATOM    684  O   ALA A 171      39.590 118.358 114.498  1.00 18.07           O  
ATOM    685  N   SER A 172      38.547 119.103 116.349  1.00 19.52           N  
ATOM    686  CA  SER A 172      39.304 118.292 117.278  1.00 22.37           C  
ATOM    687  CB  SER A 172      40.275 119.160 118.095  1.00 23.44           C  
ATOM    688  OG  SER A 172      41.257 119.738 117.264  1.00 26.45           O  
ATOM    689  C   SER A 172      38.352 117.672 118.244  1.00 23.86           C  
ATOM    690  O   SER A 172      37.428 118.330 118.685  1.00 25.75           O  
ATOM    691  N   ARG A 173      38.617 116.444 118.644  1.00 24.45           N  
ATOM    692  CA  ARG A 173      37.911 115.848 119.756  1.00 26.04           C  
ATOM    693  CB  ARG A 173      36.560 115.325 119.309  1.00 24.17           C  
ATOM    694  CG  ARG A 173      36.636 114.374 118.130  1.00 23.74           C  
ATOM    695  CD  ARG A 173      35.441 113.451 118.090  1.00 22.60           C  
ATOM    696  NE  ARG A 173      35.409 112.563 119.257  1.00 22.09           N  
ATOM    697  CZ  ARG A 173      34.337 111.908 119.681  1.00 20.07           C  
ATOM    698  NH1 ARG A 173      33.197 112.007 119.032  1.00 20.90           N  
ATOM    699  NH2 ARG A 173      34.407 111.136 120.742  1.00 19.52           N  
ATOM    700  C   ARG A 173      38.753 114.718 120.287  1.00 30.21           C  
ATOM    701  O   ARG A 173      39.583 114.186 119.565  1.00 32.51           O  
ATOM    702  N   MET A 174      38.535 114.339 121.542  1.00 33.44           N  
ATOM    703  CA  MET A 174      39.172 113.158 122.071  1.00 34.76           C  
ATOM    704  CB  MET A 174      38.771 112.930 123.512  1.00 43.71           C  
ATOM    705  CG  MET A 174      39.653 113.641 124.535  1.00 52.01           C  
ATOM    706  SD  MET A 174      39.158 113.201 126.241  1.00 71.02           S  
ATOM    707  CE  MET A 174      39.934 111.595 126.482  1.00 64.28           C  
ATOM    708  C   MET A 174      38.787 111.957 121.221  1.00 30.98           C  
ATOM    709  O   MET A 174      37.623 111.805 120.874  1.00 31.65           O  
ATOM    710  N   GLU A 175      39.768 111.112 120.909  1.00 28.95           N  
ATOM    711  CA  GLU A 175      39.598 109.943 120.044  1.00 29.83           C  
ATOM    712  CB  GLU A 175      40.302 108.737 120.671  1.00 32.85           C  
ATOM    713  CG  GLU A 175      40.102 107.410 119.959  1.00 39.49           C  
ATOM    714  CD  GLU A 175      40.839 107.327 118.626  1.00 46.30           C  
ATOM    715  OE1 GLU A 175      41.906 107.956 118.490  1.00 51.05           O  
ATOM    716  OE2 GLU A 175      40.344 106.619 117.706  1.00 51.41           O  
ATOM    717  C   GLU A 175      38.134 109.572 119.774  1.00 28.64           C  
ATOM    718  O   GLU A 175      37.479 108.995 120.626  1.00 28.85           O  
ATOM    719  N   GLY A 176      37.635 109.878 118.579  1.00 26.13           N  
ATOM    720  CA  GLY A 176      36.307 109.441 118.184  1.00 23.87           C  
ATOM    721  C   GLY A 176      35.796 110.083 116.902  1.00 22.34           C  
ATOM    722  O   GLY A 176      36.535 110.772 116.210  1.00 22.56           O  
ATOM    723  N   GLY A 177      34.500 109.921 116.643  1.00 19.56           N  
ATOM    724  CA  GLY A 177      33.913 110.363 115.407  1.00 17.83           C  
ATOM    725  C   GLY A 177      33.291 111.741 115.468  1.00 16.42           C  
ATOM    726  O   GLY A 177      32.812 112.151 116.504  1.00 15.94           O  
ATOM    727  N   VAL A 178      33.289 112.426 114.321  1.00 15.20           N  
ATOM    728  CA  VAL A 178      32.673 113.733 114.142  1.00 14.11           C  
ATOM    729  CB  VAL A 178      33.720 114.752 113.655  1.00 14.08           C  
ATOM    730  CG1 VAL A 178      33.082 116.092 113.328  1.00 14.05           C  
ATOM    731  CG2 VAL A 178      34.824 114.926 114.681  1.00 14.13           C  
ATOM    732  C   VAL A 178      31.599 113.608 113.072  1.00 13.90           C  
ATOM    733  O   VAL A 178      31.788 112.903 112.075  1.00 13.22           O  
ATOM    734  N   VAL A 179      30.476 114.300 113.267  1.00 13.70           N  
ATOM    735  CA  VAL A 179      29.375 114.290 112.308  1.00 13.64           C  
ATOM    736  CB  VAL A 179      28.113 113.672 112.936  1.00 13.60           C  
ATOM    737  CG1 VAL A 179      26.943 113.646 111.945  1.00 13.12           C  
ATOM    738  CG2 VAL A 179      28.409 112.259 113.439  1.00 13.58           C  
ATOM    739  C   VAL A 179      29.077 115.709 111.832  1.00 13.56           C  
ATOM    740  O   VAL A 179      29.089 116.630 112.609  1.00 13.56           O  
ATOM    741  N   LEU A 180      28.807 115.872 110.545  1.00 13.83           N  
ATOM    742  CA  LEU A 180      28.459 117.170 109.996  1.00 14.39           C  
ATOM    743  CB  LEU A 180      29.480 117.641 108.960  1.00 14.43           C  
ATOM    744  CG  LEU A 180      30.891 117.910 109.467  1.00 14.37           C  
ATOM    745  CD1 LEU A 180      31.667 116.609 109.606  1.00 14.60           C  
ATOM    746  CD2 LEU A 180      31.623 118.825 108.512  1.00 14.34           C  
ATOM    747  C   LEU A 180      27.119 117.031 109.329  1.00 14.94           C  
ATOM    748  O   LEU A 180      26.889 116.031 108.649  1.00 14.64           O  
ATOM    749  N   ALA A 181      26.249 118.028 109.509  1.00 15.49           N  
ATOM    750  CA  ALA A 181      24.917 117.988 108.927  1.00 16.42           C  
ATOM    751  CB  ALA A 181      23.894 117.659 109.991  1.00 16.79           C  
ATOM    752  C   ALA A 181      24.588 119.313 108.306  1.00 16.89           C  
ATOM    753  O   ALA A 181      24.665 120.324 108.972  1.00 18.81           O  
ATOM    754  N   LEU A 182      24.255 119.312 107.025  1.00 17.41           N  
ATOM    755  CA  LEU A 182      23.822 120.519 106.335  1.00 18.24           C  
ATOM    756  CB  LEU A 182      24.357 120.510 104.906  1.00 18.48           C  
ATOM    757  CG  LEU A 182      24.038 121.695 104.016  1.00 18.72           C  
ATOM    758  CD1 LEU A 182      24.792 122.932 104.507  1.00 19.08           C  
ATOM    759  CD2 LEU A 182      24.425 121.379 102.582  1.00 18.47           C  
ATOM    760  C   LEU A 182      22.302 120.557 106.321  1.00 19.59           C  
ATOM    761  O   LEU A 182      21.646 119.601 105.902  1.00 20.69           O  
ATOM    762  N   VAL A 183      21.734 121.662 106.777  1.00 20.74           N  
ATOM    763  CA  VAL A 183      20.282 121.830 106.850  1.00 20.73           C  
ATOM    764  CB  VAL A 183      19.868 122.206 108.271  1.00 21.13           C  
ATOM    765  CG1 VAL A 183      18.367 122.396 108.362  1.00 21.53           C  
ATOM    766  CG2 VAL A 183      20.325 121.129 109.236  1.00 21.18           C  
ATOM    767  C   VAL A 183      19.838 122.943 105.945  1.00 21.29           C  
ATOM    768  O   VAL A 183      20.512 123.955 105.838  1.00 21.02           O  
ATOM    769  N   ARG A 184      18.711 122.744 105.272  1.00 24.22           N  
ATOM    770  CA  ARG A 184      18.059 123.801 104.497  1.00 26.18           C  
ATOM    771  CB  ARG A 184      17.480 123.235 103.227  1.00 27.55           C  
ATOM    772  CG  ARG A 184      16.979 124.318 102.285  1.00 29.83           C  
ATOM    773  CD  ARG A 184      16.574 123.738 100.940  1.00 31.69           C  
ATOM    774  NE  ARG A 184      15.491 122.787 101.118  1.00 32.82           N  
ATOM    775  CZ  ARG A 184      14.846 122.195 100.133  1.00 34.70           C  
ATOM    776  NH1 ARG A 184      15.164 122.452  98.874  1.00 36.80           N  
ATOM    777  NH2 ARG A 184      13.864 121.349 100.415  1.00 35.93           N  
ATOM    778  C   ARG A 184      16.935 124.424 105.314  1.00 28.12           C  
ATOM    779  O   ARG A 184      16.192 123.720 105.983  1.00 26.33           O  
ATOM    780  N   GLU A 185      16.821 125.743 105.257  1.00 32.44           N  
ATOM    781  CA  GLU A 185      15.803 126.475 106.010  1.00 37.20           C  
ATOM    782  CB  GLU A 185      15.955 127.975 105.788  1.00 43.50           C  
ATOM    783  CG  GLU A 185      15.176 128.852 106.753  1.00 50.54           C  
ATOM    784  CD  GLU A 185      15.268 130.333 106.377  1.00 57.23           C  
ATOM    785  OE1 GLU A 185      15.186 130.650 105.164  1.00 58.81           O  
ATOM    786  OE2 GLU A 185      15.395 131.175 107.305  1.00 58.90           O  
ATOM    787  C   GLU A 185      14.428 126.069 105.559  1.00 36.22           C  
ATOM    788  O   GLU A 185      14.140 126.103 104.358  1.00 35.18           O  
ATOM    789  N   GLY A 186      13.589 125.692 106.522  1.00 34.16           N  
ATOM    790  CA  GLY A 186      12.237 125.263 106.228  1.00 33.99           C  
ATOM    791  C   GLY A 186      12.056 123.765 106.284  1.00 33.70           C  
ATOM    792  O   GLY A 186      10.941 123.291 106.499  1.00 37.27           O  
ATOM    793  N   ASP A 187      13.128 123.014 106.038  1.00 31.14           N  
ATOM    794  CA  ASP A 187      13.087 121.573 106.167  1.00 29.61           C  
ATOM    795  CB  ASP A 187      14.264 120.918 105.441  1.00 33.65           C  
ATOM    796  CG  ASP A 187      14.152 121.019 103.901  1.00 39.28           C  
ATOM    797  OD1 ASP A 187      13.149 121.596 103.399  1.00 37.46           O  
ATOM    798  OD2 ASP A 187      15.069 120.498 103.186  1.00 45.05           O  
ATOM    799  C   ASP A 187      13.122 121.258 107.646  1.00 25.48           C  
ATOM    800  O   ASP A 187      13.447 122.125 108.432  1.00 23.59           O  
ATOM    801  N   SER A 188      12.729 120.039 107.997  1.00 23.70           N  
ATOM    802  CA  SER A 188      12.665 119.561 109.375  1.00 22.64           C  
ATOM    803  CB  SER A 188      11.337 118.804 109.631  1.00 22.86           C  
ATOM    804  OG  SER A 188      10.221 119.465 109.020  1.00 23.48           O  
ATOM    805  C   SER A 188      13.767 118.591 109.688  1.00 21.67           C  
ATOM    806  O   SER A 188      13.811 118.035 110.791  1.00 22.21           O  
ATOM    807  N   LYS A 189      14.637 118.338 108.725  1.00 21.51           N  
ATOM    808  CA  LYS A 189      15.793 117.483 108.970  1.00 21.66           C  
ATOM    809  CB  LYS A 189      15.386 116.022 108.845  1.00 22.77           C  
ATOM    810  CG  LYS A 189      15.185 115.613 107.404  1.00 23.41           C  
ATOM    811  CD  LYS A 189      14.426 114.324 107.418  1.00 25.16           C  
ATOM    812  CE  LYS A 189      14.709 113.420 106.230  1.00 26.85           C  
ATOM    813  NZ  LYS A 189      14.720 111.984 106.637  1.00 29.63           N  
ATOM    814  C   LYS A 189      16.906 117.806 107.994  1.00 20.27           C  
ATOM    815  O   LYS A 189      16.688 118.555 107.048  1.00 21.42           O  
ATOM    816  N   PRO A 190      18.088 117.230 108.210  1.00 19.38           N  
ATOM    817  CA  PRO A 190      19.218 117.526 107.352  1.00 19.64           C  
ATOM    818  CB  PRO A 190      20.358 116.716 107.977  1.00 20.07           C  
ATOM    819  CG  PRO A 190      19.987 116.616 109.416  1.00 19.90           C  
ATOM    820  CD  PRO A 190      18.498 116.474 109.405  1.00 19.64           C  
ATOM    821  C   PRO A 190      19.067 117.145 105.888  1.00 19.49           C  
ATOM    822  O   PRO A 190      18.489 116.125 105.562  1.00 18.83           O  
ATOM    823  N   TYR A 191      19.610 117.995 105.017  1.00 19.47           N  
ATOM    824  CA  TYR A 191      19.714 117.747 103.567  1.00 18.58           C  
ATOM    825  CB  TYR A 191      20.037 119.064 102.878  1.00 18.98           C  
ATOM    826  CG  TYR A 191      19.740 119.097 101.422  1.00 19.43           C  
ATOM    827  CD1 TYR A 191      20.668 118.663 100.498  1.00 20.62           C  
ATOM    828  CE1 TYR A 191      20.405 118.734  99.140  1.00 21.64           C  
ATOM    829  CZ  TYR A 191      19.204 119.246  98.707  1.00 21.46           C  
ATOM    830  OH  TYR A 191      18.909 119.291  97.365  1.00 23.83           O  
ATOM    831  CE2 TYR A 191      18.271 119.691  99.613  1.00 21.10           C  
ATOM    832  CD2 TYR A 191      18.545 119.611 100.963  1.00 20.09           C  
ATOM    833  C   TYR A 191      20.832 116.764 103.234  1.00 16.91           C  
ATOM    834  O   TYR A 191      20.747 116.031 102.258  1.00 16.90           O  
ATOM    835  N   ALA A 192      21.869 116.762 104.064  1.00 15.69           N  
ATOM    836  CA  ALA A 192      23.063 115.967 103.833  1.00 15.66           C  
ATOM    837  CB  ALA A 192      23.956 116.654 102.833  1.00 15.92           C  
ATOM    838  C   ALA A 192      23.831 115.788 105.115  1.00 15.07           C  
ATOM    839  O   ALA A 192      23.842 116.671 105.951  1.00 14.56           O  
ATOM    840  N   ILE A 193      24.454 114.625 105.257  1.00 15.06           N  
ATOM    841  CA  ILE A 193      25.174 114.270 106.468  1.00 15.14           C  
ATOM    842  CB  ILE A 193      24.353 113.268 107.290  1.00 15.30           C  
ATOM    843  CG1 ILE A 193      23.119 113.939 107.849  1.00 14.93           C  
ATOM    844  CD1 ILE A 193      21.957 112.990 107.931  1.00 15.21           C  
ATOM    845  CG2 ILE A 193      25.165 112.682 108.441  1.00 15.77           C  
ATOM    846  C   ILE A 193      26.522 113.645 106.095  1.00 15.05           C  
ATOM    847  O   ILE A 193      26.588 112.782 105.215  1.00 15.58           O  
ATOM    848  N   SER A 194      27.588 114.053 106.770  1.00 14.07           N  
ATOM    849  CA  SER A 194      28.902 113.469 106.508  1.00 13.70           C  
ATOM    850  CB  SER A 194      29.751 114.403 105.666  1.00 13.18           C  
ATOM    851  OG  SER A 194      30.882 113.721 105.166  1.00 12.62           O  
ATOM    852  C   SER A 194      29.609 113.133 107.822  1.00 13.59           C  
ATOM    853  O   SER A 194      29.152 113.529 108.896  1.00 13.75           O  
ATOM    854  N   TYR A 195      30.701 112.378 107.719  1.00 13.00           N  
ATOM    855  CA  TYR A 195      31.410 111.889 108.886  1.00 12.78           C  
ATOM    856  CB  TYR A 195      31.167 110.391 109.061  1.00 12.54           C  
ATOM    857  CG  TYR A 195      29.717 110.057 109.134  1.00 12.26           C  
ATOM    858  CD1 TYR A 195      28.980 109.849 107.980  1.00 12.61           C  
ATOM    859  CE1 TYR A 195      27.629 109.573 108.025  1.00 12.67           C  
ATOM    860  CZ  TYR A 195      26.993 109.508 109.248  1.00 12.61           C  
ATOM    861  OH  TYR A 195      25.652 109.225 109.325  1.00 12.26           O  
ATOM    862  CE2 TYR A 195      27.713 109.709 110.397  1.00 12.78           C  
ATOM    863  CD2 TYR A 195      29.078 109.977 110.327  1.00 12.48           C  
ATOM    864  C   TYR A 195      32.911 112.188 108.776  1.00 12.67           C  
ATOM    865  O   TYR A 195      33.479 112.221 107.689  1.00 12.45           O  
ATOM    866  N   GLY A 196      33.516 112.451 109.918  1.00 12.93           N  
ATOM    867  CA  GLY A 196      34.923 112.776 109.994  1.00 13.92           C  
ATOM    868  C   GLY A 196      35.542 112.175 111.232  1.00 14.56           C  
ATOM    869  O   GLY A 196      34.872 111.427 111.965  1.00 16.04           O  
ATOM    870  N   TYR A 197      36.797 112.521 111.492  1.00 14.60           N  
ATOM    871  CA  TYR A 197      37.548 111.858 112.535  1.00 15.44           C  
ATOM    872  CB  TYR A 197      38.283 110.647 111.945  1.00 16.44           C  
ATOM    873  CG  TYR A 197      39.211 109.969 112.929  1.00 16.97           C  
ATOM    874  CD1 TYR A 197      38.716 109.256 114.011  1.00 16.84           C  
ATOM    875  CE1 TYR A 197      39.561 108.652 114.917  1.00 17.40           C  
ATOM    876  CZ  TYR A 197      40.920 108.776 114.749  1.00 18.25           C  
ATOM    877  OH  TYR A 197      41.805 108.178 115.620  1.00 19.69           O  
ATOM    878  CE2 TYR A 197      41.437 109.494 113.698  1.00 18.17           C  
ATOM    879  CD2 TYR A 197      40.585 110.077 112.785  1.00 18.10           C  
ATOM    880  C   TYR A 197      38.565 112.749 113.183  1.00 14.93           C  
ATOM    881  O   TYR A 197      39.284 113.448 112.518  1.00 14.60           O  
ATOM    882  N   SER A 198      38.664 112.657 114.491  1.00 15.27           N  
ATOM    883  CA  SER A 198      39.794 113.223 115.189  1.00 16.27           C  
ATOM    884  CB  SER A 198      39.423 114.518 115.853  1.00 16.55           C  
ATOM    885  OG  SER A 198      40.517 114.984 116.618  1.00 17.65           O  
ATOM    886  C   SER A 198      40.364 112.255 116.238  1.00 16.76           C  
ATOM    887  O   SER A 198      39.631 111.579 116.960  1.00 16.78           O  
ATOM    888  N   SER A 199      41.690 112.177 116.256  1.00 17.25           N  
ATOM    889  CA  SER A 199      42.419 111.322 117.158  1.00 17.04           C  
ATOM    890  CB  SER A 199      43.754 110.936 116.529  1.00 16.81           C  
ATOM    891  OG  SER A 199      44.586 112.073 116.376  1.00 15.65           O  
ATOM    892  C   SER A 199      42.716 112.062 118.424  1.00 17.89           C  
ATOM    893  O   SER A 199      43.388 111.525 119.283  1.00 18.02           O  
ATOM    894  N   GLY A 200      42.270 113.312 118.530  1.00 18.85           N  
ATOM    895  CA  GLY A 200      42.685 114.163 119.632  1.00 20.18           C  
ATOM    896  C   GLY A 200      43.374 115.419 119.119  1.00 21.55           C  
ATOM    897  O   GLY A 200      43.313 116.473 119.762  1.00 23.43           O  
ATOM    898  N   VAL A 201      44.038 115.318 117.978  1.00 21.25           N  
ATOM    899  CA  VAL A 201      44.610 116.495 117.367  1.00 22.25           C  
ATOM    900  CB  VAL A 201      46.075 116.280 116.923  1.00 23.50           C  
ATOM    901  CG1 VAL A 201      46.930 115.952 118.149  1.00 24.82           C  
ATOM    902  CG2 VAL A 201      46.190 115.190 115.878  1.00 23.85           C  
ATOM    903  C   VAL A 201      43.732 116.952 116.213  1.00 21.39           C  
ATOM    904  O   VAL A 201      42.916 116.181 115.718  1.00 20.49           O  
ATOM    905  N   PRO A 202      43.883 118.225 115.792  1.00 20.73           N  
ATOM    906  CA  PRO A 202      42.974 118.742 114.786  1.00 20.29           C  
ATOM    907  CB  PRO A 202      43.400 120.197 114.630  1.00 20.11           C  
ATOM    908  CG  PRO A 202      44.148 120.517 115.864  1.00 20.10           C  
ATOM    909  CD  PRO A 202      44.837 119.253 116.234  1.00 20.48           C  
ATOM    910  C   PRO A 202      43.078 118.003 113.462  1.00 20.21           C  
ATOM    911  O   PRO A 202      44.138 117.471 113.096  1.00 20.16           O  
ATOM    912  N   ASN A 203      41.953 117.977 112.761  1.00 19.45           N  
ATOM    913  CA  ASN A 203      41.855 117.296 111.483  1.00 18.12           C  
ATOM    914  CB  ASN A 203      41.550 115.834 111.735  1.00 17.30           C  
ATOM    915  CG  ASN A 203      41.743 114.982 110.525  1.00 16.56           C  
ATOM    916  OD1 ASN A 203      42.418 115.345 109.576  1.00 15.78           O  
ATOM    917  ND2 ASN A 203      41.186 113.804 110.579  1.00 17.15           N  
ATOM    918  C   ASN A 203      40.728 117.915 110.690  1.00 17.48           C  
ATOM    919  O   ASN A 203      39.781 118.431 111.263  1.00 18.77           O  
ATOM    920  N   LEU A 204      40.855 117.893 109.379  1.00 16.57           N  
ATOM    921  CA  LEU A 204      39.817 118.368 108.510  1.00 15.50           C  
ATOM    922  CB  LEU A 204      40.368 118.603 107.105  1.00 15.92           C  
ATOM    923  CG  LEU A 204      39.602 119.643 106.297  1.00 16.79           C  
ATOM    924  CD1 LEU A 204      39.890 121.059 106.777  1.00 16.37           C  
ATOM    925  CD2 LEU A 204      39.959 119.497 104.818  1.00 17.57           C  
ATOM    926  C   LEU A 204      38.715 117.341 108.483  1.00 14.93           C  
ATOM    927  O   LEU A 204      38.970 116.166 108.287  1.00 14.31           O  
ATOM    928  N   CYS A 205      37.483 117.798 108.695  1.00 15.23           N  
ATOM    929  CA  CYS A 205      36.285 116.972 108.562  1.00 15.11           C  
ATOM    930  CB  CYS A 205      35.521 116.941 109.874  1.00 14.73           C  
ATOM    931  SG  CYS A 205      36.526 116.298 111.222  1.00 14.97           S  
ATOM    932  C   CYS A 205      35.442 117.593 107.459  1.00 15.67           C  
ATOM    933  O   CYS A 205      35.228 118.784 107.430  1.00 14.95           O  
ATOM    934  N   SER A 206      34.975 116.783 106.528  1.00 17.52           N  
ATOM    935  CA  SER A 206      34.392 117.344 105.329  1.00 18.81           C  
ATOM    936  CB  SER A 206      35.285 117.049 104.119  1.00 18.73           C  
ATOM    937  OG  SER A 206      36.561 117.650 104.311  1.00 19.84           O  
ATOM    938  C   SER A 206      33.002 116.835 105.070  1.00 19.49           C  
ATOM    939  O   SER A 206      32.628 115.746 105.509  1.00 18.31           O  
ATOM    940  N   LEU A 207      32.255 117.661 104.341  1.00 20.49           N  
ATOM    941  CA  LEU A 207      30.965 117.305 103.801  1.00 21.54           C  
ATOM    942  CB  LEU A 207      29.837 118.018 104.554  1.00 20.90           C  
ATOM    943  CG  LEU A 207      28.413 117.634 104.154  1.00 19.55           C  
ATOM    944  CD1 LEU A 207      27.516 117.555 105.373  1.00 19.09           C  
ATOM    945  CD2 LEU A 207      27.822 118.608 103.155  1.00 19.64           C  
ATOM    946  C   LEU A 207      30.978 117.742 102.377  1.00 23.57           C  
ATOM    947  O   LEU A 207      31.177 118.908 102.114  1.00 23.76           O  
ATOM    948  N   ARG A 208      30.751 116.806 101.470  1.00 27.66           N  
ATOM    949  CA  ARG A 208      30.590 117.105 100.064  1.00 31.55           C  
ATOM    950  CB  ARG A 208      31.612 116.328  99.262  1.00 38.03           C  
ATOM    951  CG  ARG A 208      33.049 116.611  99.649  1.00 46.09           C  
ATOM    952  CD  ARG A 208      33.548 117.957  99.128  1.00 52.64           C  
ATOM    953  NE  ARG A 208      33.788 118.068  97.678  1.00 65.19           N  
ATOM    954  CZ  ARG A 208      32.897 118.490  96.772  1.00 71.46           C  
ATOM    955  NH1 ARG A 208      31.662 118.826  97.142  1.00 73.51           N  
ATOM    956  NH2 ARG A 208      33.243 118.549  95.487  1.00 69.65           N  
ATOM    957  C   ARG A 208      29.190 116.670  99.644  1.00 29.69           C  
ATOM    958  O   ARG A 208      28.764 115.564  99.949  1.00 29.95           O  
ATOM    959  N   THR A 209      28.477 117.530  98.936  1.00 26.98           N  
ATOM    960  CA  THR A 209      27.131 117.218  98.514  1.00 25.48           C  
ATOM    961  CB  THR A 209      26.112 117.307  99.675  1.00 24.99           C  
ATOM    962  OG1 THR A 209      24.841 116.805  99.234  1.00 27.08           O  
ATOM    963  CG2 THR A 209      25.926 118.721 100.162  1.00 24.60           C  
ATOM    964  C   THR A 209      26.743 118.169  97.409  1.00 24.08           C  
ATOM    965  O   THR A 209      27.539 118.973  96.968  1.00 21.56           O  
ATOM    966  N   ARG A 210      25.540 118.001  96.901  1.00 25.20           N  
ATOM    967  CA  ARG A 210      25.034 118.867  95.874  1.00 27.44           C  
ATOM    968  CB  ARG A 210      25.070 118.194  94.497  1.00 28.64           C  
ATOM    969  CG  ARG A 210      24.138 117.001  94.322  1.00 29.41           C  
ATOM    970  CD  ARG A 210      22.834 117.392  93.607  1.00 30.87           C  
ATOM    971  NE  ARG A 210      21.732 116.410  93.670  1.00 32.68           N  
ATOM    972  CZ  ARG A 210      20.992 116.094  94.737  1.00 32.34           C  
ATOM    973  NH1 ARG A 210      21.208 116.660  95.925  1.00 30.89           N  
ATOM    974  NH2 ARG A 210      20.021 115.191  94.588  1.00 31.38           N  
ATOM    975  C   ARG A 210      23.627 119.251  96.261  1.00 27.61           C  
ATOM    976  O   ARG A 210      22.909 118.461  96.858  1.00 24.88           O  
ATOM    977  N   ILE A 211      23.244 120.470  95.930  1.00 28.97           N  
ATOM    978  CA  ILE A 211      21.943 120.927  96.305  1.00 31.12           C  
ATOM    979  CB  ILE A 211      22.040 122.185  97.175  1.00 32.96           C  
ATOM    980  CG1 ILE A 211      22.769 121.874  98.480  1.00 34.58           C  
ATOM    981  CD1 ILE A 211      23.114 123.093  99.309  1.00 36.74           C  
ATOM    982  CG2 ILE A 211      20.648 122.671  97.524  1.00 34.06           C  
ATOM    983  C   ILE A 211      21.171 121.220  95.038  1.00 28.68           C  
ATOM    984  O   ILE A 211      21.707 121.838  94.132  1.00 25.86           O  
ATOM    985  N   ILE A 212      19.909 120.797  95.012  1.00 28.06           N  
ATOM    986  CA  ILE A 212      19.027 121.097  93.903  1.00 28.80           C  
ATOM    987  CB  ILE A 212      17.995 119.993  93.706  1.00 27.54           C  
ATOM    988  CG1 ILE A 212      18.695 118.757  93.147  1.00 28.39           C  
ATOM    989  CD1 ILE A 212      17.964 117.471  93.394  1.00 29.82           C  
ATOM    990  CG2 ILE A 212      16.935 120.446  92.730  1.00 27.85           C  
ATOM    991  C   ILE A 212      18.328 122.409  94.160  1.00 30.04           C  
ATOM    992  O   ILE A 212      17.548 122.522  95.108  1.00 34.29           O  
ATOM    993  N   ASN A 213      18.622 123.401  93.336  1.00 31.15           N  
ATOM    994  CA  ASN A 213      17.992 124.708  93.456  1.00 33.59           C  
ATOM    995  CB  ASN A 213      18.820 125.775  92.752  1.00 32.53           C  
ATOM    996  CG  ASN A 213      20.208 125.903  93.336  1.00 35.41           C  
ATOM    997  OD1 ASN A 213      20.411 125.780  94.554  1.00 33.70           O  
ATOM    998  ND2 ASN A 213      21.186 126.164  92.471  1.00 38.57           N  
ATOM    999  C   ASN A 213      16.584 124.666  92.874  1.00 35.53           C  
ATOM   1000  O   ASN A 213      16.315 123.908  91.952  1.00 34.57           O  
ATOM   1001  N   THR A 214      15.698 125.487  93.423  1.00 37.56           N  
ATOM   1002  CA  THR A 214      14.286 125.462  93.052  1.00 40.87           C  
ATOM   1003  CB  THR A 214      13.420 124.995  94.236  1.00 43.11           C  
ATOM   1004  OG1 THR A 214      13.451 125.992  95.266  1.00 41.49           O  
ATOM   1005  CG2 THR A 214      13.939 123.652  94.786  1.00 45.18           C  
ATOM   1006  C   THR A 214      13.784 126.826  92.656  1.00 41.27           C  
ATOM   1007  O   THR A 214      12.640 127.160  92.945  1.00 46.89           O  
ATOM   1008  N   GLY A 215      14.640 127.615  92.018  1.00 38.75           N  
ATOM   1009  CA  GLY A 215      14.330 128.972  91.671  1.00 36.86           C  
ATOM   1010  C   GLY A 215      15.537 129.863  91.818  1.00 38.80           C  
ATOM   1011  O   GLY A 215      16.659 129.402  92.017  1.00 37.39           O  
ATOM   1012  N   LEU A 216      15.308 131.161  91.671  1.00 43.16           N  
ATOM   1013  CA  LEU A 216      16.381 132.147  91.641  1.00 42.94           C  
ATOM   1014  CB  LEU A 216      16.243 133.021  90.401  1.00 43.73           C  
ATOM   1015  CG  LEU A 216      16.127 132.275  89.069  1.00 45.96           C  
ATOM   1016  CD1 LEU A 216      15.836 133.268  87.963  1.00 48.82           C  
ATOM   1017  CD2 LEU A 216      17.394 131.487  88.755  1.00 45.33           C  
ATOM   1018  C   LEU A 216      16.358 133.001  92.888  1.00 39.10           C  
ATOM   1019  O   LEU A 216      16.982 134.063  92.933  1.00 43.01           O  
ATOM   1020  N   THR A 217      15.700 132.505  93.919  1.00 40.66           N  
ATOM   1021  CA  THR A 217      15.617 133.236  95.164  1.00 48.40           C  
ATOM   1022  CB  THR A 217      14.311 132.947  95.889  1.00 50.86           C  
ATOM   1023  OG1 THR A 217      14.252 133.755  97.067  1.00 56.90           O  
ATOM   1024  CG2 THR A 217      14.167 131.479  96.281  1.00 48.37           C  
ATOM   1025  C   THR A 217      16.746 132.869  96.122  1.00 47.98           C  
ATOM   1026  O   THR A 217      17.126 131.712  96.176  1.00 44.74           O  
ATOM   1027  N   PRO A 218      17.266 133.856  96.881  1.00 45.84           N  
ATOM   1028  CA  PRO A 218      18.117 133.525  98.008  1.00 41.49           C  
ATOM   1029  CB  PRO A 218      18.142 134.823  98.820  1.00 43.54           C  
ATOM   1030  CG  PRO A 218      17.984 135.906  97.794  1.00 45.79           C  
ATOM   1031  CD  PRO A 218      17.124 135.318  96.698  1.00 46.47           C  
ATOM   1032  C   PRO A 218      17.552 132.364  98.839  1.00 39.10           C  
ATOM   1033  O   PRO A 218      16.339 132.320  99.135  1.00 39.32           O  
ATOM   1034  N   THR A 219      18.438 131.434  99.207  1.00 34.57           N  
ATOM   1035  CA  THR A 219      18.087 130.308 100.057  1.00 31.17           C  
ATOM   1036  CB  THR A 219      18.034 129.021  99.247  1.00 32.64           C  
ATOM   1037  OG1 THR A 219      17.282 129.259  98.061  1.00 37.78           O  
ATOM   1038  CG2 THR A 219      17.359 127.915 100.020  1.00 33.11           C  
ATOM   1039  C   THR A 219      19.123 130.182 101.151  1.00 27.73           C  
ATOM   1040  O   THR A 219      20.277 130.498 100.957  1.00 26.20           O  
ATOM   1041  N   THR A 220      18.697 129.747 102.320  1.00 25.84           N  
ATOM   1042  CA  THR A 220      19.565 129.741 103.465  1.00 25.76           C  
ATOM   1043  CB  THR A 220      19.002 130.672 104.546  1.00 25.42           C  
ATOM   1044  OG1 THR A 220      19.027 132.011 104.043  1.00 25.38           O  
ATOM   1045  CG2 THR A 220      19.833 130.614 105.820  1.00 25.37           C  
ATOM   1046  C   THR A 220      19.816 128.318 103.982  1.00 24.99           C  
ATOM   1047  O   THR A 220      18.894 127.520 104.096  1.00 25.02           O  
ATOM   1048  N   TYR A 221      21.087 128.009 104.240  1.00 23.01           N  
ATOM   1049  CA  TYR A 221      21.465 126.726 104.768  1.00 21.54           C  
ATOM   1050  CB  TYR A 221      22.272 125.928 103.748  1.00 20.77           C  
ATOM   1051  CG  TYR A 221      21.549 125.746 102.445  1.00 20.17           C  
ATOM   1052  CD1 TYR A 221      21.495 126.781 101.529  1.00 20.06           C  
ATOM   1053  CE1 TYR A 221      20.818 126.645 100.347  1.00 20.35           C  
ATOM   1054  CZ  TYR A 221      20.152 125.456 100.071  1.00 20.45           C  
ATOM   1055  OH  TYR A 221      19.473 125.349  98.883  1.00 20.94           O  
ATOM   1056  CE2 TYR A 221      20.182 124.412 100.957  1.00 19.69           C  
ATOM   1057  CD2 TYR A 221      20.888 124.560 102.140  1.00 20.47           C  
ATOM   1058  C   TYR A 221      22.257 126.979 106.028  1.00 21.91           C  
ATOM   1059  O   TYR A 221      22.760 128.077 106.249  1.00 22.69           O  
ATOM   1060  N   SER A 222      22.307 125.977 106.885  1.00 21.46           N  
ATOM   1061  CA  SER A 222      23.151 126.020 108.039  1.00 22.50           C  
ATOM   1062  CB  SER A 222      22.332 126.347 109.271  1.00 23.69           C  
ATOM   1063  OG  SER A 222      21.781 125.177 109.866  1.00 27.86           O  
ATOM   1064  C   SER A 222      23.899 124.668 108.184  1.00 22.76           C  
ATOM   1065  O   SER A 222      23.466 123.643 107.647  1.00 22.61           O  
ATOM   1066  N   LEU A 223      25.043 124.697 108.865  1.00 20.60           N  
ATOM   1067  CA  LEU A 223      25.870 123.532 109.007  1.00 19.05           C  
ATOM   1068  CB  LEU A 223      27.256 123.794 108.409  1.00 20.56           C  
ATOM   1069  CG  LEU A 223      28.302 122.683 108.550  1.00 21.12           C  
ATOM   1070  CD1 LEU A 223      27.897 121.447 107.787  1.00 20.69           C  
ATOM   1071  CD2 LEU A 223      29.660 123.167 108.062  1.00 21.87           C  
ATOM   1072  C   LEU A 223      25.938 123.336 110.472  1.00 17.32           C  
ATOM   1073  O   LEU A 223      26.118 124.294 111.204  1.00 16.44           O  
ATOM   1074  N  AARG A 224      25.773 122.094 110.908  0.50 17.07           N  
ATOM   1075  N  BARG A 224      25.770 122.094 110.909  0.50 16.94           N  
ATOM   1076  CA AARG A 224      25.793 121.763 112.325  0.50 17.31           C  
ATOM   1077  CA BARG A 224      25.785 121.761 112.328  0.50 17.10           C  
ATOM   1078  CB AARG A 224      24.406 121.342 112.826  0.50 17.78           C  
ATOM   1079  CB BARG A 224      24.392 121.336 112.830  0.50 17.42           C  
ATOM   1080  CG AARG A 224      23.263 122.188 112.285  0.50 18.57           C  
ATOM   1081  CG BARG A 224      23.247 122.179 112.280  0.50 17.96           C  
ATOM   1082  CD AARG A 224      22.015 121.968 113.133  0.50 19.61           C  
ATOM   1083  CD BARG A 224      21.873 121.866 112.877  0.50 18.76           C  
ATOM   1084  NE AARG A 224      20.724 122.202 112.476  0.50 20.21           N  
ATOM   1085  NE BARG A 224      21.815 121.699 114.345  0.50 19.14           N  
ATOM   1086  CZ AARG A 224      20.145 123.379 112.253  0.50 19.94           C  
ATOM   1087  CZ BARG A 224      21.572 122.687 115.213  0.50 18.45           C  
ATOM   1088  NH1AARG A 224      20.732 124.529 112.564  0.50 19.94           N  
ATOM   1089  NH1BARG A 224      21.390 123.922 114.765  0.50 18.17           N  
ATOM   1090  NH2AARG A 224      18.951 123.386 111.671  0.50 20.34           N  
ATOM   1091  NH2BARG A 224      21.528 122.430 116.517  0.50 18.33           N  
ATOM   1092  C  AARG A 224      26.804 120.640 112.523  0.50 16.89           C  
ATOM   1093  C  BARG A 224      26.801 120.639 112.524  0.50 16.78           C  
ATOM   1094  O  AARG A 224      26.934 119.769 111.662  0.50 16.44           O  
ATOM   1095  O  BARG A 224      26.934 119.769 111.662  0.50 16.34           O  
ATOM   1096  N   VAL A 225      27.514 120.682 113.649  1.00 16.28           N  
ATOM   1097  CA  VAL A 225      28.622 119.794 113.896  1.00 16.09           C  
ATOM   1098  CB  VAL A 225      29.950 120.502 113.675  1.00 16.26           C  
ATOM   1099  CG1 VAL A 225      31.142 119.654 114.115  1.00 16.25           C  
ATOM   1100  CG2 VAL A 225      30.105 120.833 112.209  1.00 16.81           C  
ATOM   1101  C   VAL A 225      28.552 119.288 115.318  1.00 16.55           C  
ATOM   1102  O   VAL A 225      28.190 120.012 116.222  1.00 14.66           O  
ATOM   1103  N   GLY A 226      28.884 118.001 115.490  1.00 17.74           N  
ATOM   1104  CA  GLY A 226      28.794 117.342 116.792  1.00 17.74           C  
ATOM   1105  C   GLY A 226      29.463 115.989 116.821  1.00 17.64           C  
ATOM   1106  O   GLY A 226      29.753 115.399 115.785  1.00 17.31           O  
ATOM   1107  N   GLY A 227      29.641 115.467 118.019  1.00 18.41           N  
ATOM   1108  CA  GLY A 227      30.170 114.115 118.196  1.00 19.84           C  
ATOM   1109  C   GLY A 227      29.215 113.005 117.753  1.00 20.89           C  
ATOM   1110  O   GLY A 227      27.983 113.174 117.775  1.00 21.87           O  
ATOM   1111  N   LEU A 228      29.791 111.907 117.277  1.00 21.64           N  
ATOM   1112  CA  LEU A 228      29.026 110.743 116.896  1.00 22.78           C  
ATOM   1113  CB  LEU A 228      29.827 109.868 115.935  1.00 21.53           C  
ATOM   1114  CG  LEU A 228      29.165 108.577 115.492  1.00 21.21           C  
ATOM   1115  CD1 LEU A 228      28.005 108.879 114.570  1.00 21.82           C  
ATOM   1116  CD2 LEU A 228      30.167 107.696 114.762  1.00 22.27           C  
ATOM   1117  C   LEU A 228      28.743 109.991 118.160  1.00 25.85           C  
ATOM   1118  O   LEU A 228      29.656 109.415 118.723  1.00 26.76           O  
ATOM   1119  N   GLU A 229      27.491 110.017 118.626  1.00 30.24           N  
ATOM   1120  CA  GLU A 229      27.057 109.303 119.834  1.00 33.11           C  
ATOM   1121  CB  GLU A 229      27.510 107.836 119.841  1.00 37.93           C  
ATOM   1122  CG  GLU A 229      26.920 106.961 118.740  1.00 43.34           C  
ATOM   1123  CD  GLU A 229      25.458 106.597 118.973  1.00 48.32           C  
ATOM   1124  OE1 GLU A 229      25.035 106.491 120.145  1.00 51.86           O  
ATOM   1125  OE2 GLU A 229      24.717 106.429 117.977  1.00 53.90           O  
ATOM   1126  C   GLU A 229      27.526 109.977 121.124  1.00 34.77           C  
ATOM   1127  O   GLU A 229      26.764 110.061 122.077  1.00 40.23           O  
ATOM   1128  N   SER A 230      28.767 110.456 121.168  1.00 34.04           N  
ATOM   1129  CA  SER A 230      29.302 111.085 122.369  1.00 31.87           C  
ATOM   1130  CB  SER A 230      29.673 110.002 123.376  1.00 31.74           C  
ATOM   1131  OG  SER A 230      30.743 109.227 122.865  1.00 32.22           O  
ATOM   1132  C   SER A 230      30.552 111.917 122.079  1.00 31.13           C  
ATOM   1133  O   SER A 230      31.141 111.828 121.020  1.00 33.39           O  
ATOM   1134  N   GLY A 231      30.977 112.685 123.060  1.00 29.39           N  
ATOM   1135  CA  GLY A 231      32.189 113.456 122.958  1.00 27.52           C  
ATOM   1136  C   GLY A 231      31.903 114.907 122.650  1.00 28.19           C  
ATOM   1137  O   GLY A 231      30.901 115.240 122.022  1.00 29.29           O  
ATOM   1138  N   VAL A 232      32.772 115.795 123.122  1.00 27.29           N  
ATOM   1139  CA  VAL A 232      32.701 117.199 122.754  1.00 25.40           C  
ATOM   1140  CB  VAL A 232      33.184 118.065 123.911  1.00 24.88           C  
ATOM   1141  CG1 VAL A 232      33.188 119.529 123.503  1.00 26.07           C  
ATOM   1142  CG2 VAL A 232      32.305 117.845 125.114  1.00 24.67           C  
ATOM   1143  C   VAL A 232      33.597 117.418 121.535  1.00 24.87           C  
ATOM   1144  O   VAL A 232      34.708 116.879 121.478  1.00 24.52           O  
ATOM   1145  N   VAL A 233      33.134 118.225 120.582  1.00 23.72           N  
ATOM   1146  CA  VAL A 233      33.931 118.569 119.412  1.00 23.27           C  
ATOM   1147  CB  VAL A 233      33.205 118.201 118.103  1.00 23.87           C  
ATOM   1148  CG1 VAL A 233      33.985 118.698 116.882  1.00 24.57           C  
ATOM   1149  CG2 VAL A 233      32.976 116.700 118.004  1.00 24.15           C  
ATOM   1150  C   VAL A 233      34.178 120.060 119.392  1.00 23.24           C  
ATOM   1151  O   VAL A 233      33.241 120.861 119.531  1.00 26.11           O  
ATOM   1152  N   TRP A 234      35.427 120.437 119.201  1.00 21.61           N  
ATOM   1153  CA  TRP A 234      35.782 121.828 119.021  1.00 21.11           C  
ATOM   1154  CB  TRP A 234      37.057 122.156 119.806  1.00 21.21           C  
ATOM   1155  CG  TRP A 234      36.816 122.392 121.223  1.00 20.89           C  
ATOM   1156  CD1 TRP A 234      36.857 121.470 122.222  1.00 20.74           C  
ATOM   1157  NE1 TRP A 234      36.565 122.059 123.417  1.00 21.03           N  
ATOM   1158  CE2 TRP A 234      36.312 123.388 123.199  1.00 21.66           C  
ATOM   1159  CD2 TRP A 234      36.458 123.625 121.821  1.00 21.08           C  
ATOM   1160  CE3 TRP A 234      36.272 124.923 121.336  1.00 21.34           C  
ATOM   1161  CZ3 TRP A 234      35.959 125.944 122.239  1.00 21.36           C  
ATOM   1162  CH2 TRP A 234      35.821 125.679 123.589  1.00 21.83           C  
ATOM   1163  CZ2 TRP A 234      35.986 124.405 124.096  1.00 21.99           C  
ATOM   1164  C   TRP A 234      36.067 122.061 117.578  1.00 20.58           C  
ATOM   1165  O   TRP A 234      36.918 121.403 117.028  1.00 24.27           O  
ATOM   1166  N   VAL A 235      35.441 123.068 117.003  1.00 19.78           N  
ATOM   1167  CA  VAL A 235      35.752 123.536 115.665  1.00 18.72           C  
ATOM   1168  CB  VAL A 235      34.494 124.079 114.983  1.00 19.22           C  
ATOM   1169  CG1 VAL A 235      34.835 124.847 113.713  1.00 19.49           C  
ATOM   1170  CG2 VAL A 235      33.548 122.928 114.689  1.00 19.77           C  
ATOM   1171  C   VAL A 235      36.781 124.665 115.741  1.00 18.19           C  
ATOM   1172  O   VAL A 235      36.671 125.523 116.602  1.00 17.27           O  
ATOM   1173  N   ASN A 236      37.761 124.656 114.827  1.00 17.60           N  
ATOM   1174  CA  ASN A 236      38.845 125.648 114.760  1.00 16.87           C  
ATOM   1175  CB  ASN A 236      38.247 127.015 114.417  1.00 17.35           C  
ATOM   1176  CG  ASN A 236      37.829 127.133 112.969  1.00 17.57           C  
ATOM   1177  OD1 ASN A 236      38.402 126.470 112.115  1.00 18.60           O  
ATOM   1178  ND2 ASN A 236      36.831 127.978 112.683  1.00 16.80           N  
ATOM   1179  C   ASN A 236      39.713 125.752 116.019  1.00 16.99           C  
ATOM   1180  O   ASN A 236      40.170 126.820 116.375  1.00 17.09           O  
ATOM   1181  N   ALA A 237      39.881 124.660 116.752  1.00 17.31           N  
ATOM   1182  CA  ALA A 237      40.621 124.718 118.000  1.00 17.25           C  
ATOM   1183  CB  ALA A 237      39.756 125.316 119.101  1.00 17.96           C  
ATOM   1184  C   ALA A 237      41.107 123.359 118.424  1.00 17.72           C  
ATOM   1185  O   ALA A 237      40.693 122.353 117.892  1.00 16.39           O  
ATOM   1186  N   LEU A 238      41.987 123.347 119.413  1.00 19.87           N  
ATOM   1187  CA  LEU A 238      42.441 122.105 120.007  1.00 22.43           C  
ATOM   1188  CB  LEU A 238      43.659 122.337 120.904  1.00 24.11           C  
ATOM   1189  CG  LEU A 238      44.895 122.933 120.201  1.00 24.35           C  
ATOM   1190  CD1 LEU A 238      45.983 123.281 121.205  1.00 24.70           C  
ATOM   1191  CD2 LEU A 238      45.424 121.971 119.154  1.00 24.59           C  
ATOM   1192  C   LEU A 238      41.297 121.533 120.820  1.00 23.39           C  
ATOM   1193  O   LEU A 238      40.288 122.219 121.014  1.00 23.86           O  
ATOM   1194  N   SER A 239      41.442 120.288 121.289  1.00 23.69           N  
ATOM   1195  CA  SER A 239      40.336 119.605 121.995  1.00 24.15           C  
ATOM   1196  CB  SER A 239      40.647 118.123 122.188  1.00 24.76           C  
ATOM   1197  OG  SER A 239      41.920 117.976 122.783  1.00 25.54           O  
ATOM   1198  C   SER A 239      39.956 120.263 123.316  1.00 23.81           C  
ATOM   1199  O   SER A 239      38.883 120.034 123.809  1.00 21.10           O  
ATOM   1200  N   ASN A 240      40.841 121.111 123.854  1.00 26.95           N  
ATOM   1201  CA  ASN A 240      40.574 121.904 125.079  1.00 27.31           C  
ATOM   1202  CB  ASN A 240      41.826 121.964 125.950  1.00 28.05           C  
ATOM   1203  CG  ASN A 240      43.004 122.579 125.232  1.00 30.98           C  
ATOM   1204  OD1 ASN A 240      42.847 123.417 124.361  1.00 31.55           O  
ATOM   1205  ND2 ASN A 240      44.205 122.086 125.532  1.00 35.99           N  
ATOM   1206  C   ASN A 240      40.102 123.324 124.842  1.00 29.71           C  
ATOM   1207  O   ASN A 240      40.061 124.109 125.775  1.00 33.31           O  
ATOM   1208  N   GLY A 241      39.800 123.693 123.599  1.00 31.18           N  
ATOM   1209  CA  GLY A 241      39.376 125.074 123.297  1.00 29.93           C  
ATOM   1210  C   GLY A 241      40.466 126.067 122.910  1.00 29.31           C  
ATOM   1211  O   GLY A 241      40.161 127.151 122.427  1.00 28.00           O  
ATOM   1212  N   ASN A 242      41.737 125.710 123.099  1.00 28.96           N  
ATOM   1213  CA  ASN A 242      42.848 126.607 122.746  1.00 29.64           C  
ATOM   1214  CB  ASN A 242      44.148 126.175 123.425  1.00 29.12           C  
ATOM   1215  CG  ASN A 242      44.101 126.287 124.928  1.00 27.98           C  
ATOM   1216  OD1 ASN A 242      43.251 126.962 125.498  1.00 31.44           O  
ATOM   1217  ND2 ASN A 242      45.015 125.614 125.582  1.00 27.10           N  
ATOM   1218  C   ASN A 242      43.125 126.710 121.248  1.00 29.49           C  
ATOM   1219  O   ASN A 242      42.808 125.809 120.480  1.00 31.52           O  
ATOM   1220  N   ASP A 243      43.754 127.810 120.862  1.00 28.97           N  
ATOM   1221  CA  ASP A 243      44.144 128.025 119.491  1.00 30.46           C  
ATOM   1222  CB  ASP A 243      44.786 129.408 119.284  1.00 32.75           C  
ATOM   1223  CG  ASP A 243      43.872 130.570 119.659  1.00 35.40           C  
ATOM   1224  OD1 ASP A 243      42.640 130.483 119.501  1.00 39.99           O  
ATOM   1225  OD2 ASP A 243      44.396 131.589 120.106  1.00 37.28           O  
ATOM   1226  C   ASP A 243      45.146 126.958 119.041  1.00 30.57           C  
ATOM   1227  O   ASP A 243      46.035 126.528 119.794  1.00 28.39           O  
ATOM   1228  N   ILE A 244      44.979 126.541 117.789  1.00 29.66           N  
ATOM   1229  CA  ILE A 244      45.863 125.584 117.177  1.00 27.65           C  
ATOM   1230  CB  ILE A 244      45.183 124.884 115.982  1.00 26.97           C  
ATOM   1231  CG1 ILE A 244      43.875 124.203 116.411  1.00 26.45           C  
ATOM   1232  CD1 ILE A 244      42.893 123.962 115.272  1.00 25.82           C  
ATOM   1233  CG2 ILE A 244      46.124 123.851 115.367  1.00 27.55           C  
ATOM   1234  C   ILE A 244      47.103 126.348 116.732  1.00 26.96           C  
ATOM   1235  O   ILE A 244      46.992 127.298 115.925  1.00 28.68           O  
ATOM   1236  N   LEU A 245      48.274 125.932 117.240  1.00 24.67           N  
ATOM   1237  CA  LEU A 245      49.555 126.571 116.916  1.00 23.45           C  
ATOM   1238  CB  LEU A 245      49.893 126.396 115.395  1.00 22.46           C  
ATOM   1239  CG  LEU A 245      50.216 124.985 114.867  1.00 21.15           C  
ATOM   1240  CD1 LEU A 245      50.414 124.962 113.362  1.00 20.44           C  
ATOM   1241  CD2 LEU A 245      51.461 124.423 115.521  1.00 21.07           C  
ATOM   1242  C   LEU A 245      49.586 128.052 117.330  1.00 23.64           C  
ATOM   1243  O   LEU A 245      50.341 128.851 116.768  1.00 25.04           O  
ATOM   1244  N   GLY A 246      48.703 128.438 118.250  1.00 23.41           N  
ATOM   1245  CA  GLY A 246      48.607 129.831 118.711  1.00 23.23           C  
ATOM   1246  C   GLY A 246      48.088 130.885 117.743  1.00 23.41           C  
ATOM   1247  O   GLY A 246      48.207 132.082 118.007  1.00 24.14           O  
ATOM   1248  N   ILE A 247      47.478 130.462 116.640  1.00 23.87           N  
ATOM   1249  CA  ILE A 247      46.910 131.395 115.660  1.00 25.19           C  
ATOM   1250  CB  ILE A 247      47.603 131.241 114.280  1.00 26.55           C  
ATOM   1251  CG1 ILE A 247      47.339 129.844 113.685  1.00 27.79           C  
ATOM   1252  CD1 ILE A 247      47.559 129.773 112.193  1.00 28.01           C  
ATOM   1253  CG2 ILE A 247      49.100 131.471 114.407  1.00 26.29           C  
ATOM   1254  C   ILE A 247      45.401 131.175 115.485  1.00 24.97           C  
ATOM   1255  O   ILE A 247      44.842 130.202 115.987  1.00 23.95           O  
ATOM   1256  N   THR A 248      44.760 132.044 114.711  1.00 25.09           N  
ATOM   1257  CA  THR A 248      43.387 131.796 114.271  1.00 25.76           C  
ATOM   1258  CB  THR A 248      42.682 133.114 113.876  1.00 25.71           C  
ATOM   1259  OG1 THR A 248      42.579 133.948 115.030  1.00 26.42           O  
ATOM   1260  CG2 THR A 248      41.266 132.870 113.309  1.00 25.67           C  
ATOM   1261  C   THR A 248      43.363 130.875 113.053  1.00 24.02           C  
ATOM   1262  O   THR A 248      44.178 131.030 112.149  1.00 23.54           O  
ATOM   1263  N   ASN A 249      42.410 129.940 113.015  1.00 22.89           N  
ATOM   1264  CA  ASN A 249      42.293 129.029 111.880  1.00 22.13           C  
ATOM   1265  CB  ASN A 249      42.562 127.604 112.331  1.00 20.07           C  
ATOM   1266  CG  ASN A 249      44.033 127.354 112.548  1.00 18.76           C  
ATOM   1267  OD1 ASN A 249      44.765 127.114 111.596  1.00 18.13           O  
ATOM   1268  ND2 ASN A 249      44.485 127.468 113.789  1.00 18.39           N  
ATOM   1269  C   ASN A 249      40.963 129.154 111.154  1.00 22.77           C  
ATOM   1270  O   ASN A 249      39.991 129.635 111.701  1.00 22.49           O  
ATOM   1271  N   THR A 250      40.960 128.726 109.903  1.00 23.59           N  
ATOM   1272  CA  THR A 250      39.865 128.996 109.002  1.00 23.94           C  
ATOM   1273  CB  THR A 250      40.346 129.893 107.854  1.00 24.26           C  
ATOM   1274  OG1 THR A 250      40.945 131.057 108.424  1.00 25.98           O  
ATOM   1275  CG2 THR A 250      39.224 130.328 106.963  1.00 24.36           C  
ATOM   1276  C   THR A 250      39.319 127.701 108.462  1.00 23.88           C  
ATOM   1277  O   THR A 250      40.032 126.936 107.828  1.00 25.59           O  
ATOM   1278  N   SER A 251      38.055 127.452 108.758  1.00 23.22           N  
ATOM   1279  CA  SER A 251      37.283 126.442 108.092  1.00 23.50           C  
ATOM   1280  CB  SER A 251      36.333 125.814 109.084  1.00 24.76           C  
ATOM   1281  OG  SER A 251      37.070 125.137 110.093  1.00 25.77           O  
ATOM   1282  C   SER A 251      36.513 127.154 106.993  1.00 23.49           C  
ATOM   1283  O   SER A 251      36.343 128.348 107.055  1.00 23.94           O  
ATOM   1284  N   ASN A 252      36.061 126.429 105.979  1.00 23.89           N  
ATOM   1285  CA  ASN A 252      35.403 127.038 104.812  1.00 22.72           C  
ATOM   1286  CB  ASN A 252      36.349 127.120 103.610  1.00 24.30           C  
ATOM   1287  CG  ASN A 252      37.450 128.127 103.802  1.00 25.83           C  
ATOM   1288  OD1 ASN A 252      37.263 129.313 103.556  1.00 28.68           O  
ATOM   1289  ND2 ASN A 252      38.607 127.664 104.270  1.00 26.24           N  
ATOM   1290  C   ASN A 252      34.220 126.232 104.360  1.00 20.50           C  
ATOM   1291  O   ASN A 252      34.197 125.031 104.503  1.00 20.44           O  
ATOM   1292  N   VAL A 253      33.208 126.923 103.867  1.00 19.51           N  
ATOM   1293  CA  VAL A 253      32.079 126.300 103.238  1.00 17.58           C  
ATOM   1294  CB  VAL A 253      30.828 126.378 104.096  1.00 16.65           C  
ATOM   1295  CG1 VAL A 253      29.686 125.665 103.416  1.00 17.07           C  
ATOM   1296  CG2 VAL A 253      31.078 125.742 105.445  1.00 16.56           C  
ATOM   1297  C   VAL A 253      31.899 127.051 101.950  1.00 17.82           C  
ATOM   1298  O   VAL A 253      31.736 128.251 101.959  1.00 18.37           O  
ATOM   1299  N   SER A 254      31.941 126.338 100.835  1.00 18.53           N  
ATOM   1300  CA  SER A 254      31.838 126.962  99.533  1.00 18.95           C  
ATOM   1301  CB  SER A 254      33.143 126.802  98.780  1.00 18.84           C  
ATOM   1302  OG  SER A 254      33.360 125.441  98.486  1.00 21.08           O  
ATOM   1303  C   SER A 254      30.672 126.362  98.717  1.00 18.93           C  
ATOM   1304  O   SER A 254      30.378 125.167  98.802  1.00 17.98           O  
ATOM   1305  N   PHE A 255      30.018 127.220  97.936  1.00 18.88           N  
ATOM   1306  CA  PHE A 255      28.914 126.824  97.059  1.00 19.22           C  
ATOM   1307  CB  PHE A 255      27.617 127.559  97.445  1.00 19.78           C  
ATOM   1308  CG  PHE A 255      27.091 127.201  98.821  1.00 20.01           C  
ATOM   1309  CD1 PHE A 255      27.751 127.609  99.960  1.00 19.67           C  
ATOM   1310  CE1 PHE A 255      27.277 127.283 101.196  1.00 19.69           C  
ATOM   1311  CZ  PHE A 255      26.127 126.540 101.315  1.00 19.95           C  
ATOM   1312  CE2 PHE A 255      25.465 126.122 100.194  1.00 19.73           C  
ATOM   1313  CD2 PHE A 255      25.947 126.454  98.956  1.00 20.13           C  
ATOM   1314  C   PHE A 255      29.303 127.201  95.643  1.00 18.53           C  
ATOM   1315  O   PHE A 255      29.596 128.357  95.371  1.00 20.03           O  
ATOM   1316  N   LEU A 256      29.307 126.234  94.749  1.00 18.01           N  
ATOM   1317  CA  LEU A 256      29.638 126.488  93.391  1.00 19.15           C  
ATOM   1318  CB  LEU A 256      30.902 125.720  93.033  1.00 20.27           C  
ATOM   1319  CG  LEU A 256      31.296 125.758  91.552  1.00 21.21           C  
ATOM   1320  CD1 LEU A 256      31.511 127.203  91.108  1.00 21.22           C  
ATOM   1321  CD2 LEU A 256      32.539 124.922  91.330  1.00 21.12           C  
ATOM   1322  C   LEU A 256      28.477 126.041  92.502  1.00 20.48           C  
ATOM   1323  O   LEU A 256      28.105 124.863  92.495  1.00 20.22           O  
ATOM   1324  N   GLU A 257      27.927 126.971  91.729  1.00 21.55           N  
ATOM   1325  CA  GLU A 257      26.800 126.658  90.854  1.00 22.91           C  
ATOM   1326  CB  GLU A 257      26.092 127.933  90.384  1.00 25.57           C  
ATOM   1327  CG  GLU A 257      24.733 127.671  89.729  1.00 28.26           C  
ATOM   1328  CD  GLU A 257      23.897 128.926  89.522  1.00 30.17           C  
ATOM   1329  OE1 GLU A 257      24.458 130.045  89.649  1.00 30.34           O  
ATOM   1330  OE2 GLU A 257      22.661 128.782  89.324  1.00 32.46           O  
ATOM   1331  C   GLU A 257      27.221 125.835  89.645  1.00 20.84           C  
ATOM   1332  O   GLU A 257      28.177 126.179  88.968  1.00 19.47           O  
ATOM   1333  N   VAL A 258      26.463 124.773  89.372  1.00 20.16           N  
ATOM   1334  CA  VAL A 258      26.697 123.883  88.222  1.00 20.37           C  
ATOM   1335  CB  VAL A 258      27.493 122.628  88.617  1.00 19.50           C  
ATOM   1336  CG1 VAL A 258      28.912 123.018  89.005  1.00 19.62           C  
ATOM   1337  CG2 VAL A 258      26.816 121.881  89.752  1.00 19.10           C  
ATOM   1338  C   VAL A 258      25.375 123.470  87.584  1.00 20.74           C  
ATOM   1339  O   VAL A 258      24.330 123.564  88.219  1.00 21.10           O  
ATOM   1340  N   ILE A 259      25.428 123.064  86.321  1.00 21.23           N  
ATOM   1341  CA  ILE A 259      24.224 122.744  85.546  1.00 22.56           C  
ATOM   1342  CB  ILE A 259      24.166 123.527  84.205  1.00 24.79           C  
ATOM   1343  CG1 ILE A 259      24.485 125.031  84.390  1.00 25.53           C  
ATOM   1344  CD1 ILE A 259      23.314 125.857  84.896  1.00 26.11           C  
ATOM   1345  CG2 ILE A 259      22.795 123.315  83.559  1.00 25.49           C  
ATOM   1346  C   ILE A 259      24.224 121.271  85.161  1.00 22.08           C  
ATOM   1347  O   ILE A 259      25.121 120.842  84.436  1.00 22.88           O  
ATOM   1348  N   PRO A 260      23.241 120.492  85.651  1.00 21.56           N  
ATOM   1349  CA  PRO A 260      23.288 119.048  85.454  1.00 21.69           C  
ATOM   1350  CB  PRO A 260      22.253 118.523  86.456  1.00 21.74           C  
ATOM   1351  CG  PRO A 260      21.323 119.649  86.713  1.00 20.76           C  
ATOM   1352  CD  PRO A 260      22.122 120.902  86.531  1.00 21.39           C  
ATOM   1353  C   PRO A 260      22.894 118.694  84.044  1.00 21.92           C  
ATOM   1354  O   PRO A 260      22.240 119.527  83.419  1.00 24.55           O  
TER    1355      PRO A 260                                                      
ATOM   1355  N   GLY B   2      20.268 195.520  18.718  1.00 90.81           N  
ATOM   1356  CA  GLY B   2      20.065 196.998  18.778  1.00 89.16           C  
ATOM   1357  C   GLY B   2      18.600 197.391  18.807  1.00 82.98           C  
ATOM   1358  O   GLY B   2      18.229 198.451  18.300  1.00 84.38           O  
ATOM   1359  N   ASN B   3      17.774 196.553  19.430  1.00 72.62           N  
ATOM   1360  CA  ASN B   3      16.365 196.506  19.081  1.00 68.46           C  
ATOM   1361  CB  ASN B   3      16.206 195.568  17.881  1.00 66.47           C  
ATOM   1362  CG  ASN B   3      15.097 196.000  16.949  1.00 69.74           C  
ATOM   1363  OD1 ASN B   3      13.956 196.015  17.362  1.00 79.20           O  
ATOM   1364  ND2 ASN B   3      15.414 196.354  15.699  1.00 67.87           N  
ATOM   1365  C   ASN B   3      15.438 196.065  20.230  1.00 65.30           C  
ATOM   1366  O   ASN B   3      15.760 195.159  20.998  1.00 73.97           O  
ATOM   1367  N   SER B   4      14.286 196.710  20.346  1.00 56.30           N  
ATOM   1368  CA  SER B   4      13.180 196.159  21.128  1.00 51.91           C  
ATOM   1369  CB  SER B   4      13.026 196.823  22.493  1.00 55.70           C  
ATOM   1370  OG  SER B   4      12.737 198.209  22.381  1.00 64.04           O  
ATOM   1371  C   SER B   4      11.920 196.344  20.316  1.00 46.00           C  
ATOM   1372  O   SER B   4      11.900 197.129  19.364  1.00 42.01           O  
ATOM   1373  N   GLY B   5      10.869 195.614  20.675  1.00 42.47           N  
ATOM   1374  CA  GLY B   5       9.595 195.715  19.959  1.00 38.46           C  
ATOM   1375  C   GLY B   5       8.807 194.430  19.955  1.00 31.38           C  
ATOM   1376  O   GLY B   5       8.763 193.726  20.940  1.00 28.37           O  
ATOM   1377  N   PHE B   6       8.168 194.154  18.830  1.00 29.01           N  
ATOM   1378  CA  PHE B   6       7.405 192.924  18.644  1.00 26.14           C  
ATOM   1379  CB  PHE B   6       5.908 193.210  18.669  1.00 24.35           C  
ATOM   1380  CG  PHE B   6       5.452 193.895  19.905  1.00 23.57           C  
ATOM   1381  CD1 PHE B   6       5.147 193.174  21.019  1.00 25.45           C  
ATOM   1382  CE1 PHE B   6       4.736 193.801  22.186  1.00 26.19           C  
ATOM   1383  CZ  PHE B   6       4.628 195.178  22.231  1.00 25.54           C  
ATOM   1384  CE2 PHE B   6       4.958 195.911  21.117  1.00 24.98           C  
ATOM   1385  CD2 PHE B   6       5.367 195.264  19.965  1.00 24.31           C  
ATOM   1386  C   PHE B   6       7.794 192.315  17.317  1.00 25.21           C  
ATOM   1387  O   PHE B   6       8.169 193.031  16.400  1.00 24.98           O  
ATOM   1388  N   TYR B   7       7.737 190.996  17.219  1.00 26.54           N  
ATOM   1389  CA  TYR B   7       8.059 190.320  15.963  1.00 28.93           C  
ATOM   1390  CB  TYR B   7       9.571 190.211  15.778  1.00 29.40           C  
ATOM   1391  CG  TYR B   7      10.193 189.010  16.411  1.00 29.01           C  
ATOM   1392  CD1 TYR B   7      10.146 188.819  17.784  1.00 31.64           C  
ATOM   1393  CE1 TYR B   7      10.745 187.714  18.373  1.00 30.99           C  
ATOM   1394  CZ  TYR B   7      11.407 186.795  17.572  1.00 29.36           C  
ATOM   1395  OH  TYR B   7      12.015 185.702  18.129  1.00 28.34           O  
ATOM   1396  CE2 TYR B   7      11.475 186.980  16.212  1.00 28.58           C  
ATOM   1397  CD2 TYR B   7      10.873 188.084  15.645  1.00 29.15           C  
ATOM   1398  C   TYR B   7       7.453 188.952  15.870  1.00 28.65           C  
ATOM   1399  O   TYR B   7       7.009 188.413  16.862  1.00 27.20           O  
ATOM   1400  N   LEU B   8       7.405 188.444  14.643  1.00 31.78           N  
ATOM   1401  CA  LEU B   8       6.816 187.171  14.316  1.00 34.63           C  
ATOM   1402  CB  LEU B   8       5.969 187.400  13.049  1.00 37.24           C  
ATOM   1403  CG  LEU B   8       5.062 186.473  12.207  1.00 40.64           C  
ATOM   1404  CD1 LEU B   8       4.249 187.342  11.245  1.00 45.07           C  
ATOM   1405  CD2 LEU B   8       5.842 185.422  11.433  1.00 40.13           C  
ATOM   1406  C   LEU B   8       7.898 186.075  14.214  1.00 34.95           C  
ATOM   1407  O   LEU B   8       8.902 186.223  13.536  1.00 33.48           O  
ATOM   1408  N   TYR B   9       7.718 185.027  15.023  1.00 40.10           N  
ATOM   1409  CA  TYR B   9       8.531 183.804  15.010  1.00 40.65           C  
ATOM   1410  CB  TYR B   9       9.121 183.496  16.385  1.00 38.59           C  
ATOM   1411  CG  TYR B   9      10.190 182.437  16.370  1.00 38.26           C  
ATOM   1412  CD1 TYR B   9      11.431 182.695  15.796  1.00 39.14           C  
ATOM   1413  CE1 TYR B   9      12.426 181.725  15.814  1.00 41.02           C  
ATOM   1414  CZ  TYR B   9      12.184 180.470  16.412  1.00 40.19           C  
ATOM   1415  OH  TYR B   9      13.172 179.522  16.430  1.00 41.88           O  
ATOM   1416  CE2 TYR B   9      10.963 180.185  16.971  1.00 37.99           C  
ATOM   1417  CD2 TYR B   9       9.976 181.169  16.957  1.00 38.78           C  
ATOM   1418  C   TYR B   9       7.598 182.672  14.593  1.00 42.86           C  
ATOM   1419  O   TYR B   9       6.581 182.416  15.240  1.00 36.87           O  
ATOM   1420  N   ASN B  10       7.971 181.998  13.511  1.00 44.85           N  
ATOM   1421  CA  ASN B  10       7.073 181.123  12.780  1.00 46.20           C  
ATOM   1422  CB  ASN B  10       6.977 179.750  13.450  1.00 46.06           C  
ATOM   1423  CG  ASN B  10       8.346 179.079  13.680  1.00 46.95           C  
ATOM   1424  OD1 ASN B  10       9.334 179.399  13.012  1.00 45.12           O  
ATOM   1425  ND2 ASN B  10       8.386 178.095  14.576  1.00 45.03           N  
ATOM   1426  C   ASN B  10       5.669 181.749  12.553  1.00 44.38           C  
ATOM   1427  O   ASN B  10       5.429 182.364  11.523  1.00 35.98           O  
ATOM   1428  N   THR B  11       4.769 181.545  13.520  1.00 46.65           N  
ATOM   1429  CA  THR B  11       3.403 182.016  13.501  1.00 45.09           C  
ATOM   1430  CB  THR B  11       2.396 180.808  13.451  1.00 44.11           C  
ATOM   1431  OG1 THR B  11       1.756 180.638  14.729  1.00 42.11           O  
ATOM   1432  CG2 THR B  11       3.043 179.459  13.082  1.00 43.38           C  
ATOM   1433  C   THR B  11       3.071 182.786  14.791  1.00 46.16           C  
ATOM   1434  O   THR B  11       1.933 183.209  14.946  1.00 47.23           O  
ATOM   1435  N   GLN B  12       4.027 182.903  15.729  1.00 46.33           N  
ATOM   1436  CA  GLN B  12       3.789 183.443  17.089  1.00 44.68           C  
ATOM   1437  CB  GLN B  12       4.641 182.764  18.181  1.00 47.43           C  
ATOM   1438  CG  GLN B  12       4.316 181.362  18.693  1.00 47.99           C  
ATOM   1439  CD  GLN B  12       5.293 180.883  19.778  1.00 46.04           C  
ATOM   1440  OE1 GLN B  12       4.960 180.874  20.969  1.00 48.91           O  
ATOM   1441  NE2 GLN B  12       6.494 180.475  19.375  1.00 43.02           N  
ATOM   1442  C   GLN B  12       4.178 184.911  17.104  1.00 44.02           C  
ATOM   1443  O   GLN B  12       5.231 185.247  16.599  1.00 38.82           O  
ATOM   1444  N   ASN B  13       3.367 185.748  17.755  1.00 42.38           N  
ATOM   1445  CA  ASN B  13       3.577 187.189  17.813  1.00 38.49           C  
ATOM   1446  CB  ASN B  13       2.259 187.908  17.588  1.00 40.82           C  
ATOM   1447  CG  ASN B  13       2.261 188.680  16.325  1.00 45.45           C  
ATOM   1448  OD1 ASN B  13       1.600 188.260  15.397  1.00 47.07           O  
ATOM   1449  ND2 ASN B  13       3.018 189.796  16.252  1.00 44.57           N  
ATOM   1450  C   ASN B  13       4.175 187.589  19.152  1.00 34.33           C  
ATOM   1451  O   ASN B  13       3.455 187.677  20.143  1.00 32.00           O  
ATOM   1452  N   CYS B  14       5.482 187.850  19.162  1.00 30.28           N  
ATOM   1453  CA  CYS B  14       6.264 187.866  20.386  1.00 30.44           C  
ATOM   1454  CB  CYS B  14       7.491 186.944  20.251  1.00 30.71           C  
ATOM   1455  SG  CYS B  14       7.121 185.264  19.712  1.00 33.74           S  
ATOM   1456  C   CYS B  14       6.789 189.235  20.700  1.00 30.77           C  
ATOM   1457  O   CYS B  14       7.306 189.886  19.820  1.00 32.15           O  
ATOM   1458  N   VAL B  15       6.696 189.643  21.968  1.00 30.45           N  
ATOM   1459  CA  VAL B  15       7.431 190.796  22.475  1.00 29.44           C  
ATOM   1460  CB  VAL B  15       6.909 191.274  23.865  1.00 31.13           C  
ATOM   1461  CG1 VAL B  15       7.088 190.208  24.929  1.00 30.28           C  
ATOM   1462  CG2 VAL B  15       7.591 192.569  24.316  1.00 30.73           C  
ATOM   1463  C   VAL B  15       8.897 190.442  22.557  1.00 29.61           C  
ATOM   1464  O   VAL B  15       9.231 189.289  22.762  1.00 27.08           O  
ATOM   1465  N   PHE B  16       9.782 191.425  22.390  1.00 33.31           N  
ATOM   1466  CA  PHE B  16      11.235 191.177  22.515  1.00 34.97           C  
ATOM   1467  CB  PHE B  16      11.831 190.597  21.214  1.00 34.53           C  
ATOM   1468  CG  PHE B  16      12.199 191.634  20.186  1.00 35.07           C  
ATOM   1469  CD1 PHE B  16      11.247 192.106  19.281  1.00 34.57           C  
ATOM   1470  CE1 PHE B  16      11.575 193.046  18.325  1.00 33.07           C  
ATOM   1471  CZ  PHE B  16      12.867 193.531  18.268  1.00 32.85           C  
ATOM   1472  CE2 PHE B  16      13.831 193.066  19.151  1.00 32.53           C  
ATOM   1473  CD2 PHE B  16      13.497 192.126  20.107  1.00 34.07           C  
ATOM   1474  C   PHE B  16      11.993 192.420  22.954  1.00 34.84           C  
ATOM   1475  O   PHE B  16      11.611 193.531  22.654  1.00 33.89           O  
ATOM   1476  N   ALA B  17      13.085 192.190  23.675  1.00 37.28           N  
ATOM   1477  CA  ALA B  17      13.945 193.228  24.213  1.00 35.45           C  
ATOM   1478  CB  ALA B  17      13.191 194.022  25.270  1.00 35.19           C  
ATOM   1479  C   ALA B  17      15.096 192.368  24.841  1.00 31.82           C  
ATOM   1480  O   ALA B  17      16.177 192.819  25.245  1.00 33.76           O  
ATOM   1481  N   THR B 100      20.366 138.503  65.082  1.00 66.38           N  
ATOM   1482  CA  THR B 100      21.815 138.549  65.312  1.00 72.15           C  
ATOM   1483  CB  THR B 100      22.397 139.977  65.000  1.00 72.04           C  
ATOM   1484  OG1 THR B 100      23.832 139.999  65.121  1.00 62.55           O  
ATOM   1485  CG2 THR B 100      21.795 141.061  65.931  1.00 74.36           C  
ATOM   1486  C   THR B 100      22.141 138.128  66.753  1.00 76.84           C  
ATOM   1487  O   THR B 100      23.207 137.572  67.021  1.00 83.52           O  
ATOM   1488  N   VAL B 101      21.222 138.403  67.678  1.00 82.08           N  
ATOM   1489  CA  VAL B 101      21.342 137.932  69.060  1.00 79.60           C  
ATOM   1490  CB  VAL B 101      20.374 138.693  70.006  1.00 82.95           C  
ATOM   1491  CG1 VAL B 101      20.030 137.889  71.256  1.00 84.12           C  
ATOM   1492  CG2 VAL B 101      20.966 140.044  70.390  1.00 82.80           C  
ATOM   1493  C   VAL B 101      21.113 136.415  69.114  1.00 74.60           C  
ATOM   1494  O   VAL B 101      22.007 135.689  69.553  1.00 76.33           O  
ATOM   1495  N   GLN B 102      19.940 135.947  68.669  1.00 69.08           N  
ATOM   1496  CA  GLN B 102      19.647 134.489  68.653  1.00 73.20           C  
ATOM   1497  CB  GLN B 102      18.206 134.104  68.245  1.00 73.58           C  
ATOM   1498  CG  GLN B 102      17.465 133.268  69.275  1.00 74.09           C  
ATOM   1499  CD  GLN B 102      16.564 134.081  70.200  1.00 76.52           C  
ATOM   1500  OE1 GLN B 102      17.041 134.889  71.003  1.00 78.09           O  
ATOM   1501  NE2 GLN B 102      15.252 133.865  70.093  1.00 73.00           N  
ATOM   1502  C   GLN B 102      20.692 133.698  67.845  1.00 75.29           C  
ATOM   1503  O   GLN B 102      20.895 132.514  68.108  1.00 79.17           O  
ATOM   1504  N   ASP B 103      21.371 134.349  66.896  1.00 77.01           N  
ATOM   1505  CA  ASP B 103      22.345 133.666  66.032  1.00 76.96           C  
ATOM   1506  CB  ASP B 103      22.596 134.472  64.755  1.00 74.88           C  
ATOM   1507  CG  ASP B 103      21.370 134.543  63.863  1.00 80.46           C  
ATOM   1508  OD1 ASP B 103      20.439 133.718  64.014  1.00 80.28           O  
ATOM   1509  OD2 ASP B 103      21.344 135.421  62.987  1.00 86.04           O  
ATOM   1510  C   ASP B 103      23.642 133.400  66.790  1.00 76.93           C  
ATOM   1511  O   ASP B 103      24.286 132.364  66.601  1.00 77.18           O  
ATOM   1512  N   ILE B 104      23.994 134.306  67.694  1.00 75.98           N  
ATOM   1513  CA  ILE B 104      25.087 134.055  68.617  1.00 78.42           C  
ATOM   1514  CB  ILE B 104      25.552 135.376  69.276  1.00 77.11           C  
ATOM   1515  CG1 ILE B 104      26.436 136.168  68.317  1.00 77.73           C  
ATOM   1516  CD1 ILE B 104      26.484 137.651  68.623  1.00 77.83           C  
ATOM   1517  CG2 ILE B 104      26.286 135.113  70.583  1.00 79.05           C  
ATOM   1518  C   ILE B 104      24.637 133.052  69.689  1.00 83.02           C  
ATOM   1519  O   ILE B 104      25.291 132.028  69.915  1.00 85.48           O  
ATOM   1520  N   LEU B 105      23.519 133.345  70.344  1.00 80.03           N  
ATOM   1521  CA  LEU B 105      23.032 132.493  71.414  1.00 74.62           C  
ATOM   1522  CB  LEU B 105      21.705 132.981  71.958  1.00 74.41           C  
ATOM   1523  CG  LEU B 105      21.624 134.370  72.599  1.00 74.57           C  
ATOM   1524  CD1 LEU B 105      20.272 134.464  73.288  1.00 77.62           C  
ATOM   1525  CD2 LEU B 105      22.746 134.635  73.590  1.00 73.42           C  
ATOM   1526  C   LEU B 105      22.926 131.025  71.043  1.00 74.42           C  
ATOM   1527  O   LEU B 105      23.218 130.183  71.869  1.00 78.36           O  
ATOM   1528  N   ASP B 106      22.500 130.699  69.829  1.00 77.30           N  
ATOM   1529  CA  ASP B 106      22.529 129.286  69.401  1.00 83.44           C  
ATOM   1530  CB  ASP B 106      21.772 129.089  68.090  1.00 88.42           C  
ATOM   1531  CG  ASP B 106      20.304 129.430  68.215  1.00 94.29           C  
ATOM   1532  OD1 ASP B 106      19.878 129.881  69.304  1.00 96.88           O  
ATOM   1533  OD2 ASP B 106      19.578 129.247  67.221  1.00 98.00           O  
ATOM   1534  C   ASP B 106      23.938 128.716  69.246  1.00 82.40           C  
ATOM   1535  O   ASP B 106      24.157 127.528  69.504  1.00 87.03           O  
ATOM   1536  N   LYS B 107      24.878 129.541  68.790  1.00 75.18           N  
ATOM   1537  CA  LYS B 107      26.276 129.132  68.737  1.00 72.01           C  
ATOM   1538  CB  LYS B 107      27.157 130.237  68.101  1.00 73.61           C  
ATOM   1539  CG  LYS B 107      27.372 130.167  66.585  1.00 75.53           C  
ATOM   1540  CD  LYS B 107      27.994 128.904  66.043  1.00 75.98           C  
ATOM   1541  CE  LYS B 107      28.527 129.079  64.638  1.00 75.27           C  
ATOM   1542  NZ  LYS B 107      28.113 128.026  63.673  1.00 71.69           N  
ATOM   1543  C   LYS B 107      26.773 128.821  70.155  1.00 71.77           C  
ATOM   1544  O   LYS B 107      27.215 127.683  70.429  1.00 74.74           O  
ATOM   1545  N   ILE B 108      26.683 129.825  71.038  1.00 69.05           N  
ATOM   1546  CA  ILE B 108      27.248 129.737  72.409  1.00 65.88           C  
ATOM   1547  CB  ILE B 108      27.409 131.088  73.187  1.00 64.66           C  
ATOM   1548  CG1 ILE B 108      26.088 131.650  73.672  1.00 67.98           C  
ATOM   1549  CD1 ILE B 108      26.257 132.890  74.518  1.00 66.50           C  
ATOM   1550  CG2 ILE B 108      28.170 132.107  72.344  1.00 64.11           C  
ATOM   1551  C   ILE B 108      26.620 128.607  73.230  1.00 65.22           C  
ATOM   1552  O   ILE B 108      27.341 127.914  73.930  1.00 72.75           O  
ATOM   1553  N   THR B 109      25.327 128.337  73.071  1.00 60.97           N  
ATOM   1554  CA  THR B 109      24.691 127.246  73.815  1.00 61.30           C  
ATOM   1555  CB  THR B 109      23.210 127.544  74.168  1.00 60.64           C  
ATOM   1556  OG1 THR B 109      22.391 127.472  72.990  1.00 59.36           O  
ATOM   1557  CG2 THR B 109      23.078 128.907  74.843  1.00 57.95           C  
ATOM   1558  C   THR B 109      24.772 125.857  73.141  1.00 65.40           C  
ATOM   1559  O   THR B 109      24.216 124.885  73.674  1.00 68.27           O  
ATOM   1560  N   THR B 110      25.446 125.728  71.994  1.00 64.26           N  
ATOM   1561  CA  THR B 110      25.637 124.384  71.404  1.00 68.25           C  
ATOM   1562  CB  THR B 110      24.479 123.977  70.476  1.00 70.82           C  
ATOM   1563  OG1 THR B 110      24.652 122.595  70.120  1.00 75.85           O  
ATOM   1564  CG2 THR B 110      24.466 124.855  69.258  1.00 71.04           C  
ATOM   1565  C   THR B 110      27.015 124.071  70.771  1.00 66.13           C  
ATOM   1566  O   THR B 110      27.292 122.920  70.430  1.00 69.06           O  
ATOM   1567  N   ASP B 111      27.892 125.055  70.644  1.00 67.33           N  
ATOM   1568  CA  ASP B 111      29.193 124.805  70.003  1.00 69.34           C  
ATOM   1569  CB  ASP B 111      29.752 126.105  69.381  1.00 69.64           C  
ATOM   1570  CG  ASP B 111      30.968 125.865  68.485  1.00 68.46           C  
ATOM   1571  OD1 ASP B 111      31.399 124.705  68.303  1.00 63.18           O  
ATOM   1572  OD2 ASP B 111      31.517 126.862  67.978  1.00 75.02           O  
ATOM   1573  C   ASP B 111      30.186 124.209  71.016  1.00 65.56           C  
ATOM   1574  O   ASP B 111      30.571 124.909  71.967  1.00 71.88           O  
ATOM   1575  N   PRO B 112      30.621 122.939  70.806  1.00 57.52           N  
ATOM   1576  CA  PRO B 112      31.606 122.331  71.707  1.00 57.77           C  
ATOM   1577  CB  PRO B 112      31.585 120.839  71.314  1.00 57.15           C  
ATOM   1578  CG  PRO B 112      31.137 120.831  69.904  1.00 56.90           C  
ATOM   1579  CD  PRO B 112      30.147 121.963  69.812  1.00 56.36           C  
ATOM   1580  C   PRO B 112      33.041 122.864  71.596  1.00 57.53           C  
ATOM   1581  O   PRO B 112      33.887 122.469  72.402  1.00 59.38           O  
ATOM   1582  N   SER B 113      33.324 123.749  70.645  1.00 57.01           N  
ATOM   1583  CA  SER B 113      34.702 124.198  70.430  1.00 57.45           C  
ATOM   1584  CB  SER B 113      34.992 124.337  68.934  1.00 57.98           C  
ATOM   1585  OG  SER B 113      34.072 125.210  68.334  1.00 61.69           O  
ATOM   1586  C   SER B 113      35.026 125.502  71.151  1.00 52.99           C  
ATOM   1587  O   SER B 113      36.197 125.836  71.328  1.00 52.95           O  
ATOM   1588  N   LEU B 114      33.999 126.212  71.601  1.00 53.04           N  
ATOM   1589  CA  LEU B 114      34.184 127.475  72.302  1.00 56.92           C  
ATOM   1590  CB  LEU B 114      32.888 128.281  72.333  1.00 63.64           C  
ATOM   1591  CG  LEU B 114      32.330 128.744  70.979  1.00 70.19           C  
ATOM   1592  CD1 LEU B 114      30.990 129.448  71.168  1.00 75.53           C  
ATOM   1593  CD2 LEU B 114      33.306 129.655  70.247  1.00 69.14           C  
ATOM   1594  C   LEU B 114      34.621 127.268  73.746  1.00 52.55           C  
ATOM   1595  O   LEU B 114      35.308 128.122  74.310  1.00 47.84           O  
ATOM   1596  N   GLY B 115      34.206 126.141  74.328  1.00 49.92           N  
ATOM   1597  CA  GLY B 115      34.349 125.879  75.728  1.00 47.67           C  
ATOM   1598  C   GLY B 115      33.490 126.673  76.713  1.00 47.07           C  
ATOM   1599  O   GLY B 115      33.937 126.944  77.814  1.00 44.73           O  
ATOM   1600  N   LEU B 116      32.256 127.036  76.353  1.00 48.87           N  
ATOM   1601  CA  LEU B 116      31.312 127.642  77.314  1.00 50.22           C  
ATOM   1602  CB  LEU B 116      30.562 128.813  76.672  1.00 51.60           C  
ATOM   1603  CG  LEU B 116      31.375 129.988  76.077  1.00 51.93           C  
ATOM   1604  CD1 LEU B 116      30.405 131.049  75.596  1.00 55.95           C  
ATOM   1605  CD2 LEU B 116      32.406 130.624  77.017  1.00 50.63           C  
ATOM   1606  C   LEU B 116      30.267 126.673  77.924  1.00 50.90           C  
ATOM   1607  O   LEU B 116      29.497 127.051  78.815  1.00 50.50           O  
ATOM   1608  N   LEU B 117      30.234 125.441  77.427  1.00 50.83           N  
ATOM   1609  CA  LEU B 117      29.278 124.407  77.855  1.00 50.10           C  
ATOM   1610  CB  LEU B 117      28.775 123.646  76.640  1.00 49.53           C  
ATOM   1611  CG  LEU B 117      27.937 124.406  75.608  1.00 50.38           C  
ATOM   1612  CD1 LEU B 117      27.231 123.396  74.719  1.00 50.04           C  
ATOM   1613  CD2 LEU B 117      26.939 125.402  76.228  1.00 52.57           C  
ATOM   1614  C   LEU B 117      30.028 123.438  78.714  1.00 46.93           C  
ATOM   1615  O   LEU B 117      31.060 122.917  78.282  1.00 43.25           O  
ATOM   1616  N   LYS B 118      29.516 123.207  79.925  1.00 42.44           N  
ATOM   1617  CA  LYS B 118      30.208 122.375  80.881  1.00 36.55           C  
ATOM   1618  CB  LYS B 118      30.925 123.257  81.883  1.00 36.14           C  
ATOM   1619  CG  LYS B 118      32.216 123.814  81.317  1.00 34.50           C  
ATOM   1620  CD  LYS B 118      32.555 125.156  81.924  1.00 35.55           C  
ATOM   1621  CE  LYS B 118      33.689 125.847  81.173  1.00 35.70           C  
ATOM   1622  NZ  LYS B 118      33.698 127.291  81.542  1.00 34.87           N  
ATOM   1623  C   LYS B 118      29.268 121.414  81.559  1.00 32.40           C  
ATOM   1624  O   LYS B 118      28.328 121.823  82.235  1.00 33.51           O  
ATOM   1625  N   ALA B 119      29.490 120.130  81.321  1.00 29.01           N  
ATOM   1626  CA  ALA B 119      28.709 119.084  81.983  1.00 27.82           C  
ATOM   1627  CB  ALA B 119      28.996 117.727  81.361  1.00 26.95           C  
ATOM   1628  C   ALA B 119      28.990 119.046  83.490  1.00 26.72           C  
ATOM   1629  O   ALA B 119      30.116 119.286  83.930  1.00 29.06           O  
ATOM   1630  N   PHE B 120      27.940 118.823  84.268  1.00 23.85           N  
ATOM   1631  CA  PHE B 120      28.080 118.391  85.623  1.00 22.76           C  
ATOM   1632  CB  PHE B 120      27.677 119.462  86.602  1.00 22.68           C  
ATOM   1633  CG  PHE B 120      27.628 118.967  88.020  1.00 22.84           C  
ATOM   1634  CD1 PHE B 120      28.774 118.843  88.754  1.00 22.05           C  
ATOM   1635  CE1 PHE B 120      28.720 118.382  90.051  1.00 23.11           C  
ATOM   1636  CZ  PHE B 120      27.512 118.030  90.629  1.00 23.39           C  
ATOM   1637  CE2 PHE B 120      26.362 118.133  89.901  1.00 23.65           C  
ATOM   1638  CD2 PHE B 120      26.420 118.587  88.597  1.00 23.72           C  
ATOM   1639  C   PHE B 120      27.188 117.186  85.838  1.00 23.06           C  
ATOM   1640  O   PHE B 120      26.053 117.184  85.428  1.00 24.59           O  
ATOM   1641  N   ASN B 121      27.708 116.165  86.497  1.00 23.19           N  
ATOM   1642  CA  ASN B 121      26.915 115.034  86.915  1.00 22.82           C  
ATOM   1643  CB  ASN B 121      27.278 113.839  86.071  1.00 24.87           C  
ATOM   1644  CG  ASN B 121      26.425 113.677  84.850  1.00 26.60           C  
ATOM   1645  OD1 ASN B 121      26.857 113.962  83.718  1.00 28.12           O  
ATOM   1646  ND2 ASN B 121      25.229 113.125  85.052  1.00 27.78           N  
ATOM   1647  C   ASN B 121      27.255 114.714  88.360  1.00 22.26           C  
ATOM   1648  O   ASN B 121      28.415 114.821  88.758  1.00 23.29           O  
ATOM   1649  N   ASN B 122      26.265 114.304  89.141  1.00 20.64           N  
ATOM   1650  CA  ASN B 122      26.510 113.776  90.461  1.00 20.42           C  
ATOM   1651  CB  ASN B 122      26.033 114.724  91.527  1.00 20.93           C  
ATOM   1652  CG  ASN B 122      26.328 114.187  92.909  1.00 22.90           C  
ATOM   1653  OD1 ASN B 122      27.490 114.115  93.332  1.00 24.33           O  
ATOM   1654  ND2 ASN B 122      25.290 113.805  93.627  1.00 24.52           N  
ATOM   1655  C   ASN B 122      25.834 112.432  90.641  1.00 19.16           C  
ATOM   1656  O   ASN B 122      24.694 112.261  90.252  1.00 20.56           O  
ATOM   1657  N   PHE B 123      26.561 111.456  91.178  1.00 18.43           N  
ATOM   1658  CA  PHE B 123      26.050 110.079  91.333  1.00 17.52           C  
ATOM   1659  CB  PHE B 123      26.923 109.097  90.586  1.00 16.98           C  
ATOM   1660  CG  PHE B 123      26.995 109.364  89.126  1.00 16.94           C  
ATOM   1661  CD1 PHE B 123      26.026 108.880  88.291  1.00 16.67           C  
ATOM   1662  CE1 PHE B 123      26.088 109.120  86.954  1.00 17.25           C  
ATOM   1663  CZ  PHE B 123      27.125 109.879  86.429  1.00 17.82           C  
ATOM   1664  CE2 PHE B 123      28.102 110.380  87.255  1.00 17.24           C  
ATOM   1665  CD2 PHE B 123      28.031 110.116  88.596  1.00 17.17           C  
ATOM   1666  C   PHE B 123      25.984 109.681  92.803  1.00 17.61           C  
ATOM   1667  O   PHE B 123      27.028 109.448  93.446  1.00 16.99           O  
ATOM   1668  N   PRO B 124      24.760 109.662  93.365  1.00 16.86           N  
ATOM   1669  CA  PRO B 124      24.694 109.280  94.763  1.00 16.47           C  
ATOM   1670  CB  PRO B 124      23.297 109.718  95.170  1.00 16.24           C  
ATOM   1671  CG  PRO B 124      22.536 109.704  93.900  1.00 16.00           C  
ATOM   1672  CD  PRO B 124      23.490 110.243  92.898  1.00 16.10           C  
ATOM   1673  C   PRO B 124      24.821 107.776  94.858  1.00 16.68           C  
ATOM   1674  O   PRO B 124      24.351 107.075  93.960  1.00 16.22           O  
ATOM   1675  N   ILE B 125      25.525 107.319  95.892  1.00 16.30           N  
ATOM   1676  CA  ILE B 125      25.656 105.922  96.223  1.00 16.05           C  
ATOM   1677  CB  ILE B 125      27.128 105.479  96.190  1.00 15.19           C  
ATOM   1678  CG1 ILE B 125      27.642 105.477  94.754  1.00 14.89           C  
ATOM   1679  CD1 ILE B 125      29.125 105.197  94.620  1.00 14.53           C  
ATOM   1680  CG2 ILE B 125      27.295 104.094  96.790  1.00 15.12           C  
ATOM   1681  C   ILE B 125      25.126 105.812  97.633  1.00 17.48           C  
ATOM   1682  O   ILE B 125      25.808 106.225  98.575  1.00 18.93           O  
ATOM   1683  N   THR B 126      23.924 105.257  97.786  1.00 18.25           N  
ATOM   1684  CA  THR B 126      23.292 105.122  99.098  1.00 18.45           C  
ATOM   1685  CB  THR B 126      21.865 105.680  99.058  1.00 18.83           C  
ATOM   1686  OG1 THR B 126      21.102 105.012  98.046  1.00 18.15           O  
ATOM   1687  CG2 THR B 126      21.897 107.189  98.731  1.00 19.31           C  
ATOM   1688  C   THR B 126      23.260 103.704  99.672  1.00 19.44           C  
ATOM   1689  O   THR B 126      22.962 103.504 100.838  1.00 19.27           O  
ATOM   1690  N  AASN B 127      23.590 102.712  98.851  0.50 20.99           N  
ATOM   1691  N  BASN B 127      23.579 102.711  98.853  0.50 20.36           N  
ATOM   1692  CA AASN B 127      23.537 101.318  99.281  0.50 21.59           C  
ATOM   1693  CA BASN B 127      23.504 101.329  99.313  0.50 20.55           C  
ATOM   1694  CB AASN B 127      23.551 100.373  98.063  0.50 22.23           C  
ATOM   1695  CB BASN B 127      23.429 100.345  98.148  0.50 20.48           C  
ATOM   1696  CG AASN B 127      22.211 100.402  97.275  0.50 22.93           C  
ATOM   1697  CG BASN B 127      24.321 100.729  96.969  0.50 20.32           C  
ATOM   1698  OD1AASN B 127      22.165 100.738  96.077  0.50 22.81           O  
ATOM   1699  OD1BASN B 127      24.480 101.926  96.618  0.50 19.07           O  
ATOM   1700  ND2AASN B 127      21.118 100.080  97.961  0.50 22.75           N  
ATOM   1701  ND2BASN B 127      24.860  99.698  96.298  0.50 20.25           N  
ATOM   1702  C  AASN B 127      24.689 100.994 100.210  0.50 21.81           C  
ATOM   1703  C  BASN B 127      24.681 100.998 100.218  0.50 21.20           C  
ATOM   1704  O  AASN B 127      25.762 101.594 100.115  0.50 22.05           O  
ATOM   1705  O  BASN B 127      25.762 101.595 100.114  0.50 21.48           O  
ATOM   1706  N   LYS B 128      24.461 100.049 101.111  1.00 21.26           N  
ATOM   1707  CA  LYS B 128      25.501  99.591 102.004  1.00 21.04           C  
ATOM   1708  CB  LYS B 128      24.827  99.085 103.267  1.00 21.31           C  
ATOM   1709  CG  LYS B 128      23.955 100.154 103.885  1.00 21.88           C  
ATOM   1710  CD  LYS B 128      23.614  99.867 105.323  1.00 22.97           C  
ATOM   1711  CE  LYS B 128      22.859  98.562 105.461  1.00 23.31           C  
ATOM   1712  NZ  LYS B 128      22.545  98.325 106.889  1.00 23.47           N  
ATOM   1713  C   LYS B 128      26.222  98.490 101.266  1.00 19.57           C  
ATOM   1714  O   LYS B 128      25.591  97.581 100.795  1.00 20.05           O  
ATOM   1715  N   ILE B 129      27.530  98.599 101.111  1.00 18.93           N  
ATOM   1716  CA  ILE B 129      28.282  97.639 100.320  1.00 19.06           C  
ATOM   1717  CB  ILE B 129      28.778  98.286  99.016  1.00 19.69           C  
ATOM   1718  CG1 ILE B 129      27.597  98.874  98.250  1.00 20.43           C  
ATOM   1719  CD1 ILE B 129      27.992  99.883  97.194  1.00 20.98           C  
ATOM   1720  CG2 ILE B 129      29.493  97.282  98.140  1.00 19.48           C  
ATOM   1721  C   ILE B 129      29.452  97.073 101.124  1.00 18.33           C  
ATOM   1722  O   ILE B 129      30.261  97.802 101.641  1.00 16.70           O  
ATOM   1723  N   GLN B 130      29.510  95.754 101.217  1.00 19.20           N  
ATOM   1724  CA  GLN B 130      30.567  95.073 101.923  1.00 20.35           C  
ATOM   1725  CB  GLN B 130      30.071  93.751 102.473  1.00 21.49           C  
ATOM   1726  CG  GLN B 130      31.074  93.074 103.399  1.00 23.63           C  
ATOM   1727  CD  GLN B 130      30.745  91.636 103.749  1.00 24.74           C  
ATOM   1728  OE1 GLN B 130      30.000  90.973 103.033  1.00 27.62           O  
ATOM   1729  NE2 GLN B 130      31.358  91.124 104.802  1.00 24.78           N  
ATOM   1730  C   GLN B 130      31.706  94.831 100.930  1.00 21.23           C  
ATOM   1731  O   GLN B 130      31.532  94.102  99.966  1.00 22.38           O  
ATOM   1732  N   CYS B 131      32.859  95.451 101.164  1.00 21.28           N  
ATOM   1733  CA  CYS B 131      33.975  95.401 100.239  1.00 22.00           C  
ATOM   1734  CB  CYS B 131      34.583  96.787 100.080  1.00 23.75           C  
ATOM   1735  SG  CYS B 131      33.431  98.083  99.504  1.00 27.39           S  
ATOM   1736  C   CYS B 131      35.004  94.404 100.753  1.00 22.08           C  
ATOM   1737  O   CYS B 131      35.826  94.723 101.597  1.00 21.86           O  
ATOM   1738  N   ASN B 132      34.884  93.163 100.296  1.00 22.29           N  
ATOM   1739  CA  ASN B 132      35.749  92.083 100.733  1.00 22.64           C  
ATOM   1740  CB  ASN B 132      35.062  90.726 100.547  1.00 24.82           C  
ATOM   1741  CG  ASN B 132      33.893  90.526 101.490  1.00 28.51           C  
ATOM   1742  OD1 ASN B 132      32.736  90.456 101.061  1.00 36.22           O  
ATOM   1743  ND2 ASN B 132      34.168  90.458 102.790  1.00 29.75           N  
ATOM   1744  C   ASN B 132      37.059  92.116  99.971  1.00 21.80           C  
ATOM   1745  O   ASN B 132      38.077  91.675 100.470  1.00 21.59           O  
ATOM   1746  N   GLY B 133      37.029  92.642  98.757  1.00 21.90           N  
ATOM   1747  CA  GLY B 133      38.214  92.727  97.922  1.00 21.96           C  
ATOM   1748  C   GLY B 133      39.288  93.586  98.569  1.00 22.58           C  
ATOM   1749  O   GLY B 133      39.020  94.689  99.074  1.00 25.03           O  
ATOM   1750  N   LEU B 134      40.514  93.107  98.542  1.00 21.05           N  
ATOM   1751  CA  LEU B 134      41.626  93.852  99.108  1.00 18.86           C  
ATOM   1752  CB  LEU B 134      42.577  92.914  99.827  1.00 17.88           C  
ATOM   1753  CG  LEU B 134      41.967  92.177 101.006  1.00 17.07           C  
ATOM   1754  CD1 LEU B 134      42.993  91.199 101.536  1.00 16.63           C  
ATOM   1755  CD2 LEU B 134      41.539  93.159 102.069  1.00 16.91           C  
ATOM   1756  C   LEU B 134      42.380  94.523  98.002  1.00 17.97           C  
ATOM   1757  O   LEU B 134      42.181  94.210  96.833  1.00 18.32           O  
ATOM   1758  N   PHE B 135      43.207  95.488  98.372  1.00 17.59           N  
ATOM   1759  CA  PHE B 135      44.187  96.052  97.454  1.00 17.33           C  
ATOM   1760  CB  PHE B 135      44.044  97.557  97.384  1.00 17.29           C  
ATOM   1761  CG  PHE B 135      42.981  98.019  96.413  1.00 17.23           C  
ATOM   1762  CD1 PHE B 135      43.237  98.036  95.055  1.00 16.45           C  
ATOM   1763  CE1 PHE B 135      42.304  98.510  94.190  1.00 16.18           C  
ATOM   1764  CZ  PHE B 135      41.094  98.944  94.662  1.00 16.15           C  
ATOM   1765  CE2 PHE B 135      40.814  98.916  96.004  1.00 16.12           C  
ATOM   1766  CD2 PHE B 135      41.754  98.471  96.874  1.00 16.51           C  
ATOM   1767  C   PHE B 135      45.567  95.680  97.945  1.00 16.90           C  
ATOM   1768  O   PHE B 135      45.865  95.833  99.133  1.00 18.22           O  
ATOM   1769  N   THR B 136      46.372  95.161  97.038  1.00 15.80           N  
ATOM   1770  CA  THR B 136      47.679  94.642  97.351  1.00 15.65           C  
ATOM   1771  CB  THR B 136      47.657  93.112  97.456  1.00 15.71           C  
ATOM   1772  OG1 THR B 136      47.300  92.535  96.182  1.00 16.40           O  
ATOM   1773  CG2 THR B 136      46.658  92.659  98.507  1.00 15.68           C  
ATOM   1774  C   THR B 136      48.630  95.029  96.214  1.00 15.86           C  
ATOM   1775  O   THR B 136      48.180  95.442  95.157  1.00 14.71           O  
ATOM   1776  N   PRO B 137      49.953  94.883  96.419  1.00 16.39           N  
ATOM   1777  CA  PRO B 137      50.872  95.232  95.344  1.00 16.61           C  
ATOM   1778  CB  PRO B 137      52.230  94.921  95.946  1.00 15.90           C  
ATOM   1779  CG  PRO B 137      52.038  95.131  97.388  1.00 16.02           C  
ATOM   1780  CD  PRO B 137      50.667  94.623  97.679  1.00 16.35           C  
ATOM   1781  C   PRO B 137      50.624  94.414  94.076  1.00 17.68           C  
ATOM   1782  O   PRO B 137      50.918  94.874  92.984  1.00 17.35           O  
ATOM   1783  N   ARG B 138      50.074  93.208  94.242  1.00 18.70           N  
ATOM   1784  CA  ARG B 138      49.874  92.284  93.136  1.00 18.10           C  
ATOM   1785  CB  ARG B 138      49.950  90.851  93.624  1.00 19.09           C  
ATOM   1786  CG  ARG B 138      51.395  90.404  93.677  1.00 20.99           C  
ATOM   1787  CD  ARG B 138      51.612  89.093  94.342  1.00 23.59           C  
ATOM   1788  NE  ARG B 138      53.045  88.897  94.594  1.00 24.56           N  
ATOM   1789  CZ  ARG B 138      53.878  88.222  93.806  1.00 26.11           C  
ATOM   1790  NH1 ARG B 138      53.470  87.644  92.666  1.00 26.51           N  
ATOM   1791  NH2 ARG B 138      55.150  88.108  94.169  1.00 27.17           N  
ATOM   1792  C   ARG B 138      48.612  92.511  92.352  1.00 17.45           C  
ATOM   1793  O   ARG B 138      48.542  92.061  91.217  1.00 17.62           O  
ATOM   1794  N   ASN B 139      47.622  93.207  92.916  1.00 17.35           N  
ATOM   1795  CA  ASN B 139      46.400  93.544  92.155  1.00 16.68           C  
ATOM   1796  CB  ASN B 139      45.178  92.955  92.812  1.00 15.90           C  
ATOM   1797  CG  ASN B 139      44.875  93.589  94.128  1.00 15.88           C  
ATOM   1798  OD1 ASN B 139      45.466  94.580  94.497  1.00 16.33           O  
ATOM   1799  ND2 ASN B 139      43.919  93.039  94.837  1.00 16.22           N  
ATOM   1800  C   ASN B 139      46.167  95.017  91.933  1.00 17.03           C  
ATOM   1801  O   ASN B 139      45.257  95.394  91.215  1.00 17.57           O  
ATOM   1802  N   ILE B 140      46.987  95.868  92.524  1.00 18.36           N  
ATOM   1803  CA  ILE B 140      46.784  97.316  92.378  1.00 19.15           C  
ATOM   1804  CB  ILE B 140      47.773  98.149  93.243  1.00 18.82           C  
ATOM   1805  CG1 ILE B 140      47.424  99.623  93.212  1.00 19.20           C  
ATOM   1806  CD1 ILE B 140      46.012  99.922  93.683  1.00 20.18           C  
ATOM   1807  CG2 ILE B 140      49.219  97.989  92.804  1.00 18.70           C  
ATOM   1808  C   ILE B 140      46.810  97.766  90.917  1.00 20.23           C  
ATOM   1809  O   ILE B 140      46.081  98.673  90.563  1.00 20.45           O  
ATOM   1810  N   GLU B 141      47.673  97.166  90.099  1.00 22.84           N  
ATOM   1811  CA  GLU B 141      47.778  97.539  88.689  1.00 25.96           C  
ATOM   1812  CB  GLU B 141      49.244  97.653  88.220  1.00 29.84           C  
ATOM   1813  CG  GLU B 141      49.949  98.882  88.849  1.00 34.79           C  
ATOM   1814  CD  GLU B 141      49.412 100.246  88.286  1.00 40.97           C  
ATOM   1815  OE1 GLU B 141      49.665 100.588  87.104  1.00 48.29           O  
ATOM   1816  OE2 GLU B 141      48.726 101.002  89.014  1.00 38.97           O  
ATOM   1817  C   GLU B 141      46.988  96.606  87.797  1.00 25.36           C  
ATOM   1818  O   GLU B 141      47.430  96.262  86.707  1.00 25.70           O  
ATOM   1819  N   THR B 142      45.817  96.199  88.279  1.00 25.32           N  
ATOM   1820  CA  THR B 142      44.893  95.345  87.531  1.00 23.90           C  
ATOM   1821  CB  THR B 142      45.023  93.870  87.936  1.00 23.29           C  
ATOM   1822  OG1 THR B 142      44.270  93.620  89.133  1.00 22.55           O  
ATOM   1823  CG2 THR B 142      46.475  93.474  88.148  1.00 23.15           C  
ATOM   1824  C   THR B 142      43.459  95.793  87.790  1.00 24.37           C  
ATOM   1825  O   THR B 142      43.227  96.724  88.567  1.00 27.09           O  
ATOM   1826  N   LEU B 143      42.497  95.121  87.159  1.00 25.48           N  
ATOM   1827  CA  LEU B 143      41.059  95.404  87.344  1.00 25.61           C  
ATOM   1828  CB  LEU B 143      40.295  95.108  86.053  1.00 26.02           C  
ATOM   1829  CG  LEU B 143      40.752  95.854  84.795  1.00 27.68           C  
ATOM   1830  CD1 LEU B 143      39.938  95.485  83.565  1.00 27.46           C  
ATOM   1831  CD2 LEU B 143      40.712  97.367  84.979  1.00 29.01           C  
ATOM   1832  C   LEU B 143      40.399  94.618  88.508  1.00 24.33           C  
ATOM   1833  O   LEU B 143      39.207  94.763  88.736  1.00 21.67           O  
ATOM   1834  N   LEU B 144      41.188  93.869  89.282  1.00 24.42           N  
ATOM   1835  CA  LEU B 144      40.634  92.984  90.303  1.00 25.39           C  
ATOM   1836  CB  LEU B 144      41.302  91.621  90.247  1.00 27.48           C  
ATOM   1837  CG  LEU B 144      41.449  91.027  88.845  1.00 31.14           C  
ATOM   1838  CD1 LEU B 144      42.315  89.783  88.927  1.00 30.72           C  
ATOM   1839  CD2 LEU B 144      40.102  90.728  88.163  1.00 34.37           C  
ATOM   1840  C   LEU B 144      40.748  93.464  91.747  1.00 23.22           C  
ATOM   1841  O   LEU B 144      40.177  92.836  92.633  1.00 22.15           O  
ATOM   1842  N   GLY B 145      41.446  94.565  91.981  1.00 21.72           N  
ATOM   1843  CA  GLY B 145      41.536  95.123  93.320  1.00 22.26           C  
ATOM   1844  C   GLY B 145      40.206  95.644  93.858  1.00 21.69           C  
ATOM   1845  O   GLY B 145      39.451  96.281  93.144  1.00 20.90           O  
ATOM   1846  N   GLY B 146      39.939  95.384  95.133  1.00 22.13           N  
ATOM   1847  CA  GLY B 146      38.763  95.919  95.793  1.00 22.40           C  
ATOM   1848  C   GLY B 146      37.459  95.427  95.208  1.00 22.48           C  
ATOM   1849  O   GLY B 146      37.440  94.486  94.426  1.00 23.28           O  
ATOM   1850  N   THR B 147      36.383  96.109  95.583  1.00 22.44           N  
ATOM   1851  CA  THR B 147      35.020  95.771  95.221  1.00 22.89           C  
ATOM   1852  CB  THR B 147      34.234  95.478  96.509  1.00 22.45           C  
ATOM   1853  OG1 THR B 147      34.815  94.346  97.151  1.00 21.34           O  
ATOM   1854  CG2 THR B 147      32.750  95.235  96.250  1.00 21.36           C  
ATOM   1855  C   THR B 147      34.393  96.984  94.523  1.00 24.36           C  
ATOM   1856  O   THR B 147      34.508  98.094  95.025  1.00 22.71           O  
ATOM   1857  N   GLU B 148      33.717  96.772  93.392  1.00 26.17           N  
ATOM   1858  CA  GLU B 148      33.051  97.867  92.674  1.00 27.67           C  
ATOM   1859  CB  GLU B 148      32.575  97.414  91.303  1.00 30.64           C  
ATOM   1860  CG  GLU B 148      31.886  98.469  90.464  1.00 35.05           C  
ATOM   1861  CD  GLU B 148      31.145  97.824  89.268  1.00 41.77           C  
ATOM   1862  OE1 GLU B 148      31.704  97.027  88.489  1.00 47.45           O  
ATOM   1863  OE2 GLU B 148      29.927  97.982  89.158  1.00 42.85           O  
ATOM   1864  C   GLU B 148      31.856  98.365  93.473  1.00 26.60           C  
ATOM   1865  O   GLU B 148      31.041  97.570  93.924  1.00 24.36           O  
ATOM   1866  N   ILE B 149      31.773  99.681  93.663  1.00 26.54           N  
ATOM   1867  CA  ILE B 149      30.665 100.279  94.407  1.00 25.73           C  
ATOM   1868  CB  ILE B 149      31.137 101.049  95.676  1.00 24.32           C  
ATOM   1869  CG1 ILE B 149      32.013 102.248  95.314  1.00 23.83           C  
ATOM   1870  CD1 ILE B 149      32.167 103.228  96.459  1.00 23.79           C  
ATOM   1871  CG2 ILE B 149      31.848 100.107  96.632  1.00 24.24           C  
ATOM   1872  C   ILE B 149      29.810 101.203  93.545  1.00 24.58           C  
ATOM   1873  O   ILE B 149      28.772 101.706  93.997  1.00 25.02           O  
ATOM   1874  N   GLY B 150      30.233 101.439  92.320  1.00 23.24           N  
ATOM   1875  CA  GLY B 150      29.497 102.350  91.467  1.00 23.24           C  
ATOM   1876  C   GLY B 150      30.071 102.367  90.085  1.00 22.90           C  
ATOM   1877  O   GLY B 150      31.254 102.138  89.901  1.00 22.19           O  
ATOM   1878  N   LYS B 151      29.202 102.610  89.121  1.00 23.97           N  
ATOM   1879  CA  LYS B 151      29.585 102.702  87.722  1.00 25.22           C  
ATOM   1880  CB  LYS B 151      29.072 101.490  86.950  1.00 29.22           C  
ATOM   1881  CG  LYS B 151      29.969 101.005  85.807  1.00 32.93           C  
ATOM   1882  CD  LYS B 151      29.324  99.878  84.993  1.00 34.38           C  
ATOM   1883  CE  LYS B 151      29.472  98.518  85.678  1.00 36.40           C  
ATOM   1884  NZ  LYS B 151      30.867  97.991  85.554  1.00 37.89           N  
ATOM   1885  C   LYS B 151      28.923 103.977  87.238  1.00 22.55           C  
ATOM   1886  O   LYS B 151      27.798 104.259  87.618  1.00 21.24           O  
ATOM   1887  N   PHE B 152      29.633 104.790  86.473  1.00 21.15           N  
ATOM   1888  CA  PHE B 152      29.107 106.097  86.081  1.00 21.11           C  
ATOM   1889  CB  PHE B 152      29.715 107.231  86.928  1.00 22.00           C  
ATOM   1890  CG  PHE B 152      30.143 106.812  88.303  1.00 22.92           C  
ATOM   1891  CD1 PHE B 152      29.221 106.717  89.327  1.00 23.89           C  
ATOM   1892  CE1 PHE B 152      29.600 106.306  90.591  1.00 23.30           C  
ATOM   1893  CZ  PHE B 152      30.923 105.986  90.841  1.00 23.50           C  
ATOM   1894  CE2 PHE B 152      31.857 106.073  89.829  1.00 23.56           C  
ATOM   1895  CD2 PHE B 152      31.470 106.484  88.567  1.00 23.26           C  
ATOM   1896  C   PHE B 152      29.407 106.365  84.630  1.00 20.68           C  
ATOM   1897  O   PHE B 152      30.511 106.113  84.158  1.00 20.95           O  
ATOM   1898  N   THR B 153      28.436 106.930  83.938  1.00 21.12           N  
ATOM   1899  CA  THR B 153      28.605 107.267  82.545  1.00 22.22           C  
ATOM   1900  CB  THR B 153      27.600 106.478  81.703  1.00 22.45           C  
ATOM   1901  OG1 THR B 153      27.796 105.083  81.957  1.00 22.42           O  
ATOM   1902  CG2 THR B 153      27.781 106.769  80.213  1.00 22.56           C  
ATOM   1903  C   THR B 153      28.430 108.769  82.351  1.00 22.20           C  
ATOM   1904  O   THR B 153      27.402 109.313  82.721  1.00 22.03           O  
ATOM   1905  N   VAL B 154      29.443 109.422  81.781  1.00 23.20           N  
ATOM   1906  CA  VAL B 154      29.435 110.863  81.585  1.00 25.12           C  
ATOM   1907  CB  VAL B 154      30.360 111.579  82.572  1.00 26.69           C  
ATOM   1908  CG1 VAL B 154      29.845 111.397  83.993  1.00 27.13           C  
ATOM   1909  CG2 VAL B 154      31.809 111.096  82.447  1.00 26.47           C  
ATOM   1910  C   VAL B 154      29.846 111.277  80.183  1.00 28.20           C  
ATOM   1911  O   VAL B 154      30.631 110.582  79.510  1.00 31.56           O  
ATOM   1912  N   THR B 155      29.316 112.427  79.767  1.00 29.75           N  
ATOM   1913  CA  THR B 155      29.446 112.944  78.408  1.00 30.90           C  
ATOM   1914  CB  THR B 155      28.077 112.902  77.695  1.00 32.22           C  
ATOM   1915  OG1 THR B 155      27.535 111.576  77.791  1.00 32.72           O  
ATOM   1916  CG2 THR B 155      28.209 113.314  76.233  1.00 32.38           C  
ATOM   1917  C   THR B 155      29.930 114.392  78.413  1.00 30.91           C  
ATOM   1918  O   THR B 155      29.239 115.280  78.914  1.00 28.38           O  
ATOM   1919  N   PRO B 156      31.119 114.641  77.846  1.00 33.05           N  
ATOM   1920  CA  PRO B 156      31.574 116.031  77.762  1.00 35.32           C  
ATOM   1921  CB  PRO B 156      32.999 115.901  77.216  1.00 33.42           C  
ATOM   1922  CG  PRO B 156      33.388 114.493  77.466  1.00 31.85           C  
ATOM   1923  CD  PRO B 156      32.129 113.708  77.336  1.00 31.35           C  
ATOM   1924  C   PRO B 156      30.722 116.834  76.794  1.00 37.45           C  
ATOM   1925  O   PRO B 156      30.218 116.284  75.815  1.00 43.31           O  
ATOM   1926  N   LYS B 157      30.547 118.118  77.069  1.00 37.12           N  
ATOM   1927  CA  LYS B 157      29.900 119.024  76.122  1.00 36.19           C  
ATOM   1928  CB  LYS B 157      28.875 119.885  76.842  1.00 35.57           C  
ATOM   1929  CG  LYS B 157      27.701 119.107  77.385  1.00 34.64           C  
ATOM   1930  CD  LYS B 157      26.742 120.146  77.933  1.00 36.74           C  
ATOM   1931  CE  LYS B 157      25.604 119.559  78.735  1.00 37.33           C  
ATOM   1932  NZ  LYS B 157      24.705 120.633  79.247  1.00 39.05           N  
ATOM   1933  C   LYS B 157      30.891 119.927  75.377  1.00 35.67           C  
ATOM   1934  O   LYS B 157      30.484 120.696  74.504  1.00 36.06           O  
ATOM   1935  N   SER B 158      32.165 119.858  75.748  1.00 33.95           N  
ATOM   1936  CA  SER B 158      33.190 120.656  75.119  1.00 33.37           C  
ATOM   1937  CB  SER B 158      33.619 121.798  76.037  1.00 32.48           C  
ATOM   1938  OG  SER B 158      32.647 122.812  76.088  1.00 34.06           O  
ATOM   1939  C   SER B 158      34.396 119.807  74.748  1.00 34.77           C  
ATOM   1940  O   SER B 158      34.676 118.793  75.366  1.00 33.70           O  
ATOM   1941  N   SER B 159      35.124 120.259  73.733  1.00 38.85           N  
ATOM   1942  CA  SER B 159      36.307 119.551  73.238  1.00 39.36           C  
ATOM   1943  CB  SER B 159      36.516 119.858  71.760  1.00 39.65           C  
ATOM   1944  OG  SER B 159      35.336 119.549  71.040  1.00 42.89           O  
ATOM   1945  C   SER B 159      37.551 119.926  74.035  1.00 38.30           C  
ATOM   1946  O   SER B 159      37.660 121.037  74.571  1.00 36.63           O  
ATOM   1947  N   GLY B 160      38.481 118.981  74.113  1.00 38.33           N  
ATOM   1948  CA  GLY B 160      39.741 119.183  74.827  1.00 38.86           C  
ATOM   1949  C   GLY B 160      39.523 119.600  76.261  1.00 38.64           C  
ATOM   1950  O   GLY B 160      40.262 120.428  76.796  1.00 37.75           O  
ATOM   1951  N   SER B 161      38.477 119.035  76.864  1.00 39.06           N  
ATOM   1952  CA  SER B 161      38.070 119.364  78.227  1.00 36.35           C  
ATOM   1953  CB  SER B 161      36.553 119.559  78.307  1.00 35.74           C  
ATOM   1954  OG  SER B 161      35.859 118.335  78.186  1.00 34.34           O  
ATOM   1955  C   SER B 161      38.481 118.248  79.154  1.00 34.42           C  
ATOM   1956  O   SER B 161      38.893 117.175  78.708  1.00 38.32           O  
ATOM   1957  N   MET B 162      38.369 118.522  80.445  1.00 32.07           N  
ATOM   1958  CA  MET B 162      38.664 117.565  81.497  1.00 30.60           C  
ATOM   1959  CB  MET B 162      39.838 118.066  82.330  1.00 34.30           C  
ATOM   1960  CG  MET B 162      41.170 117.982  81.610  1.00 39.24           C  
ATOM   1961  SD  MET B 162      42.472 118.937  82.432  1.00 48.59           S  
ATOM   1962  CE  MET B 162      43.885 118.239  81.554  1.00 47.78           C  
ATOM   1963  C   MET B 162      37.465 117.429  82.390  1.00 25.42           C  
ATOM   1964  O   MET B 162      36.584 118.258  82.374  1.00 23.29           O  
ATOM   1965  N   PHE B 163      37.428 116.354  83.144  1.00 23.57           N  
ATOM   1966  CA  PHE B 163      36.474 116.229  84.239  1.00 22.83           C  
ATOM   1967  CB  PHE B 163      35.710 114.915  84.191  1.00 22.59           C  
ATOM   1968  CG  PHE B 163      34.492 114.955  83.336  1.00 22.83           C  
ATOM   1969  CD1 PHE B 163      33.483 115.868  83.590  1.00 23.66           C  
ATOM   1970  CE1 PHE B 163      32.341 115.890  82.801  1.00 24.35           C  
ATOM   1971  CZ  PHE B 163      32.188 114.973  81.765  1.00 23.30           C  
ATOM   1972  CE2 PHE B 163      33.181 114.053  81.517  1.00 22.77           C  
ATOM   1973  CD2 PHE B 163      34.329 114.051  82.297  1.00 23.03           C  
ATOM   1974  C   PHE B 163      37.203 116.280  85.557  1.00 20.61           C  
ATOM   1975  O   PHE B 163      38.108 115.527  85.794  1.00 18.30           O  
ATOM   1976  N   LEU B 164      36.803 117.221  86.383  1.00 20.63           N  
ATOM   1977  CA  LEU B 164      37.285 117.327  87.722  1.00 21.11           C  
ATOM   1978  CB  LEU B 164      37.088 118.757  88.211  1.00 21.43           C  
ATOM   1979  CG  LEU B 164      37.715 119.134  89.534  1.00 22.08           C  
ATOM   1980  CD1 LEU B 164      39.182 118.795  89.506  1.00 23.60           C  
ATOM   1981  CD2 LEU B 164      37.530 120.611  89.862  1.00 22.27           C  
ATOM   1982  C   LEU B 164      36.432 116.357  88.502  1.00 20.91           C  
ATOM   1983  O   LEU B 164      35.226 116.516  88.558  1.00 21.64           O  
ATOM   1984  N   VAL B 165      37.051 115.358  89.110  1.00 20.60           N  
ATOM   1985  CA  VAL B 165      36.305 114.302  89.784  1.00 20.81           C  
ATOM   1986  CB  VAL B 165      36.793 112.944  89.324  1.00 21.01           C  
ATOM   1987  CG1 VAL B 165      36.013 111.835  90.007  1.00 20.98           C  
ATOM   1988  CG2 VAL B 165      36.664 112.824  87.823  1.00 21.89           C  
ATOM   1989  C   VAL B 165      36.458 114.328  91.306  1.00 21.61           C  
ATOM   1990  O   VAL B 165      37.572 114.346  91.809  1.00 23.40           O  
ATOM   1991  N   SER B 166      35.349 114.341  92.023  1.00 21.49           N  
ATOM   1992  CA  SER B 166      35.361 114.177  93.462  1.00 22.79           C  
ATOM   1993  CB  SER B 166      34.736 115.399  94.135  1.00 24.09           C  
ATOM   1994  OG  SER B 166      35.736 116.283  94.578  1.00 26.83           O  
ATOM   1995  C   SER B 166      34.577 112.935  93.857  1.00 23.12           C  
ATOM   1996  O   SER B 166      33.398 112.855  93.584  1.00 23.32           O  
ATOM   1997  N   ALA B 167      35.229 111.965  94.478  1.00 24.46           N  
ATOM   1998  CA  ALA B 167      34.541 110.801  95.023  1.00 26.80           C  
ATOM   1999  CB  ALA B 167      35.171 109.516  94.514  1.00 28.57           C  
ATOM   2000  C   ALA B 167      34.623 110.850  96.528  1.00 28.41           C  
ATOM   2001  O   ALA B 167      35.711 110.782  97.080  1.00 32.16           O  
ATOM   2002  N   ASP B 168      33.479 110.969  97.194  1.00 28.63           N  
ATOM   2003  CA  ASP B 168      33.437 111.163  98.639  1.00 27.96           C  
ATOM   2004  CB  ASP B 168      32.955 112.555  98.916  1.00 33.35           C  
ATOM   2005  CG  ASP B 168      33.861 113.602  98.272  1.00 38.92           C  
ATOM   2006  OD1 ASP B 168      34.975 113.811  98.811  1.00 38.08           O  
ATOM   2007  OD2 ASP B 168      33.467 114.191  97.221  1.00 46.64           O  
ATOM   2008  C   ASP B 168      32.577 110.117  99.298  1.00 24.27           C  
ATOM   2009  O   ASP B 168      31.350 110.164  99.229  1.00 23.80           O  
ATOM   2010  N   ILE B 169      33.270 109.152  99.905  1.00 21.35           N  
ATOM   2011  CA  ILE B 169      32.729 107.867 100.273  1.00 19.04           C  
ATOM   2012  CB  ILE B 169      33.526 106.746  99.626  1.00 17.66           C  
ATOM   2013  CG1 ILE B 169      33.737 107.013  98.143  1.00 17.52           C  
ATOM   2014  CD1 ILE B 169      32.477 107.134  97.312  1.00 17.59           C  
ATOM   2015  CG2 ILE B 169      32.842 105.398  99.849  1.00 17.45           C  
ATOM   2016  C   ILE B 169      32.792 107.674 101.793  1.00 19.74           C  
ATOM   2017  O   ILE B 169      33.858 107.715 102.388  1.00 19.33           O  
ATOM   2018  N   ILE B 170      31.629 107.460 102.400  1.00 19.99           N  
ATOM   2019  CA  ILE B 170      31.511 107.138 103.799  1.00 19.93           C  
ATOM   2020  CB  ILE B 170      30.072 107.353 104.278  1.00 20.86           C  
ATOM   2021  CG1 ILE B 170      29.734 108.826 104.148  1.00 21.96           C  
ATOM   2022  CD1 ILE B 170      28.257 109.122 104.192  1.00 23.24           C  
ATOM   2023  CG2 ILE B 170      29.909 106.940 105.729  1.00 20.73           C  
ATOM   2024  C   ILE B 170      31.887 105.679 103.940  1.00 19.69           C  
ATOM   2025  O   ILE B 170      31.352 104.824 103.236  1.00 20.14           O  
ATOM   2026  N   ALA B 171      32.835 105.387 104.827  1.00 19.27           N  
ATOM   2027  CA  ALA B 171      33.389 104.024 104.937  1.00 18.52           C  
ATOM   2028  CB  ALA B 171      34.568 103.852 103.986  1.00 18.28           C  
ATOM   2029  C   ALA B 171      33.818 103.726 106.339  1.00 17.35           C  
ATOM   2030  O   ALA B 171      34.239 104.631 107.054  1.00 18.02           O  
ATOM   2031  N   SER B 172      33.714 102.459 106.716  1.00 16.55           N  
ATOM   2032  CA  SER B 172      34.077 102.005 108.047  1.00 16.79           C  
ATOM   2033  CB  SER B 172      32.844 101.667 108.865  1.00 16.45           C  
ATOM   2034  OG  SER B 172      32.047 102.810 109.086  1.00 16.68           O  
ATOM   2035  C   SER B 172      34.871 100.756 107.914  1.00 16.68           C  
ATOM   2036  O   SER B 172      34.572  99.940 107.086  1.00 16.55           O  
ATOM   2037  N   ARG B 173      35.871 100.602 108.754  1.00 17.93           N  
ATOM   2038  CA  ARG B 173      36.571  99.348 108.867  1.00 19.39           C  
ATOM   2039  CB  ARG B 173      37.593  99.197 107.752  1.00 19.48           C  
ATOM   2040  CG  ARG B 173      38.582 100.347 107.667  1.00 19.32           C  
ATOM   2041  CD  ARG B 173      39.868  99.892 106.998  1.00 19.28           C  
ATOM   2042  NE  ARG B 173      40.562  98.869 107.791  1.00 18.35           N  
ATOM   2043  CZ  ARG B 173      41.511  98.081 107.312  1.00 17.78           C  
ATOM   2044  NH1 ARG B 173      41.917  98.184 106.057  1.00 16.97           N  
ATOM   2045  NH2 ARG B 173      42.073  97.190 108.097  1.00 18.55           N  
ATOM   2046  C   ARG B 173      37.264  99.309 110.201  1.00 20.89           C  
ATOM   2047  O   ARG B 173      37.542 100.339 110.767  1.00 19.12           O  
ATOM   2048  N   MET B 174      37.544  98.111 110.690  1.00 25.04           N  
ATOM   2049  CA  MET B 174      38.362  97.964 111.876  1.00 29.03           C  
ATOM   2050  CB  MET B 174      38.507  96.507 112.227  1.00 35.90           C  
ATOM   2051  CG  MET B 174      37.340  96.019 113.071  1.00 44.11           C  
ATOM   2052  SD  MET B 174      37.397  94.246 113.357  1.00 64.38           S  
ATOM   2053  CE  MET B 174      38.658  94.104 114.659  1.00 58.19           C  
ATOM   2054  C   MET B 174      39.730  98.600 111.652  1.00 27.50           C  
ATOM   2055  O   MET B 174      40.311  98.427 110.590  1.00 26.45           O  
ATOM   2056  N   GLU B 175      40.186  99.373 112.637  1.00 25.44           N  
ATOM   2057  CA  GLU B 175      41.407 100.174 112.547  1.00 25.85           C  
ATOM   2058  CB  GLU B 175      42.227 100.002 113.839  1.00 28.13           C  
ATOM   2059  CG  GLU B 175      43.614 100.633 113.858  1.00 29.07           C  
ATOM   2060  CD  GLU B 175      43.560 102.147 113.940  1.00 33.94           C  
ATOM   2061  OE1 GLU B 175      42.595 102.692 114.547  1.00 37.88           O  
ATOM   2062  OE2 GLU B 175      44.480 102.809 113.407  1.00 37.74           O  
ATOM   2063  C   GLU B 175      42.286  99.805 111.369  1.00 25.55           C  
ATOM   2064  O   GLU B 175      42.976  98.777 111.409  1.00 26.49           O  
ATOM   2065  N   GLY B 176      42.318 100.655 110.343  1.00 23.95           N  
ATOM   2066  CA  GLY B 176      43.254 100.455 109.236  1.00 22.14           C  
ATOM   2067  C   GLY B 176      42.986 101.327 108.042  1.00 21.15           C  
ATOM   2068  O   GLY B 176      42.166 102.237 108.096  1.00 22.75           O  
ATOM   2069  N   GLY B 177      43.643 101.020 106.933  1.00 19.68           N  
ATOM   2070  CA  GLY B 177      43.577 101.863 105.744  1.00 18.22           C  
ATOM   2071  C   GLY B 177      42.523 101.460 104.740  1.00 16.58           C  
ATOM   2072  O   GLY B 177      42.210 100.282 104.635  1.00 15.21           O  
ATOM   2073  N   VAL B 178      42.033 102.447 103.989  1.00 15.40           N  
ATOM   2074  CA  VAL B 178      41.076 102.248 102.912  1.00 15.29           C  
ATOM   2075  CB  VAL B 178      39.788 103.058 103.182  1.00 15.36           C  
ATOM   2076  CG1 VAL B 178      38.811 102.978 102.016  1.00 15.14           C  
ATOM   2077  CG2 VAL B 178      39.111 102.593 104.462  1.00 15.25           C  
ATOM   2078  C   VAL B 178      41.686 102.751 101.606  1.00 15.39           C  
ATOM   2079  O   VAL B 178      42.359 103.765 101.593  1.00 15.23           O  
ATOM   2080  N   VAL B 179      41.430 102.044 100.503  1.00 15.73           N  
ATOM   2081  CA  VAL B 179      41.940 102.414  99.174  1.00 15.66           C  
ATOM   2082  CB  VAL B 179      42.884 101.330  98.627  1.00 14.85           C  
ATOM   2083  CG1 VAL B 179      43.428 101.704  97.266  1.00 14.74           C  
ATOM   2084  CG2 VAL B 179      44.024 101.120  99.598  1.00 15.17           C  
ATOM   2085  C   VAL B 179      40.783 102.607  98.206  1.00 16.62           C  
ATOM   2086  O   VAL B 179      39.835 101.855  98.215  1.00 17.89           O  
ATOM   2087  N   LEU B 180      40.862 103.624  97.369  1.00 17.68           N  
ATOM   2088  CA  LEU B 180      39.840 103.869  96.368  1.00 18.63           C  
ATOM   2089  CB  LEU B 180      39.148 105.217  96.593  1.00 19.07           C  
ATOM   2090  CG  LEU B 180      38.336 105.363  97.875  1.00 19.70           C  
ATOM   2091  CD1 LEU B 180      39.237 105.680  99.061  1.00 19.80           C  
ATOM   2092  CD2 LEU B 180      37.312 106.474  97.731  1.00 19.92           C  
ATOM   2093  C   LEU B 180      40.530 103.893  95.024  1.00 18.71           C  
ATOM   2094  O   LEU B 180      41.597 104.478  94.908  1.00 17.65           O  
ATOM   2095  N   ALA B 181      39.901 103.299  94.016  1.00 19.27           N  
ATOM   2096  CA  ALA B 181      40.482 103.247  92.680  1.00 20.31           C  
ATOM   2097  CB  ALA B 181      41.033 101.870  92.413  1.00 20.39           C  
ATOM   2098  C   ALA B 181      39.418 103.563  91.662  1.00 21.01           C  
ATOM   2099  O   ALA B 181      38.386 102.929  91.643  1.00 21.93           O  
ATOM   2100  N   LEU B 182      39.668 104.563  90.838  1.00 21.19           N  
ATOM   2101  CA  LEU B 182      38.779 104.890  89.756  1.00 21.50           C  
ATOM   2102  CB  LEU B 182      38.732 106.411  89.581  1.00 22.52           C  
ATOM   2103  CG  LEU B 182      37.830 106.986  88.485  1.00 22.15           C  
ATOM   2104  CD1 LEU B 182      36.383 106.792  88.863  1.00 21.75           C  
ATOM   2105  CD2 LEU B 182      38.140 108.461  88.302  1.00 21.98           C  
ATOM   2106  C   LEU B 182      39.301 104.225  88.489  1.00 21.67           C  
ATOM   2107  O   LEU B 182      40.461 104.407  88.097  1.00 22.06           O  
ATOM   2108  N   VAL B 183      38.433 103.500  87.806  1.00 22.50           N  
ATOM   2109  CA  VAL B 183      38.791 102.799  86.565  1.00 23.36           C  
ATOM   2110  CB  VAL B 183      38.451 101.320  86.685  1.00 23.28           C  
ATOM   2111  CG1 VAL B 183      38.813 100.581  85.416  1.00 23.66           C  
ATOM   2112  CG2 VAL B 183      39.185 100.732  87.871  1.00 23.55           C  
ATOM   2113  C   VAL B 183      37.998 103.336  85.381  1.00 24.18           C  
ATOM   2114  O   VAL B 183      36.835 103.662  85.520  1.00 23.75           O  
ATOM   2115  N   ARG B 184      38.656 103.463  84.233  1.00 25.91           N  
ATOM   2116  CA  ARG B 184      37.998 103.818  82.984  1.00 26.35           C  
ATOM   2117  CB  ARG B 184      38.869 104.751  82.170  1.00 25.66           C  
ATOM   2118  CG  ARG B 184      38.157 105.304  80.953  1.00 25.57           C  
ATOM   2119  CD  ARG B 184      38.976 106.375  80.262  1.00 25.36           C  
ATOM   2120  NE  ARG B 184      40.237 105.818  79.815  1.00 26.59           N  
ATOM   2121  CZ  ARG B 184      41.151 106.476  79.121  1.00 28.51           C  
ATOM   2122  NH1 ARG B 184      40.932 107.731  78.758  1.00 29.06           N  
ATOM   2123  NH2 ARG B 184      42.296 105.871  78.782  1.00 28.91           N  
ATOM   2124  C   ARG B 184      37.748 102.569  82.182  1.00 28.41           C  
ATOM   2125  O   ARG B 184      38.613 101.694  82.116  1.00 28.30           O  
ATOM   2126  N   GLU B 185      36.574 102.488  81.558  1.00 32.13           N  
ATOM   2127  CA  GLU B 185      36.193 101.315  80.758  1.00 37.04           C  
ATOM   2128  CB  GLU B 185      34.771 101.456  80.231  1.00 41.64           C  
ATOM   2129  CG  GLU B 185      34.169 100.188  79.636  1.00 44.41           C  
ATOM   2130  CD  GLU B 185      32.837 100.459  78.960  1.00 49.25           C  
ATOM   2131  OE1 GLU B 185      32.680 101.522  78.321  1.00 49.32           O  
ATOM   2132  OE2 GLU B 185      31.919  99.628  79.090  1.00 53.97           O  
ATOM   2133  C   GLU B 185      37.121 101.148  79.581  1.00 36.46           C  
ATOM   2134  O   GLU B 185      37.333 102.098  78.839  1.00 36.13           O  
ATOM   2135  N   GLY B 186      37.692  99.949  79.447  1.00 36.12           N  
ATOM   2136  CA  GLY B 186      38.634  99.665  78.379  1.00 36.70           C  
ATOM   2137  C   GLY B 186      40.078  99.647  78.817  1.00 36.12           C  
ATOM   2138  O   GLY B 186      40.910  98.995  78.178  1.00 39.58           O  
ATOM   2139  N   ASP B 187      40.396 100.374  79.884  1.00 33.69           N  
ATOM   2140  CA  ASP B 187      41.735 100.337  80.448  1.00 30.21           C  
ATOM   2141  CB  ASP B 187      41.994 101.541  81.354  1.00 30.73           C  
ATOM   2142  CG  ASP B 187      42.138 102.862  80.582  1.00 31.57           C  
ATOM   2143  OD1 ASP B 187      42.024 102.856  79.344  1.00 35.07           O  
ATOM   2144  OD2 ASP B 187      42.313 103.929  81.210  1.00 32.50           O  
ATOM   2145  C   ASP B 187      41.839  99.039  81.208  1.00 28.49           C  
ATOM   2146  O   ASP B 187      40.819  98.413  81.510  1.00 28.45           O  
ATOM   2147  N   SER B 188      43.074  98.612  81.461  1.00 26.88           N  
ATOM   2148  CA  SER B 188      43.364  97.353  82.185  1.00 25.65           C  
ATOM   2149  CB  SER B 188      44.359  96.523  81.396  1.00 25.26           C  
ATOM   2150  OG  SER B 188      45.624  97.095  81.533  1.00 25.35           O  
ATOM   2151  C   SER B 188      43.881  97.596  83.608  1.00 23.20           C  
ATOM   2152  O   SER B 188      44.234  96.675  84.315  1.00 19.94           O  
ATOM   2153  N   LYS B 189      43.888  98.857  84.017  1.00 23.68           N  
ATOM   2154  CA  LYS B 189      44.231  99.210  85.379  1.00 23.71           C  
ATOM   2155  CB  LYS B 189      45.729  99.229  85.526  1.00 25.88           C  
ATOM   2156  CG  LYS B 189      46.340 100.426  84.863  1.00 29.34           C  
ATOM   2157  CD  LYS B 189      47.768 100.137  84.481  1.00 33.84           C  
ATOM   2158  CE  LYS B 189      48.386 101.436  83.994  1.00 38.40           C  
ATOM   2159  NZ  LYS B 189      49.831 101.484  84.325  1.00 42.54           N  
ATOM   2160  C   LYS B 189      43.648 100.581  85.745  1.00 21.70           C  
ATOM   2161  O   LYS B 189      43.113 101.282  84.882  1.00 20.93           O  
ATOM   2162  N   PRO B 190      43.731 100.961  87.033  1.00 19.36           N  
ATOM   2163  CA  PRO B 190      43.123 102.202  87.491  1.00 17.60           C  
ATOM   2164  CB  PRO B 190      43.387 102.189  88.984  1.00 17.66           C  
ATOM   2165  CG  PRO B 190      43.451 100.748  89.331  1.00 18.36           C  
ATOM   2166  CD  PRO B 190      44.125 100.106  88.161  1.00 19.21           C  
ATOM   2167  C   PRO B 190      43.689 103.469  86.866  1.00 16.80           C  
ATOM   2168  O   PRO B 190      44.877 103.557  86.608  1.00 16.93           O  
ATOM   2169  N   TYR B 191      42.796 104.431  86.620  1.00 15.83           N  
ATOM   2170  CA  TYR B 191      43.131 105.778  86.177  1.00 14.17           C  
ATOM   2171  CB  TYR B 191      41.846 106.442  85.690  1.00 14.51           C  
ATOM   2172  CG  TYR B 191      42.060 107.627  84.808  1.00 14.95           C  
ATOM   2173  CD1 TYR B 191      42.239 108.897  85.333  1.00 14.51           C  
ATOM   2174  CE1 TYR B 191      42.439 109.983  84.509  1.00 15.02           C  
ATOM   2175  CZ  TYR B 191      42.455 109.812  83.136  1.00 15.36           C  
ATOM   2176  OH  TYR B 191      42.636 110.874  82.280  1.00 15.23           O  
ATOM   2177  CE2 TYR B 191      42.275 108.560  82.594  1.00 15.54           C  
ATOM   2178  CD2 TYR B 191      42.075 107.476  83.428  1.00 15.53           C  
ATOM   2179  C   TYR B 191      43.695 106.608  87.318  1.00 13.15           C  
ATOM   2180  O   TYR B 191      44.492 107.501  87.105  1.00 12.98           O  
ATOM   2181  N   ALA B 192      43.228 106.337  88.534  1.00 12.48           N  
ATOM   2182  CA  ALA B 192      43.573 107.130  89.697  1.00 12.08           C  
ATOM   2183  CB  ALA B 192      42.701 108.364  89.755  1.00 12.33           C  
ATOM   2184  C   ALA B 192      43.338 106.324  90.940  1.00 11.91           C  
ATOM   2185  O   ALA B 192      42.389 105.522  90.997  1.00 12.05           O  
ATOM   2186  N   ILE B 193      44.169 106.571  91.958  1.00 11.32           N  
ATOM   2187  CA  ILE B 193      44.115 105.825  93.222  1.00 10.65           C  
ATOM   2188  CB  ILE B 193      45.247 104.797  93.270  1.00 10.18           C  
ATOM   2189  CG1 ILE B 193      45.005 103.720  92.237  1.00 10.05           C  
ATOM   2190  CD1 ILE B 193      46.295 103.189  91.654  1.00 10.09           C  
ATOM   2191  CG2 ILE B 193      45.359 104.150  94.639  1.00 10.27           C  
ATOM   2192  C   ILE B 193      44.240 106.779  94.399  1.00 10.42           C  
ATOM   2193  O   ILE B 193      45.067 107.665  94.377  1.00 10.88           O  
ATOM   2194  N   SER B 194      43.420 106.596  95.428  1.00 10.30           N  
ATOM   2195  CA  SER B 194      43.491 107.438  96.609  1.00 10.34           C  
ATOM   2196  CB  SER B 194      42.402 108.499  96.584  1.00 10.78           C  
ATOM   2197  OG  SER B 194      42.664 109.504  97.542  1.00 11.51           O  
ATOM   2198  C   SER B 194      43.369 106.597  97.867  1.00 10.19           C  
ATOM   2199  O   SER B 194      43.068 105.420  97.807  1.00  9.72           O  
ATOM   2200  N   TYR B 195      43.654 107.216  99.002  1.00 10.43           N  
ATOM   2201  CA  TYR B 195      43.733 106.517 100.271  1.00 10.52           C  
ATOM   2202  CB  TYR B 195      45.194 106.388 100.713  1.00 10.69           C  
ATOM   2203  CG  TYR B 195      46.031 105.730  99.670  1.00 10.95           C  
ATOM   2204  CD1 TYR B 195      46.621 106.471  98.656  1.00 11.27           C  
ATOM   2205  CE1 TYR B 195      47.360 105.859  97.661  1.00 11.69           C  
ATOM   2206  CZ  TYR B 195      47.511 104.479  97.676  1.00 11.88           C  
ATOM   2207  OH  TYR B 195      48.281 103.859  96.709  1.00 12.40           O  
ATOM   2208  CE2 TYR B 195      46.941 103.728  98.686  1.00 11.53           C  
ATOM   2209  CD2 TYR B 195      46.204 104.356  99.665  1.00 11.22           C  
ATOM   2210  C   TYR B 195      42.919 107.254 101.330  1.00 10.72           C  
ATOM   2211  O   TYR B 195      42.797 108.473 101.311  1.00 10.19           O  
ATOM   2212  N   GLY B 196      42.370 106.478 102.260  1.00 11.28           N  
ATOM   2213  CA  GLY B 196      41.568 106.993 103.361  1.00 11.51           C  
ATOM   2214  C   GLY B 196      41.780 106.173 104.618  1.00 11.93           C  
ATOM   2215  O   GLY B 196      42.618 105.285 104.650  1.00 12.11           O  
ATOM   2216  N   TYR B 197      40.996 106.466 105.647  1.00 12.60           N  
ATOM   2217  CA  TYR B 197      41.229 105.909 106.964  1.00 12.91           C  
ATOM   2218  CB  TYR B 197      42.132 106.831 107.761  1.00 13.02           C  
ATOM   2219  CG  TYR B 197      42.296 106.391 109.196  1.00 13.41           C  
ATOM   2220  CD1 TYR B 197      43.021 105.246 109.516  1.00 13.31           C  
ATOM   2221  CE1 TYR B 197      43.172 104.845 110.836  1.00 13.60           C  
ATOM   2222  CZ  TYR B 197      42.591 105.606 111.871  1.00 13.99           C  
ATOM   2223  OH  TYR B 197      42.724 105.226 113.192  1.00 13.67           O  
ATOM   2224  CE2 TYR B 197      41.874 106.746 111.576  1.00 13.78           C  
ATOM   2225  CD2 TYR B 197      41.737 107.136 110.245  1.00 13.89           C  
ATOM   2226  C   TYR B 197      39.974 105.722 107.761  1.00 12.92           C  
ATOM   2227  O   TYR B 197      39.120 106.584 107.785  1.00 13.38           O  
ATOM   2228  N   SER B 198      39.877 104.597 108.447  1.00 13.02           N  
ATOM   2229  CA  SER B 198      38.857 104.437 109.452  1.00 13.03           C  
ATOM   2230  CB  SER B 198      37.710 103.584 108.936  1.00 12.91           C  
ATOM   2231  OG  SER B 198      36.785 103.345 109.984  1.00 13.25           O  
ATOM   2232  C   SER B 198      39.444 103.829 110.714  1.00 13.26           C  
ATOM   2233  O   SER B 198      40.233 102.876 110.668  1.00 12.98           O  
ATOM   2234  N   SER B 199      39.001 104.367 111.846  1.00 13.53           N  
ATOM   2235  CA  SER B 199      39.410 103.895 113.161  1.00 13.33           C  
ATOM   2236  CB  SER B 199      39.371 105.048 114.147  1.00 13.63           C  
ATOM   2237  OG  SER B 199      38.033 105.453 114.370  1.00 13.31           O  
ATOM   2238  C   SER B 199      38.464 102.857 113.678  1.00 13.03           C  
ATOM   2239  O   SER B 199      38.655 102.380 114.773  1.00 12.54           O  
ATOM   2240  N   GLY B 200      37.454 102.501 112.892  1.00 13.48           N  
ATOM   2241  CA  GLY B 200      36.411 101.609 113.373  1.00 14.26           C  
ATOM   2242  C   GLY B 200      35.067 102.266 113.287  1.00 15.37           C  
ATOM   2243  O   GLY B 200      34.064 101.616 113.074  1.00 15.83           O  
ATOM   2244  N   VAL B 201      35.035 103.584 113.412  1.00 16.42           N  
ATOM   2245  CA  VAL B 201      33.806 104.307 113.150  1.00 17.05           C  
ATOM   2246  CB  VAL B 201      33.539 105.351 114.233  1.00 17.92           C  
ATOM   2247  CG1 VAL B 201      33.392 104.649 115.558  1.00 18.95           C  
ATOM   2248  CG2 VAL B 201      34.638 106.410 114.303  1.00 17.88           C  
ATOM   2249  C   VAL B 201      33.830 104.923 111.739  1.00 17.68           C  
ATOM   2250  O   VAL B 201      34.911 105.105 111.135  1.00 19.59           O  
ATOM   2251  N   PRO B 202      32.657 105.281 111.210  1.00 16.45           N  
ATOM   2252  CA  PRO B 202      32.642 105.814 109.847  1.00 16.45           C  
ATOM   2253  CB  PRO B 202      31.156 106.071 109.574  1.00 16.48           C  
ATOM   2254  CG  PRO B 202      30.449 105.271 110.600  1.00 16.76           C  
ATOM   2255  CD  PRO B 202      31.329 105.294 111.809  1.00 16.36           C  
ATOM   2256  C   PRO B 202      33.444 107.096 109.638  1.00 15.66           C  
ATOM   2257  O   PRO B 202      33.599 107.912 110.557  1.00 16.23           O  
ATOM   2258  N   ASN B 203      33.929 107.254 108.415  1.00 14.77           N  
ATOM   2259  CA  ASN B 203      34.728 108.387 108.042  1.00 14.24           C  
ATOM   2260  CB  ASN B 203      36.171 108.119 108.440  1.00 13.97           C  
ATOM   2261  CG  ASN B 203      37.037 109.356 108.424  1.00 13.81           C  
ATOM   2262  OD1 ASN B 203      36.564 110.479 108.426  1.00 14.10           O  
ATOM   2263  ND2 ASN B 203      38.323 109.142 108.414  1.00 13.74           N  
ATOM   2264  C   ASN B 203      34.639 108.580 106.549  1.00 13.95           C  
ATOM   2265  O   ASN B 203      34.464 107.620 105.814  1.00 13.55           O  
ATOM   2266  N   LEU B 204      34.757 109.826 106.107  1.00 14.28           N  
ATOM   2267  CA  LEU B 204      34.808 110.120 104.687  1.00 15.47           C  
ATOM   2268  CB  LEU B 204      34.553 111.597 104.419  1.00 14.94           C  
ATOM   2269  CG  LEU B 204      33.958 111.903 103.043  1.00 14.30           C  
ATOM   2270  CD1 LEU B 204      32.492 111.513 102.975  1.00 13.91           C  
ATOM   2271  CD2 LEU B 204      34.121 113.380 102.770  1.00 14.63           C  
ATOM   2272  C   LEU B 204      36.168 109.729 104.122  1.00 17.01           C  
ATOM   2273  O   LEU B 204      37.188 110.078 104.704  1.00 17.86           O  
ATOM   2274  N   CYS B 205      36.159 108.976 103.019  1.00 18.34           N  
ATOM   2275  CA  CYS B 205      37.360 108.625 102.289  1.00 19.71           C  
ATOM   2276  CB  CYS B 205      37.515 107.098 102.236  1.00 20.93           C  
ATOM   2277  SG  CYS B 205      37.600 106.360 103.912  1.00 23.17           S  
ATOM   2278  C   CYS B 205      37.214 109.213 100.906  1.00 19.20           C  
ATOM   2279  O   CYS B 205      36.189 109.035 100.265  1.00 20.31           O  
ATOM   2280  N   SER B 206      38.226 109.902 100.419  1.00 18.96           N  
ATOM   2281  CA  SER B 206      38.051 110.650  99.198  1.00 19.61           C  
ATOM   2282  CB  SER B 206      38.130 112.137  99.501  1.00 21.65           C  
ATOM   2283  OG  SER B 206      37.098 112.502 100.421  1.00 24.07           O  
ATOM   2284  C   SER B 206      39.033 110.306  98.119  1.00 18.93           C  
ATOM   2285  O   SER B 206      40.127 109.836  98.390  1.00 18.20           O  
ATOM   2286  N   LEU B 207      38.605 110.551  96.884  1.00 19.40           N  
ATOM   2287  CA  LEU B 207      39.458 110.496  95.712  1.00 19.72           C  
ATOM   2288  CB  LEU B 207      39.131 109.293  94.855  1.00 18.30           C  
ATOM   2289  CG  LEU B 207      40.031 109.067  93.647  1.00 17.96           C  
ATOM   2290  CD1 LEU B 207      40.303 107.589  93.450  1.00 18.11           C  
ATOM   2291  CD2 LEU B 207      39.453 109.641  92.368  1.00 18.08           C  
ATOM   2292  C   LEU B 207      39.201 111.763  94.938  1.00 20.99           C  
ATOM   2293  O   LEU B 207      38.080 112.017  94.572  1.00 20.56           O  
ATOM   2294  N  AARG B 208      40.250 112.547  94.707  0.50 22.70           N  
ATOM   2295  N  BARG B 208      40.249 112.553  94.714  0.50 22.40           N  
ATOM   2296  CA AARG B 208      40.188 113.730  93.861  0.50 24.74           C  
ATOM   2297  CA BARG B 208      40.188 113.745  93.871  0.50 24.21           C  
ATOM   2298  CB AARG B 208      40.633 114.951  94.632  0.50 25.36           C  
ATOM   2299  CB BARG B 208      40.638 114.980  94.641  0.50 24.45           C  
ATOM   2300  CG AARG B 208      39.822 115.205  95.879  0.50 26.65           C  
ATOM   2301  CG BARG B 208      39.958 115.182  95.983  0.50 25.38           C  
ATOM   2302  CD AARG B 208      38.484 115.830  95.549  0.50 27.65           C  
ATOM   2303  CD BARG B 208      38.664 115.954  95.971  0.50 25.92           C  
ATOM   2304  NE AARG B 208      38.575 117.229  95.074  0.50 27.67           N  
ATOM   2305  NE BARG B 208      38.299 116.365  97.326  0.50 25.42           N  
ATOM   2306  CZ AARG B 208      38.597 117.609  93.796  0.50 27.84           C  
ATOM   2307  CZ BARG B 208      37.391 115.718  98.044  0.50 25.48           C  
ATOM   2308  NH1AARG B 208      38.558 116.697  92.833  0.50 28.27           N  
ATOM   2309  NH1BARG B 208      36.784 114.656  97.506  0.50 24.97           N  
ATOM   2310  NH2AARG B 208      38.663 118.902  93.488  0.50 27.04           N  
ATOM   2311  NH2BARG B 208      37.087 116.127  99.276  0.50 25.51           N  
ATOM   2312  C  AARG B 208      41.136 113.536  92.695  0.50 25.59           C  
ATOM   2313  C  BARG B 208      41.135 113.542  92.698  0.50 25.27           C  
ATOM   2314  O  AARG B 208      42.280 113.130  92.885  0.50 26.97           O  
ATOM   2315  O  BARG B 208      42.278 113.132  92.887  0.50 26.65           O  
ATOM   2316  N   THR B 209      40.667 113.804  91.486  1.00 25.42           N  
ATOM   2317  CA  THR B 209      41.499 113.614  90.304  1.00 26.31           C  
ATOM   2318  CB  THR B 209      41.655 112.106  89.936  1.00 28.12           C  
ATOM   2319  OG1 THR B 209      42.619 111.969  88.894  1.00 30.90           O  
ATOM   2320  CG2 THR B 209      40.334 111.474  89.464  1.00 28.64           C  
ATOM   2321  C   THR B 209      40.895 114.374  89.157  1.00 24.94           C  
ATOM   2322  O   THR B 209      39.875 115.022  89.328  1.00 24.96           O  
ATOM   2323  N   ARG B 210      41.527 114.297  88.000  1.00 23.79           N  
ATOM   2324  CA  ARG B 210      40.991 114.924  86.818  1.00 24.28           C  
ATOM   2325  CB  ARG B 210      41.712 116.223  86.507  1.00 24.25           C  
ATOM   2326  CG  ARG B 210      43.149 116.071  86.128  1.00 24.76           C  
ATOM   2327  CD  ARG B 210      43.328 116.055  84.642  1.00 25.13           C  
ATOM   2328  NE  ARG B 210      44.167 114.892  84.422  1.00 26.76           N  
ATOM   2329  CZ  ARG B 210      45.371 114.822  83.908  1.00 26.85           C  
ATOM   2330  NH1 ARG B 210      45.986 115.900  83.462  1.00 29.39           N  
ATOM   2331  NH2 ARG B 210      45.949 113.617  83.840  1.00 27.22           N  
ATOM   2332  C   ARG B 210      41.112 113.954  85.690  1.00 24.71           C  
ATOM   2333  O   ARG B 210      42.016 113.145  85.663  1.00 26.31           O  
ATOM   2334  N   ILE B 211      40.158 113.973  84.786  1.00 26.26           N  
ATOM   2335  CA  ILE B 211      40.158 113.011  83.721  1.00 27.35           C  
ATOM   2336  CB  ILE B 211      38.855 112.207  83.715  1.00 29.31           C  
ATOM   2337  CG1 ILE B 211      38.724 111.379  85.000  1.00 30.00           C  
ATOM   2338  CD1 ILE B 211      37.374 110.706  85.183  1.00 30.75           C  
ATOM   2339  CG2 ILE B 211      38.850 111.254  82.542  1.00 30.03           C  
ATOM   2340  C   ILE B 211      40.272 113.772  82.438  1.00 28.44           C  
ATOM   2341  O   ILE B 211      39.593 114.795  82.258  1.00 30.10           O  
ATOM   2342  N   ILE B 212      41.106 113.273  81.538  1.00 28.93           N  
ATOM   2343  CA  ILE B 212      41.256 113.879  80.220  1.00 28.87           C  
ATOM   2344  CB  ILE B 212      42.674 113.683  79.675  1.00 28.21           C  
ATOM   2345  CG1 ILE B 212      43.645 114.579  80.458  1.00 29.01           C  
ATOM   2346  CD1 ILE B 212      45.080 114.114  80.427  1.00 28.62           C  
ATOM   2347  CG2 ILE B 212      42.724 114.047  78.216  1.00 27.50           C  
ATOM   2348  C   ILE B 212      40.243 113.257  79.279  1.00 30.31           C  
ATOM   2349  O   ILE B 212      40.314 112.067  79.003  1.00 30.70           O  
ATOM   2350  N   ASN B 213      39.296 114.062  78.803  1.00 31.72           N  
ATOM   2351  CA  ASN B 213      38.289 113.590  77.870  1.00 32.91           C  
ATOM   2352  CB  ASN B 213      37.079 114.505  77.869  1.00 31.89           C  
ATOM   2353  CG  ASN B 213      36.407 114.569  79.212  1.00 31.44           C  
ATOM   2354  OD1 ASN B 213      36.325 113.583  79.933  1.00 28.42           O  
ATOM   2355  ND2 ASN B 213      35.904 115.743  79.552  1.00 34.59           N  
ATOM   2356  C   ASN B 213      38.875 113.501  76.468  1.00 34.78           C  
ATOM   2357  O   ASN B 213      39.775 114.253  76.117  1.00 34.67           O  
ATOM   2358  N   THR B 214      38.340 112.581  75.673  1.00 37.38           N  
ATOM   2359  CA  THR B 214      38.878 112.278  74.354  1.00 38.97           C  
ATOM   2360  CB  THR B 214      39.495 110.873  74.334  1.00 40.15           C  
ATOM   2361  OG1 THR B 214      38.451 109.890  74.469  1.00 41.97           O  
ATOM   2362  CG2 THR B 214      40.513 110.706  75.470  1.00 40.52           C  
ATOM   2363  C   THR B 214      37.788 112.306  73.296  1.00 39.64           C  
ATOM   2364  O   THR B 214      37.799 111.501  72.377  1.00 40.29           O  
ATOM   2365  N   GLY B 215      36.865 113.251  73.418  1.00 40.83           N  
ATOM   2366  CA  GLY B 215      35.757 113.394  72.491  1.00 41.94           C  
ATOM   2367  C   GLY B 215      34.486 113.748  73.227  1.00 42.31           C  
ATOM   2368  O   GLY B 215      34.516 114.060  74.398  1.00 44.49           O  
ATOM   2369  N   LEU B 216      33.369 113.700  72.517  1.00 45.11           N  
ATOM   2370  CA  LEU B 216      32.079 114.111  73.046  1.00 43.76           C  
ATOM   2371  CB  LEU B 216      31.436 115.121  72.082  1.00 45.05           C  
ATOM   2372  CG  LEU B 216      32.294 116.328  71.672  1.00 47.16           C  
ATOM   2373  CD1 LEU B 216      31.563 117.166  70.633  1.00 48.73           C  
ATOM   2374  CD2 LEU B 216      32.639 117.189  72.883  1.00 50.20           C  
ATOM   2375  C   LEU B 216      31.162 112.913  73.262  1.00 41.89           C  
ATOM   2376  O   LEU B 216      29.957 113.072  73.374  1.00 36.65           O  
ATOM   2377  N   THR B 217      31.740 111.717  73.302  1.00 43.79           N  
ATOM   2378  CA  THR B 217      30.954 110.482  73.425  1.00 47.46           C  
ATOM   2379  CB  THR B 217      31.580 109.266  72.642  1.00 47.52           C  
ATOM   2380  OG1 THR B 217      32.519 108.571  73.470  1.00 48.29           O  
ATOM   2381  CG2 THR B 217      32.297 109.685  71.358  1.00 47.34           C  
ATOM   2382  C   THR B 217      30.819 110.129  74.920  1.00 48.60           C  
ATOM   2383  O   THR B 217      31.763 110.330  75.709  1.00 51.79           O  
ATOM   2384  N   PRO B 218      29.659 109.583  75.323  1.00 48.92           N  
ATOM   2385  CA  PRO B 218      29.545 108.955  76.661  1.00 48.65           C  
ATOM   2386  CB  PRO B 218      28.249 108.155  76.555  1.00 49.69           C  
ATOM   2387  CG  PRO B 218      27.422 108.937  75.576  1.00 50.83           C  
ATOM   2388  CD  PRO B 218      28.373 109.595  74.607  1.00 48.71           C  
ATOM   2389  C   PRO B 218      30.717 108.008  77.008  1.00 44.10           C  
ATOM   2390  O   PRO B 218      31.188 107.247  76.147  1.00 41.10           O  
ATOM   2391  N   THR B 219      31.231 108.135  78.231  1.00 37.80           N  
ATOM   2392  CA  THR B 219      32.346 107.316  78.708  1.00 32.05           C  
ATOM   2393  CB  THR B 219      33.652 108.128  78.786  1.00 31.86           C  
ATOM   2394  OG1 THR B 219      33.815 108.850  77.566  1.00 34.71           O  
ATOM   2395  CG2 THR B 219      34.864 107.230  78.965  1.00 31.45           C  
ATOM   2396  C   THR B 219      31.971 106.797  80.066  1.00 26.99           C  
ATOM   2397  O   THR B 219      31.312 107.464  80.821  1.00 24.89           O  
ATOM   2398  N   THR B 220      32.426 105.606  80.382  1.00 25.04           N  
ATOM   2399  CA  THR B 220      32.022 104.964  81.599  1.00 24.37           C  
ATOM   2400  CB  THR B 220      31.271 103.672  81.263  1.00 24.70           C  
ATOM   2401  OG1 THR B 220      30.058 104.035  80.588  1.00 25.50           O  
ATOM   2402  CG2 THR B 220      30.917 102.895  82.519  1.00 24.34           C  
ATOM   2403  C   THR B 220      33.216 104.731  82.538  1.00 23.94           C  
ATOM   2404  O   THR B 220      34.289 104.281  82.117  1.00 23.01           O  
ATOM   2405  N   TYR B 221      33.017 105.074  83.810  1.00 23.46           N  
ATOM   2406  CA  TYR B 221      34.013 104.851  84.832  1.00 23.12           C  
ATOM   2407  CB  TYR B 221      34.560 106.168  85.355  1.00 23.71           C  
ATOM   2408  CG  TYR B 221      35.109 107.030  84.257  1.00 24.42           C  
ATOM   2409  CD1 TYR B 221      34.267 107.763  83.450  1.00 24.38           C  
ATOM   2410  CE1 TYR B 221      34.757 108.541  82.435  1.00 25.22           C  
ATOM   2411  CZ  TYR B 221      36.107 108.591  82.212  1.00 25.87           C  
ATOM   2412  OH  TYR B 221      36.600 109.351  81.185  1.00 28.00           O  
ATOM   2413  CE2 TYR B 221      36.976 107.878  82.990  1.00 26.04           C  
ATOM   2414  CD2 TYR B 221      36.473 107.090  84.009  1.00 25.94           C  
ATOM   2415  C   TYR B 221      33.377 104.064  85.945  1.00 22.88           C  
ATOM   2416  O   TYR B 221      32.156 103.980  86.045  1.00 21.04           O  
ATOM   2417  N   SER B 222      34.230 103.412  86.728  1.00 23.80           N  
ATOM   2418  CA  SER B 222      33.820 102.688  87.892  1.00 24.30           C  
ATOM   2419  CB  SER B 222      33.885 101.206  87.539  1.00 25.63           C  
ATOM   2420  OG  SER B 222      33.528 100.379  88.607  1.00 30.95           O  
ATOM   2421  C   SER B 222      34.735 102.996  89.057  1.00 21.93           C  
ATOM   2422  O   SER B 222      35.873 103.346  88.851  1.00 21.54           O  
ATOM   2423  N   LEU B 223      34.203 102.919  90.272  1.00 20.48           N  
ATOM   2424  CA  LEU B 223      34.959 103.218  91.462  1.00 20.16           C  
ATOM   2425  CB  LEU B 223      34.283 104.329  92.262  1.00 20.40           C  
ATOM   2426  CG  LEU B 223      34.919 104.727  93.593  1.00 20.86           C  
ATOM   2427  CD1 LEU B 223      36.297 105.322  93.388  1.00 21.65           C  
ATOM   2428  CD2 LEU B 223      34.052 105.737  94.315  1.00 21.36           C  
ATOM   2429  C   LEU B 223      34.970 101.929  92.237  1.00 20.32           C  
ATOM   2430  O   LEU B 223      33.930 101.286  92.354  1.00 19.14           O  
ATOM   2431  N   ARG B 224      36.144 101.539  92.731  1.00 20.81           N  
ATOM   2432  CA  ARG B 224      36.296 100.302  93.496  1.00 20.67           C  
ATOM   2433  CB  ARG B 224      37.141  99.283  92.759  1.00 22.39           C  
ATOM   2434  CG  ARG B 224      36.984  99.261  91.294  1.00 25.28           C  
ATOM   2435  CD  ARG B 224      37.186  97.870  90.740  1.00 30.63           C  
ATOM   2436  NE  ARG B 224      37.620  97.785  89.348  1.00 35.05           N  
ATOM   2437  CZ  ARG B 224      36.845  97.851  88.257  1.00 39.02           C  
ATOM   2438  NH1 ARG B 224      35.523  98.079  88.307  1.00 38.50           N  
ATOM   2439  NH2 ARG B 224      37.420  97.707  87.058  1.00 41.19           N  
ATOM   2440  C   ARG B 224      36.960 100.651  94.823  1.00 19.11           C  
ATOM   2441  O   ARG B 224      37.802 101.539  94.873  1.00 19.93           O  
ATOM   2442  N   VAL B 225      36.565  99.960  95.879  1.00 17.32           N  
ATOM   2443  CA  VAL B 225      36.962 100.283  97.216  1.00 16.47           C  
ATOM   2444  CB  VAL B 225      35.816 101.004  97.960  1.00 16.80           C  
ATOM   2445  CG1 VAL B 225      36.118 101.190  99.448  1.00 17.20           C  
ATOM   2446  CG2 VAL B 225      35.598 102.362  97.342  1.00 17.17           C  
ATOM   2447  C   VAL B 225      37.331  99.019  97.943  1.00 16.32           C  
ATOM   2448  O   VAL B 225      36.658  97.987  97.796  1.00 16.44           O  
ATOM   2449  N   GLY B 226      38.372  99.106  98.758  1.00 16.05           N  
ATOM   2450  CA  GLY B 226      38.857  97.946  99.496  1.00 17.03           C  
ATOM   2451  C   GLY B 226      39.899  98.280 100.545  1.00 17.02           C  
ATOM   2452  O   GLY B 226      40.393  99.387 100.590  1.00 17.00           O  
ATOM   2453  N   GLY B 227      40.202  97.314 101.403  1.00 17.08           N  
ATOM   2454  CA  GLY B 227      41.200  97.484 102.424  1.00 17.42           C  
ATOM   2455  C   GLY B 227      42.592  97.584 101.834  1.00 18.74           C  
ATOM   2456  O   GLY B 227      42.896  96.999 100.798  1.00 18.79           O  
ATOM   2457  N   LEU B 228      43.442  98.362 102.500  1.00 21.72           N  
ATOM   2458  CA  LEU B 228      44.862  98.440 102.169  1.00 22.33           C  
ATOM   2459  CB  LEU B 228      45.461  99.707 102.750  1.00 22.20           C  
ATOM   2460  CG  LEU B 228      46.953  99.922 102.486  1.00 23.14           C  
ATOM   2461  CD1 LEU B 228      47.195 100.196 101.023  1.00 23.03           C  
ATOM   2462  CD2 LEU B 228      47.482 101.080 103.324  1.00 22.82           C  
ATOM   2463  C   LEU B 228      45.549  97.228 102.780  1.00 22.89           C  
ATOM   2464  O   LEU B 228      45.685  97.154 103.987  1.00 19.62           O  
ATOM   2465  N   GLU B 229      45.913  96.265 101.938  1.00 25.40           N  
ATOM   2466  CA  GLU B 229      46.601  95.041 102.357  1.00 28.01           C  
ATOM   2467  CB  GLU B 229      47.802  95.336 103.267  1.00 32.07           C  
ATOM   2468  CG  GLU B 229      48.936  96.137 102.612  1.00 35.41           C  
ATOM   2469  CD  GLU B 229      49.764  95.321 101.615  1.00 38.34           C  
ATOM   2470  OE1 GLU B 229      49.918  94.093 101.824  1.00 45.30           O  
ATOM   2471  OE2 GLU B 229      50.301  95.915 100.656  1.00 35.02           O  
ATOM   2472  C   GLU B 229      45.681  94.039 103.040  1.00 26.61           C  
ATOM   2473  O   GLU B 229      45.794  92.842 102.793  1.00 25.92           O  
ATOM   2474  N   SER B 230      44.787  94.509 103.900  1.00 25.39           N  
ATOM   2475  CA  SER B 230      43.899  93.608 104.631  1.00 24.92           C  
ATOM   2476  CB  SER B 230      44.674  92.939 105.760  1.00 24.57           C  
ATOM   2477  OG  SER B 230      45.042  93.916 106.715  1.00 26.54           O  
ATOM   2478  C   SER B 230      42.686  94.328 105.227  1.00 23.54           C  
ATOM   2479  O   SER B 230      42.659  95.540 105.297  1.00 24.04           O  
ATOM   2480  N   GLY B 231      41.702  93.560 105.683  1.00 22.94           N  
ATOM   2481  CA  GLY B 231      40.544  94.102 106.363  1.00 22.93           C  
ATOM   2482  C   GLY B 231      39.329  94.160 105.466  1.00 23.83           C  
ATOM   2483  O   GLY B 231      39.451  94.267 104.251  1.00 24.35           O  
ATOM   2484  N   VAL B 232      38.146  94.101 106.076  1.00 24.04           N  
ATOM   2485  CA  VAL B 232      36.887  94.316 105.366  1.00 22.47           C  
ATOM   2486  CB  VAL B 232      35.784  93.444 105.954  1.00 22.27           C  
ATOM   2487  CG1 VAL B 232      34.463  93.711 105.243  1.00 22.90           C  
ATOM   2488  CG2 VAL B 232      36.173  91.986 105.838  1.00 21.80           C  
ATOM   2489  C   VAL B 232      36.458  95.768 105.504  1.00 21.39           C  
ATOM   2490  O   VAL B 232      36.595  96.350 106.575  1.00 20.97           O  
ATOM   2491  N   VAL B 233      35.978  96.357 104.415  1.00 20.44           N  
ATOM   2492  CA  VAL B 233      35.518  97.753 104.425  1.00 19.42           C  
ATOM   2493  CB  VAL B 233      36.276  98.631 103.393  1.00 18.85           C  
ATOM   2494  CG1 VAL B 233      35.681 100.015 103.320  1.00 18.24           C  
ATOM   2495  CG2 VAL B 233      37.771  98.718 103.722  1.00 19.51           C  
ATOM   2496  C   VAL B 233      34.057  97.769 104.062  1.00 19.45           C  
ATOM   2497  O   VAL B 233      33.661  97.188 103.051  1.00 21.63           O  
ATOM   2498  N   TRP B 234      33.257  98.425 104.885  1.00 18.92           N  
ATOM   2499  CA  TRP B 234      31.856  98.664 104.604  1.00 17.80           C  
ATOM   2500  CB  TRP B 234      31.026  98.523 105.865  1.00 17.99           C  
ATOM   2501  CG  TRP B 234      30.731  97.157 106.199  1.00 18.44           C  
ATOM   2502  CD1 TRP B 234      31.448  96.344 107.004  1.00 18.32           C  
ATOM   2503  NE1 TRP B 234      30.867  95.113 107.071  1.00 18.58           N  
ATOM   2504  CE2 TRP B 234      29.740  95.114 106.295  1.00 18.97           C  
ATOM   2505  CD2 TRP B 234      29.634  96.388 105.717  1.00 19.08           C  
ATOM   2506  CE3 TRP B 234      28.562  96.652 104.845  1.00 19.11           C  
ATOM   2507  CZ3 TRP B 234      27.635  95.651 104.607  1.00 18.39           C  
ATOM   2508  CH2 TRP B 234      27.770  94.391 105.203  1.00 18.48           C  
ATOM   2509  CZ2 TRP B 234      28.816  94.102 106.041  1.00 18.97           C  
ATOM   2510  C   TRP B 234      31.694 100.077 104.131  1.00 17.63           C  
ATOM   2511  O   TRP B 234      32.095 100.998 104.817  1.00 17.72           O  
ATOM   2512  N   VAL B 235      31.071 100.246 102.972  1.00 17.55           N  
ATOM   2513  CA  VAL B 235      30.687 101.557 102.459  1.00 16.45           C  
ATOM   2514  CB  VAL B 235      30.725 101.580 100.923  1.00 16.48           C  
ATOM   2515  CG1 VAL B 235      30.037 102.820 100.378  1.00 16.70           C  
ATOM   2516  CG2 VAL B 235      32.164 101.503 100.457  1.00 16.85           C  
ATOM   2517  C   VAL B 235      29.284 101.872 102.925  1.00 15.57           C  
ATOM   2518  O   VAL B 235      28.423 101.013 102.894  1.00 15.34           O  
ATOM   2519  N   ASN B 236      29.058 103.119 103.328  1.00 15.59           N  
ATOM   2520  CA  ASN B 236      27.747 103.579 103.818  1.00 15.37           C  
ATOM   2521  CB  ASN B 236      26.737 103.551 102.674  1.00 14.48           C  
ATOM   2522  CG  ASN B 236      26.973 104.643 101.679  1.00 14.03           C  
ATOM   2523  OD1 ASN B 236      27.436 105.721 102.038  1.00 13.99           O  
ATOM   2524  ND2 ASN B 236      26.575 104.410 100.437  1.00 13.93           N  
ATOM   2525  C   ASN B 236      27.192 102.797 105.032  1.00 15.07           C  
ATOM   2526  O   ASN B 236      25.990 102.674 105.187  1.00 14.19           O  
ATOM   2527  N   ALA B 237      28.067 102.294 105.893  1.00 15.20           N  
ATOM   2528  CA  ALA B 237      27.585 101.532 107.014  1.00 16.12           C  
ATOM   2529  CB  ALA B 237      27.199 100.134 106.564  1.00 16.50           C  
ATOM   2530  C   ALA B 237      28.611 101.456 108.117  1.00 16.27           C  
ATOM   2531  O   ALA B 237      29.748 101.831 107.929  1.00 17.05           O  
ATOM   2532  N   LEU B 238      28.189 100.977 109.279  1.00 16.53           N  
ATOM   2533  CA  LEU B 238      29.109 100.724 110.378  1.00 17.44           C  
ATOM   2534  CB  LEU B 238      28.341 100.438 111.691  1.00 17.99           C  
ATOM   2535  CG  LEU B 238      27.431 101.573 112.177  1.00 17.46           C  
ATOM   2536  CD1 LEU B 238      26.589 101.144 113.361  1.00 16.57           C  
ATOM   2537  CD2 LEU B 238      28.259 102.813 112.509  1.00 17.41           C  
ATOM   2538  C   LEU B 238      29.961  99.534 109.999  1.00 17.65           C  
ATOM   2539  O   LEU B 238      29.655  98.874 109.007  1.00 18.50           O  
ATOM   2540  N   SER B 239      31.016  99.266 110.770  1.00 17.99           N  
ATOM   2541  CA  SER B 239      31.950  98.195 110.436  1.00 19.01           C  
ATOM   2542  CB  SER B 239      33.201  98.231 111.304  1.00 19.03           C  
ATOM   2543  OG  SER B 239      32.830  98.238 112.659  1.00 21.08           O  
ATOM   2544  C   SER B 239      31.304  96.814 110.489  1.00 20.25           C  
ATOM   2545  O   SER B 239      31.837  95.881 109.886  1.00 21.80           O  
ATOM   2546  N   ASN B 240      30.156  96.681 111.154  1.00 21.67           N  
ATOM   2547  CA  ASN B 240      29.381  95.418 111.161  1.00 23.19           C  
ATOM   2548  CB  ASN B 240      28.780  95.180 112.549  1.00 24.23           C  
ATOM   2549  CG  ASN B 240      27.843  96.287 112.965  1.00 25.85           C  
ATOM   2550  OD1 ASN B 240      27.231  96.956 112.122  1.00 26.92           O  
ATOM   2551  ND2 ASN B 240      27.792  96.551 114.247  1.00 27.34           N  
ATOM   2552  C   ASN B 240      28.235  95.330 110.130  1.00 22.68           C  
ATOM   2553  O   ASN B 240      27.418  94.415 110.199  1.00 20.90           O  
ATOM   2554  N   GLY B 241      28.160  96.277 109.199  1.00 23.45           N  
ATOM   2555  CA  GLY B 241      27.088  96.273 108.191  1.00 23.67           C  
ATOM   2556  C   GLY B 241      25.807  97.048 108.518  1.00 22.40           C  
ATOM   2557  O   GLY B 241      24.969  97.241 107.649  1.00 21.81           O  
ATOM   2558  N   ASN B 242      25.643  97.464 109.765  1.00 21.93           N  
ATOM   2559  CA  ASN B 242      24.454  98.207 110.178  1.00 21.59           C  
ATOM   2560  CB  ASN B 242      24.304  98.191 111.700  1.00 23.16           C  
ATOM   2561  CG  ASN B 242      24.055  96.798 112.264  1.00 24.44           C  
ATOM   2562  OD1 ASN B 242      23.674  95.875 111.558  1.00 25.96           O  
ATOM   2563  ND2 ASN B 242      24.281  96.649 113.551  1.00 25.33           N  
ATOM   2564  C   ASN B 242      24.444  99.650 109.731  1.00 20.65           C  
ATOM   2565  O   ASN B 242      25.477 100.246 109.481  1.00 20.45           O  
ATOM   2566  N   ASP B 243      23.247 100.218 109.673  1.00 21.65           N  
ATOM   2567  CA  ASP B 243      23.056 101.621 109.304  1.00 21.73           C  
ATOM   2568  CB  ASP B 243      21.579 101.996 109.207  1.00 23.50           C  
ATOM   2569  CG  ASP B 243      20.806 101.174 108.191  1.00 26.15           C  
ATOM   2570  OD1 ASP B 243      21.351 100.786 107.142  1.00 28.80           O  
ATOM   2571  OD2 ASP B 243      19.614 100.911 108.434  1.00 30.65           O  
ATOM   2572  C   ASP B 243      23.699 102.535 110.328  1.00 19.87           C  
ATOM   2573  O   ASP B 243      23.706 102.251 111.547  1.00 19.84           O  
ATOM   2574  N   ILE B 244      24.312 103.586 109.811  1.00 17.86           N  
ATOM   2575  CA  ILE B 244      24.969 104.578 110.634  1.00 17.34           C  
ATOM   2576  CB  ILE B 244      26.012 105.381 109.835  1.00 16.45           C  
ATOM   2577  CG1 ILE B 244      27.060 104.461 109.218  1.00 16.10           C  
ATOM   2578  CD1 ILE B 244      27.779 105.058 108.027  1.00 15.62           C  
ATOM   2579  CG2 ILE B 244      26.682 106.393 110.741  1.00 17.00           C  
ATOM   2580  C   ILE B 244      23.871 105.514 111.165  1.00 17.37           C  
ATOM   2581  O   ILE B 244      23.113 106.098 110.386  1.00 17.82           O  
ATOM   2582  N   LEU B 245      23.774 105.620 112.488  1.00 16.90           N  
ATOM   2583  CA  LEU B 245      22.727 106.399 113.147  1.00 16.05           C  
ATOM   2584  CB  LEU B 245      22.956 107.904 112.877  1.00 15.74           C  
ATOM   2585  CG  LEU B 245      24.204 108.569 113.463  1.00 15.35           C  
ATOM   2586  CD1 LEU B 245      24.341 110.009 113.003  1.00 15.06           C  
ATOM   2587  CD2 LEU B 245      24.176 108.536 114.983  1.00 15.46           C  
ATOM   2588  C   LEU B 245      21.280 105.944 112.763  1.00 15.80           C  
ATOM   2589  O   LEU B 245      20.327 106.715 112.883  1.00 15.23           O  
ATOM   2590  N   GLY B 246      21.140 104.706 112.280  1.00 15.82           N  
ATOM   2591  CA  GLY B 246      19.849 104.145 111.873  1.00 15.80           C  
ATOM   2592  C   GLY B 246      19.209 104.696 110.610  1.00 16.55           C  
ATOM   2593  O   GLY B 246      18.017 104.475 110.370  1.00 18.20           O  
ATOM   2594  N   ILE B 247      19.950 105.483 109.832  1.00 16.80           N  
ATOM   2595  CA  ILE B 247      19.416 106.096 108.605  1.00 16.42           C  
ATOM   2596  CB  ILE B 247      19.475 107.623 108.662  1.00 16.03           C  
ATOM   2597  CG1 ILE B 247      20.933 108.106 108.733  1.00 16.08           C  
ATOM   2598  CD1 ILE B 247      21.092 109.556 108.305  1.00 15.82           C  
ATOM   2599  CG2 ILE B 247      18.694 108.143 109.848  1.00 15.76           C  
ATOM   2600  C   ILE B 247      20.220 105.641 107.387  1.00 16.62           C  
ATOM   2601  O   ILE B 247      21.225 104.936 107.536  1.00 16.75           O  
ATOM   2602  N   THR B 248      19.747 105.988 106.192  1.00 16.41           N  
ATOM   2603  CA  THR B 248      20.545 105.715 105.011  1.00 16.75           C  
ATOM   2604  CB  THR B 248      19.788 105.336 103.750  1.00 15.86           C  
ATOM   2605  OG1 THR B 248      19.154 106.466 103.218  1.00 15.65           O  
ATOM   2606  CG2 THR B 248      18.795 104.226 104.029  1.00 15.68           C  
ATOM   2607  C   THR B 248      21.504 106.867 104.784  1.00 18.62           C  
ATOM   2608  O   THR B 248      21.180 108.036 105.033  1.00 20.49           O  
ATOM   2609  N   ASN B 249      22.722 106.532 104.376  1.00 19.62           N  
ATOM   2610  CA  ASN B 249      23.740 107.548 104.176  1.00 18.85           C  
ATOM   2611  CB  ASN B 249      24.897 107.339 105.117  1.00 17.56           C  
ATOM   2612  CG  ASN B 249      24.570 107.815 106.506  1.00 17.16           C  
ATOM   2613  OD1 ASN B 249      24.646 109.009 106.796  1.00 16.27           O  
ATOM   2614  ND2 ASN B 249      24.124 106.893 107.362  1.00 16.75           N  
ATOM   2615  C   ASN B 249      24.173 107.572 102.757  1.00 19.84           C  
ATOM   2616  O   ASN B 249      23.980 106.621 102.004  1.00 20.56           O  
ATOM   2617  N   THR B 250      24.693 108.720 102.374  1.00 20.87           N  
ATOM   2618  CA  THR B 250      24.912 109.024 100.977  1.00 21.18           C  
ATOM   2619  CB  THR B 250      24.019 110.212 100.555  1.00 21.95           C  
ATOM   2620  OG1 THR B 250      22.663 109.897 100.863  1.00 21.92           O  
ATOM   2621  CG2 THR B 250      24.118 110.482  99.073  1.00 22.64           C  
ATOM   2622  C   THR B 250      26.366 109.347 100.755  1.00 19.89           C  
ATOM   2623  O   THR B 250      26.904 110.273 101.359  1.00 19.01           O  
ATOM   2624  N   SER B 251      26.993 108.531  99.929  1.00 18.91           N  
ATOM   2625  CA  SER B 251      28.295 108.832  99.392  1.00 19.62           C  
ATOM   2626  CB  SER B 251      29.115 107.557  99.267  1.00 18.37           C  
ATOM   2627  OG  SER B 251      29.358 107.038 100.558  1.00 18.97           O  
ATOM   2628  C   SER B 251      28.019 109.450  98.039  1.00 20.40           C  
ATOM   2629  O   SER B 251      26.960 109.232  97.477  1.00 21.27           O  
ATOM   2630  N   ASN B 252      28.955 110.229  97.518  1.00 20.71           N  
ATOM   2631  CA  ASN B 252      28.746 110.913  96.243  1.00 20.97           C  
ATOM   2632  CB  ASN B 252      28.466 112.398  96.460  1.00 22.38           C  
ATOM   2633  CG  ASN B 252      27.113 112.655  97.071  1.00 23.60           C  
ATOM   2634  OD1 ASN B 252      26.100 112.705  96.374  1.00 25.05           O  
ATOM   2635  ND2 ASN B 252      27.081 112.782  98.382  1.00 25.40           N  
ATOM   2636  C   ASN B 252      29.955 110.812  95.366  1.00 18.82           C  
ATOM   2637  O   ASN B 252      31.070 110.775  95.848  1.00 19.00           O  
ATOM   2638  N   VAL B 253      29.720 110.753  94.071  1.00 17.14           N  
ATOM   2639  CA  VAL B 253      30.778 110.884  93.097  1.00 16.36           C  
ATOM   2640  CB  VAL B 253      31.071 109.555  92.394  1.00 15.97           C  
ATOM   2641  CG1 VAL B 253      32.210 109.718  91.401  1.00 15.79           C  
ATOM   2642  CG2 VAL B 253      31.424 108.508  93.416  1.00 16.00           C  
ATOM   2643  C   VAL B 253      30.294 111.926  92.094  1.00 15.88           C  
ATOM   2644  O   VAL B 253      29.223 111.763  91.524  1.00 14.83           O  
ATOM   2645  N   SER B 254      31.075 112.985  91.905  1.00 15.24           N  
ATOM   2646  CA  SER B 254      30.673 114.059  91.048  1.00 15.58           C  
ATOM   2647  CB  SER B 254      30.432 115.315  91.857  1.00 15.23           C  
ATOM   2648  OG  SER B 254      31.638 115.769  92.416  1.00 15.48           O  
ATOM   2649  C   SER B 254      31.726 114.325  89.956  1.00 16.11           C  
ATOM   2650  O   SER B 254      32.906 114.188  90.188  1.00 14.76           O  
ATOM   2651  N   PHE B 255      31.237 114.675  88.756  1.00 16.65           N  
ATOM   2652  CA  PHE B 255      32.071 114.998  87.622  1.00 16.52           C  
ATOM   2653  CB  PHE B 255      31.799 114.033  86.459  1.00 16.37           C  
ATOM   2654  CG  PHE B 255      32.171 112.596  86.743  1.00 15.53           C  
ATOM   2655  CD1 PHE B 255      31.442 111.836  87.621  1.00 15.17           C  
ATOM   2656  CE1 PHE B 255      31.795 110.513  87.879  1.00 14.93           C  
ATOM   2657  CZ  PHE B 255      32.863 109.945  87.251  1.00 14.31           C  
ATOM   2658  CE2 PHE B 255      33.599 110.701  86.368  1.00 14.75           C  
ATOM   2659  CD2 PHE B 255      33.247 112.011  86.106  1.00 14.99           C  
ATOM   2660  C   PHE B 255      31.736 116.408  87.194  1.00 17.16           C  
ATOM   2661  O   PHE B 255      30.588 116.712  86.893  1.00 17.18           O  
ATOM   2662  N   LEU B 256      32.734 117.274  87.176  1.00 18.31           N  
ATOM   2663  CA  LEU B 256      32.536 118.657  86.780  1.00 19.35           C  
ATOM   2664  CB  LEU B 256      32.837 119.577  87.942  1.00 18.49           C  
ATOM   2665  CG  LEU B 256      32.826 121.052  87.606  1.00 18.34           C  
ATOM   2666  CD1 LEU B 256      31.465 121.469  87.077  1.00 18.47           C  
ATOM   2667  CD2 LEU B 256      33.173 121.847  88.845  1.00 19.06           C  
ATOM   2668  C   LEU B 256      33.464 118.982  85.605  1.00 21.63           C  
ATOM   2669  O   LEU B 256      34.681 118.875  85.733  1.00 21.84           O  
ATOM   2670  N   GLU B 257      32.885 119.363  84.464  1.00 22.98           N  
ATOM   2671  CA  GLU B 257      33.665 119.653  83.273  1.00 23.67           C  
ATOM   2672  CB  GLU B 257      32.780 119.670  82.047  1.00 24.96           C  
ATOM   2673  CG  GLU B 257      33.580 119.669  80.740  1.00 25.85           C  
ATOM   2674  CD  GLU B 257      32.723 119.381  79.510  1.00 25.10           C  
ATOM   2675  OE1 GLU B 257      31.471 119.460  79.622  1.00 23.33           O  
ATOM   2676  OE2 GLU B 257      33.317 119.061  78.458  1.00 23.74           O  
ATOM   2677  C   GLU B 257      34.402 120.985  83.383  1.00 24.61           C  
ATOM   2678  O   GLU B 257      33.832 121.987  83.789  1.00 24.20           O  
ATOM   2679  N   VAL B 258      35.683 120.965  83.042  1.00 26.20           N  
ATOM   2680  CA  VAL B 258      36.549 122.144  83.088  1.00 27.43           C  
ATOM   2681  CB  VAL B 258      37.388 122.213  84.390  1.00 26.10           C  
ATOM   2682  CG1 VAL B 258      36.485 122.468  85.575  1.00 26.13           C  
ATOM   2683  CG2 VAL B 258      38.204 120.947  84.601  1.00 25.75           C  
ATOM   2684  C   VAL B 258      37.483 122.154  81.874  1.00 30.80           C  
ATOM   2685  O   VAL B 258      37.711 121.119  81.260  1.00 30.60           O  
ATOM   2686  N   ILE B 259      38.003 123.329  81.531  1.00 35.84           N  
ATOM   2687  CA  ILE B 259      38.819 123.504  80.331  1.00 39.15           C  
ATOM   2688  CB  ILE B 259      38.272 124.628  79.404  1.00 40.48           C  
ATOM   2689  CG1 ILE B 259      36.752 124.507  79.189  1.00 41.50           C  
ATOM   2690  CD1 ILE B 259      36.354 123.489  78.145  1.00 41.25           C  
ATOM   2691  CG2 ILE B 259      39.013 124.618  78.070  1.00 40.34           C  
ATOM   2692  C   ILE B 259      40.217 123.910  80.744  1.00 40.57           C  
ATOM   2693  O   ILE B 259      40.405 125.021  81.260  1.00 42.47           O  
ATOM   2694  N   PRO B 260      41.211 123.047  80.477  1.00 42.51           N  
ATOM   2695  CA  PRO B 260      42.581 123.401  80.829  1.00 46.52           C  
ATOM   2696  CB  PRO B 260      43.341 122.095  80.597  1.00 43.18           C  
ATOM   2697  CG  PRO B 260      42.580 121.392  79.546  1.00 39.61           C  
ATOM   2698  CD  PRO B 260      41.149 121.809  79.683  1.00 40.50           C  
ATOM   2699  C   PRO B 260      43.168 124.534  79.970  1.00 54.00           C  
ATOM   2700  O   PRO B 260      42.738 124.744  78.848  1.00 49.89           O  
ATOM   2701  N   GLN B 261      44.137 125.271  80.508  1.00 65.82           N  
ATOM   2702  CA  GLN B 261      44.836 126.275  79.720  1.00 66.89           C  
ATOM   2703  CB  GLN B 261      45.213 127.477  80.597  1.00 68.19           C  
ATOM   2704  CG  GLN B 261      45.390 128.790  79.837  1.00 75.65           C  
ATOM   2705  CD  GLN B 261      45.657 129.976  80.774  1.00 79.59           C  
ATOM   2706  OE1 GLN B 261      45.245 129.974  81.940  1.00 85.53           O  
ATOM   2707  NE2 GLN B 261      46.375 130.979  80.275  1.00 75.65           N  
ATOM   2708  C   GLN B 261      46.060 125.625  79.095  1.00 65.37           C  
ATOM   2709  O   GLN B 261      46.751 126.283  78.329  1.00 64.42           O  
TER    2711      GLN B 261                                                      
ATOM   2710  N   SER C   4       3.366 201.628  30.969  1.00 51.71           N  
ATOM   2711  CA  SER C   4       4.001 200.646  30.030  1.00 52.73           C  
ATOM   2712  CB  SER C   4       2.998 199.550  29.649  1.00 54.98           C  
ATOM   2713  OG  SER C   4       2.004 199.998  28.759  1.00 56.03           O  
ATOM   2714  C   SER C   4       4.662 201.196  28.757  1.00 53.77           C  
ATOM   2715  O   SER C   4       4.346 202.268  28.248  1.00 54.07           O  
ATOM   2716  N   GLY C   5       5.605 200.411  28.248  1.00 54.48           N  
ATOM   2717  CA  GLY C   5       6.336 200.738  27.030  1.00 51.82           C  
ATOM   2718  C   GLY C   5       7.741 200.159  27.017  1.00 51.10           C  
ATOM   2719  O   GLY C   5       7.982 199.045  27.474  1.00 57.09           O  
ATOM   2720  N   PHE C   6       8.669 200.910  26.449  1.00 47.69           N  
ATOM   2721  CA  PHE C   6      10.065 200.509  26.366  1.00 45.55           C  
ATOM   2722  CB  PHE C   6      10.460 200.167  24.927  1.00 42.34           C  
ATOM   2723  CG  PHE C   6       9.731 198.988  24.352  1.00 41.42           C  
ATOM   2724  CD1 PHE C   6       8.457 199.126  23.813  1.00 39.69           C  
ATOM   2725  CE1 PHE C   6       7.782 198.032  23.294  1.00 38.96           C  
ATOM   2726  CZ  PHE C   6       8.391 196.788  23.281  1.00 39.31           C  
ATOM   2727  CE2 PHE C   6       9.666 196.642  23.796  1.00 39.40           C  
ATOM   2728  CD2 PHE C   6      10.328 197.734  24.330  1.00 40.92           C  
ATOM   2729  C   PHE C   6      10.872 201.694  26.853  1.00 48.77           C  
ATOM   2730  O   PHE C   6      10.452 202.829  26.728  1.00 49.27           O  
ATOM   2731  N   TYR C   7      12.039 201.435  27.409  1.00 54.57           N  
ATOM   2732  CA  TYR C   7      12.902 202.498  27.875  1.00 58.14           C  
ATOM   2733  CB  TYR C   7      12.427 203.007  29.238  1.00 63.88           C  
ATOM   2734  CG  TYR C   7      12.922 202.245  30.450  1.00 67.41           C  
ATOM   2735  CD1 TYR C   7      12.658 200.890  30.606  1.00 69.98           C  
ATOM   2736  CE1 TYR C   7      13.112 200.198  31.711  1.00 72.29           C  
ATOM   2737  CZ  TYR C   7      13.832 200.867  32.678  1.00 71.50           C  
ATOM   2738  OH  TYR C   7      14.292 200.193  33.784  1.00 74.65           O  
ATOM   2739  CE2 TYR C   7      14.093 202.216  32.552  1.00 67.54           C  
ATOM   2740  CD2 TYR C   7      13.636 202.898  31.452  1.00 65.79           C  
ATOM   2741  C   TYR C   7      14.314 201.964  27.935  1.00 60.46           C  
ATOM   2742  O   TYR C   7      14.521 200.767  27.770  1.00 56.90           O  
ATOM   2743  N   LEU C   8      15.270 202.873  28.126  1.00 65.77           N  
ATOM   2744  CA  LEU C   8      16.683 202.527  28.310  1.00 71.84           C  
ATOM   2745  CB  LEU C   8      17.617 203.527  27.595  1.00 78.11           C  
ATOM   2746  CG  LEU C   8      17.541 203.587  26.040  1.00 83.72           C  
ATOM   2747  CD1 LEU C   8      17.660 204.979  25.399  1.00 78.95           C  
ATOM   2748  CD2 LEU C   8      18.496 202.606  25.345  1.00 88.75           C  
ATOM   2749  C   LEU C   8      17.036 202.485  29.788  1.00 73.27           C  
ATOM   2750  O   LEU C   8      16.822 203.471  30.492  1.00 66.50           O  
ATOM   2751  N   TYR C   9      17.520 201.325  30.247  1.00 86.38           N  
ATOM   2752  CA  TYR C   9      18.178 201.177  31.551  1.00 94.95           C  
ATOM   2753  CB  TYR C   9      17.518 200.092  32.412  1.00 96.45           C  
ATOM   2754  CG  TYR C   9      17.924 200.190  33.879  1.00101.68           C  
ATOM   2755  CD1 TYR C   9      17.451 201.240  34.687  1.00103.05           C  
ATOM   2756  CE1 TYR C   9      17.816 201.365  36.020  1.00102.81           C  
ATOM   2757  CZ  TYR C   9      18.676 200.426  36.566  1.00104.70           C  
ATOM   2758  OH  TYR C   9      19.049 200.530  37.885  1.00101.59           O  
ATOM   2759  CE2 TYR C   9      19.167 199.378  35.790  1.00100.25           C  
ATOM   2760  CD2 TYR C   9      18.794 199.264  34.454  1.00 99.10           C  
ATOM   2761  C   TYR C   9      19.632 200.800  31.293  1.00 99.50           C  
ATOM   2762  O   TYR C   9      19.895 199.815  30.602  1.00108.55           O  
ATOM   2763  N   ASN C  10      20.561 201.567  31.866  1.00105.35           N  
ATOM   2764  CA  ASN C  10      21.986 201.562  31.467  1.00110.84           C  
ATOM   2765  CB  ASN C  10      22.850 200.422  32.083  1.00115.32           C  
ATOM   2766  CG  ASN C  10      22.190 199.044  32.001  1.00124.94           C  
ATOM   2767  OD1 ASN C  10      21.612 198.580  32.981  1.00125.91           O  
ATOM   2768  ND2 ASN C  10      22.251 198.396  30.838  1.00124.48           N  
ATOM   2769  C   ASN C  10      22.139 201.627  29.935  1.00110.07           C  
ATOM   2770  O   ASN C  10      21.323 202.232  29.237  1.00107.51           O  
ATOM   2771  N   THR C  11      23.205 201.027  29.427  1.00104.95           N  
ATOM   2772  CA  THR C  11      23.454 201.018  27.952  1.00103.78           C  
ATOM   2773  CB  THR C  11      24.762 200.299  27.559  1.00104.95           C  
ATOM   2774  OG1 THR C  11      24.713 200.031  26.162  1.00110.43           O  
ATOM   2775  CG2 THR C  11      24.929 199.003  28.321  1.00101.01           C  
ATOM   2776  C   THR C  11      22.330 200.478  27.018  1.00102.57           C  
ATOM   2777  O   THR C  11      22.280 200.764  25.798  1.00 98.60           O  
ATOM   2778  N   GLN C  12      21.439 199.676  27.581  1.00 97.49           N  
ATOM   2779  CA  GLN C  12      20.619 198.778  26.790  1.00 90.48           C  
ATOM   2780  CB  GLN C  12      20.699 197.358  27.374  1.00 87.79           C  
ATOM   2781  CG  GLN C  12      22.101 196.748  27.589  1.00 88.88           C  
ATOM   2782  CD  GLN C  12      22.898 196.505  26.296  1.00 84.72           C  
ATOM   2783  OE1 GLN C  12      23.482 197.434  25.736  1.00 73.71           O  
ATOM   2784  NE2 GLN C  12      22.907 195.264  25.811  1.00 82.59           N  
ATOM   2785  C   GLN C  12      19.153 199.222  26.704  1.00 86.98           C  
ATOM   2786  O   GLN C  12      18.689 200.124  27.404  1.00 85.62           O  
ATOM   2787  N   ASN C  13      18.412 198.555  25.825  1.00 81.11           N  
ATOM   2788  CA  ASN C  13      16.979 198.785  25.695  1.00 76.42           C  
ATOM   2789  CB  ASN C  13      16.557 198.748  24.226  1.00 81.66           C  
ATOM   2790  CG  ASN C  13      16.109 200.103  23.714  1.00 87.81           C  
ATOM   2791  OD1 ASN C  13      15.446 200.860  24.424  1.00 94.13           O  
ATOM   2792  ND2 ASN C  13      16.472 200.417  22.476  1.00 90.31           N  
ATOM   2793  C   ASN C  13      16.209 197.739  26.493  1.00 67.93           C  
ATOM   2794  O   ASN C  13      16.527 196.551  26.433  1.00 63.11           O  
ATOM   2795  N   CYS C  14      15.205 198.176  27.246  1.00 65.32           N  
ATOM   2796  CA  CYS C  14      14.479 197.261  28.121  1.00 62.45           C  
ATOM   2797  CB  CYS C  14      15.030 197.342  29.547  1.00 66.98           C  
ATOM   2798  SG  CYS C  14      13.999 196.534  30.793  1.00 67.18           S  
ATOM   2799  C   CYS C  14      12.965 197.464  28.140  1.00 53.33           C  
ATOM   2800  O   CYS C  14      12.471 198.554  28.430  1.00 48.42           O  
ATOM   2801  N   VAL C  15      12.241 196.391  27.838  1.00 51.25           N  
ATOM   2802  CA  VAL C  15      10.742 196.347  27.972  1.00 52.87           C  
ATOM   2803  CB  VAL C  15      10.089 194.915  27.705  1.00 52.88           C  
ATOM   2804  CG1 VAL C  15       8.727 194.644  28.398  1.00 51.98           C  
ATOM   2805  CG2 VAL C  15       9.870 194.797  26.231  1.00 55.97           C  
ATOM   2806  C   VAL C  15      10.330 196.731  29.350  1.00 51.64           C  
ATOM   2807  O   VAL C  15      11.071 196.476  30.278  1.00 55.71           O  
ATOM   2808  N   PHE C  16       9.145 197.321  29.489  1.00 50.70           N  
ATOM   2809  CA  PHE C  16       8.615 197.650  30.812  1.00 50.02           C  
ATOM   2810  CB  PHE C  16       9.224 198.968  31.382  1.00 49.57           C  
ATOM   2811  CG  PHE C  16       8.464 200.251  31.078  1.00 50.04           C  
ATOM   2812  CD1 PHE C  16       7.265 200.543  31.739  1.00 49.04           C  
ATOM   2813  CE1 PHE C  16       6.592 201.741  31.517  1.00 46.36           C  
ATOM   2814  CZ  PHE C  16       7.120 202.686  30.660  1.00 44.72           C  
ATOM   2815  CE2 PHE C  16       8.334 202.440  30.028  1.00 47.18           C  
ATOM   2816  CD2 PHE C  16       9.011 201.237  30.244  1.00 48.61           C  
ATOM   2817  C   PHE C  16       7.090 197.630  30.850  1.00 49.78           C  
ATOM   2818  O   PHE C  16       6.416 198.072  29.938  1.00 44.19           O  
ATOM   2819  N   ALA C  17       6.559 197.064  31.919  1.00 54.74           N  
ATOM   2820  CA  ALA C  17       5.132 197.123  32.203  1.00 57.51           C  
ATOM   2821  CB  ALA C  17       4.344 196.213  31.268  1.00 54.44           C  
ATOM   2822  C   ALA C  17       4.891 196.746  33.657  1.00 60.66           C  
ATOM   2823  O   ALA C  17       5.822 196.433  34.388  1.00 60.80           O  
ATOM   2824  N   ASP C  18       3.638 196.806  34.079  1.00 64.08           N  
ATOM   2825  CA  ASP C  18       3.250 196.447  35.440  1.00 68.75           C  
ATOM   2826  CB  ASP C  18       2.530 197.671  36.094  1.00 68.37           C  
ATOM   2827  CG  ASP C  18       1.018 197.742  35.798  1.00 70.56           C  
ATOM   2828  OD1 ASP C  18       0.393 196.689  35.530  1.00 71.26           O  
ATOM   2829  OD2 ASP C  18       0.446 198.867  35.828  1.00 67.31           O  
ATOM   2830  C   ASP C  18       2.571 195.049  35.550  1.00 69.24           C  
ATOM   2831  O   ASP C  18       2.458 194.534  36.670  1.00 77.53           O  
ATOM   2832  N   ASN C  19       2.239 194.380  34.429  1.00 70.04           N  
ATOM   2833  CA  ASN C  19       2.002 192.920  34.465  1.00 74.42           C  
ATOM   2834  CB  ASN C  19       0.517 192.600  34.663  1.00 72.44           C  
ATOM   2835  CG  ASN C  19       0.298 191.306  35.437  1.00 69.65           C  
ATOM   2836  OD1 ASN C  19       1.016 190.328  35.252  1.00 73.52           O  
ATOM   2837  ND2 ASN C  19      -0.699 191.296  36.303  1.00 67.27           N  
ATOM   2838  C   ASN C  19       2.579 192.087  33.288  1.00 72.43           C  
ATOM   2839  O   ASN C  19       2.347 192.357  32.118  1.00 65.05           O  
ATOM   2840  N   THR C 109      35.183 135.134  73.775  1.00 42.95           N  
ATOM   2841  CA  THR C 109      36.364 134.289  74.026  1.00 54.01           C  
ATOM   2842  CB  THR C 109      36.715 133.348  72.829  1.00 53.70           C  
ATOM   2843  OG1 THR C 109      37.298 134.098  71.753  1.00 53.76           O  
ATOM   2844  CG2 THR C 109      35.475 132.579  72.354  1.00 52.26           C  
ATOM   2845  C   THR C 109      37.662 135.029  74.433  1.00 59.57           C  
ATOM   2846  O   THR C 109      38.718 134.389  74.595  1.00 62.91           O  
ATOM   2847  N   THR C 110      37.611 136.348  74.601  1.00 62.72           N  
ATOM   2848  CA  THR C 110      38.793 137.081  75.084  1.00 66.29           C  
ATOM   2849  CB  THR C 110      39.592 137.751  73.930  1.00 72.00           C  
ATOM   2850  OG1 THR C 110      38.919 138.943  73.499  1.00 68.33           O  
ATOM   2851  CG2 THR C 110      39.815 136.824  72.724  1.00 76.46           C  
ATOM   2852  C   THR C 110      38.544 138.188  76.113  1.00 66.12           C  
ATOM   2853  O   THR C 110      39.514 138.715  76.654  1.00 66.34           O  
ATOM   2854  N   ASP C 111      37.293 138.570  76.372  1.00 63.36           N  
ATOM   2855  CA  ASP C 111      37.033 139.698  77.271  1.00 61.12           C  
ATOM   2856  CB  ASP C 111      35.678 140.356  76.969  1.00 63.09           C  
ATOM   2857  CG  ASP C 111      35.473 141.685  77.721  1.00 67.52           C  
ATOM   2858  OD1 ASP C 111      36.389 142.150  78.435  1.00 66.88           O  
ATOM   2859  OD2 ASP C 111      34.387 142.283  77.567  1.00 70.04           O  
ATOM   2860  C   ASP C 111      37.084 139.236  78.727  1.00 56.02           C  
ATOM   2861  O   ASP C 111      36.227 138.468  79.151  1.00 55.16           O  
ATOM   2862  N   PRO C 112      38.091 139.711  79.491  1.00 54.01           N  
ATOM   2863  CA  PRO C 112      38.182 139.348  80.889  1.00 54.96           C  
ATOM   2864  CB  PRO C 112      39.598 139.816  81.285  1.00 54.19           C  
ATOM   2865  CG  PRO C 112      39.916 140.909  80.354  1.00 51.78           C  
ATOM   2866  CD  PRO C 112      39.267 140.503  79.068  1.00 54.10           C  
ATOM   2867  C   PRO C 112      37.145 139.980  81.812  1.00 55.97           C  
ATOM   2868  O   PRO C 112      37.123 139.661  82.998  1.00 63.03           O  
ATOM   2869  N   SER C 113      36.303 140.870  81.315  1.00 57.81           N  
ATOM   2870  CA  SER C 113      35.383 141.558  82.214  1.00 61.93           C  
ATOM   2871  CB  SER C 113      35.220 143.012  81.847  1.00 59.58           C  
ATOM   2872  OG  SER C 113      34.963 143.748  83.018  1.00 62.41           O  
ATOM   2873  C   SER C 113      34.025 140.872  82.322  1.00 62.52           C  
ATOM   2874  O   SER C 113      33.259 141.138  83.241  1.00 59.96           O  
ATOM   2875  N   LEU C 114      33.719 139.991  81.381  1.00 65.73           N  
ATOM   2876  CA  LEU C 114      32.366 139.395  81.347  1.00 66.26           C  
ATOM   2877  CB  LEU C 114      32.118 138.603  80.031  1.00 70.34           C  
ATOM   2878  CG  LEU C 114      31.562 139.195  78.729  1.00 74.16           C  
ATOM   2879  CD1 LEU C 114      31.913 140.666  78.716  1.00 77.26           C  
ATOM   2880  CD2 LEU C 114      32.029 138.512  77.433  1.00 70.26           C  
ATOM   2881  C   LEU C 114      31.808 138.737  82.662  1.00 63.01           C  
ATOM   2882  O   LEU C 114      30.929 139.334  83.219  1.00 61.82           O  
ATOM   2883  N   GLY C 115      32.240 137.606  83.219  1.00 59.97           N  
ATOM   2884  CA  GLY C 115      33.290 136.740  82.725  1.00 54.60           C  
ATOM   2885  C   GLY C 115      32.785 135.325  82.542  1.00 52.44           C  
ATOM   2886  O   GLY C 115      32.463 134.603  83.499  1.00 49.23           O  
ATOM   2887  N   LEU C 116      32.727 134.922  81.285  1.00 52.38           N  
ATOM   2888  CA  LEU C 116      32.873 133.516  80.957  1.00 51.07           C  
ATOM   2889  CB  LEU C 116      32.366 133.225  79.552  1.00 51.01           C  
ATOM   2890  CG  LEU C 116      31.089 133.686  78.830  1.00 49.37           C  
ATOM   2891  CD1 LEU C 116      30.450 134.773  79.633  1.00 47.65           C  
ATOM   2892  CD2 LEU C 116      31.298 134.149  77.366  1.00 49.71           C  
ATOM   2893  C   LEU C 116      34.401 133.445  81.007  1.00 50.81           C  
ATOM   2894  O   LEU C 116      34.952 134.318  81.601  1.00 57.37           O  
ATOM   2895  N   LEU C 117      35.118 132.552  80.336  1.00 47.68           N  
ATOM   2896  CA  LEU C 117      36.581 132.463  80.554  1.00 47.72           C  
ATOM   2897  CB  LEU C 117      37.504 133.579  80.002  1.00 51.89           C  
ATOM   2898  CG  LEU C 117      37.338 134.112  78.571  1.00 57.04           C  
ATOM   2899  CD1 LEU C 117      38.655 134.716  78.084  1.00 60.68           C  
ATOM   2900  CD2 LEU C 117      36.799 133.080  77.577  1.00 54.26           C  
ATOM   2901  C   LEU C 117      37.012 132.207  81.996  1.00 46.71           C  
ATOM   2902  O   LEU C 117      37.135 133.123  82.855  1.00 42.07           O  
ATOM   2903  N   LYS C 118      37.289 130.931  82.224  1.00 44.63           N  
ATOM   2904  CA  LYS C 118      37.683 130.446  83.516  1.00 39.17           C  
ATOM   2905  CB  LYS C 118      36.493 129.800  84.192  1.00 39.86           C  
ATOM   2906  CG  LYS C 118      35.567 130.854  84.792  1.00 41.52           C  
ATOM   2907  CD  LYS C 118      34.138 130.390  84.778  1.00 45.85           C  
ATOM   2908  CE  LYS C 118      33.178 131.520  85.096  1.00 49.11           C  
ATOM   2909  NZ  LYS C 118      31.810 131.124  84.644  1.00 53.45           N  
ATOM   2910  C   LYS C 118      38.853 129.516  83.377  1.00 33.03           C  
ATOM   2911  O   LYS C 118      38.754 128.478  82.757  1.00 29.14           O  
ATOM   2912  N   ALA C 119      39.976 129.929  83.941  1.00 31.25           N  
ATOM   2913  CA  ALA C 119      41.144 129.070  84.011  1.00 32.42           C  
ATOM   2914  CB  ALA C 119      42.350 129.845  84.520  1.00 32.64           C  
ATOM   2915  C   ALA C 119      40.905 127.834  84.902  1.00 31.06           C  
ATOM   2916  O   ALA C 119      40.213 127.896  85.922  1.00 29.91           O  
ATOM   2917  N   PHE C 120      41.443 126.703  84.464  1.00 29.77           N  
ATOM   2918  CA  PHE C 120      41.604 125.553  85.318  1.00 29.16           C  
ATOM   2919  CB  PHE C 120      40.645 124.420  84.979  1.00 26.18           C  
ATOM   2920  CG  PHE C 120      40.954 123.159  85.713  1.00 24.31           C  
ATOM   2921  CD1 PHE C 120      40.590 123.013  87.028  1.00 24.57           C  
ATOM   2922  CE1 PHE C 120      40.879 121.852  87.731  1.00 24.05           C  
ATOM   2923  CZ  PHE C 120      41.557 120.837  87.115  1.00 23.71           C  
ATOM   2924  CE2 PHE C 120      41.935 120.976  85.798  1.00 23.77           C  
ATOM   2925  CD2 PHE C 120      41.644 122.137  85.109  1.00 23.62           C  
ATOM   2926  C   PHE C 120      43.015 125.056  85.136  1.00 32.18           C  
ATOM   2927  O   PHE C 120      43.488 124.916  84.015  1.00 33.61           O  
ATOM   2928  N   ASN C 121      43.668 124.750  86.246  1.00 33.98           N  
ATOM   2929  CA  ASN C 121      44.958 124.096  86.211  1.00 35.03           C  
ATOM   2930  CB  ASN C 121      46.028 125.114  86.559  1.00 37.69           C  
ATOM   2931  CG  ASN C 121      46.550 125.827  85.335  1.00 38.42           C  
ATOM   2932  OD1 ASN C 121      47.175 125.197  84.479  1.00 37.66           O  
ATOM   2933  ND2 ASN C 121      46.270 127.134  85.225  1.00 37.34           N  
ATOM   2934  C   ASN C 121      44.974 122.973  87.217  1.00 32.75           C  
ATOM   2935  O   ASN C 121      44.408 123.116  88.288  1.00 36.58           O  
ATOM   2936  N   ASN C 122      45.621 121.869  86.883  1.00 27.94           N  
ATOM   2937  CA  ASN C 122      45.870 120.829  87.846  1.00 26.09           C  
ATOM   2938  CB  ASN C 122      45.052 119.605  87.546  1.00 25.57           C  
ATOM   2939  CG  ASN C 122      45.265 118.520  88.581  1.00 26.55           C  
ATOM   2940  OD1 ASN C 122      44.856 118.661  89.741  1.00 31.15           O  
ATOM   2941  ND2 ASN C 122      45.886 117.440  88.182  1.00 25.75           N  
ATOM   2942  C   ASN C 122      47.354 120.468  87.855  1.00 26.48           C  
ATOM   2943  O   ASN C 122      47.960 120.317  86.813  1.00 24.79           O  
ATOM   2944  N   PHE C 123      47.932 120.363  89.052  1.00 27.29           N  
ATOM   2945  CA  PHE C 123      49.348 120.076  89.219  1.00 25.91           C  
ATOM   2946  CB  PHE C 123      50.020 121.196  89.997  1.00 25.96           C  
ATOM   2947  CG  PHE C 123      49.908 122.528  89.340  1.00 26.61           C  
ATOM   2948  CD1 PHE C 123      50.808 122.903  88.354  1.00 26.90           C  
ATOM   2949  CE1 PHE C 123      50.706 124.133  87.726  1.00 26.21           C  
ATOM   2950  CZ  PHE C 123      49.689 125.002  88.069  1.00 26.33           C  
ATOM   2951  CE2 PHE C 123      48.789 124.650  89.063  1.00 27.73           C  
ATOM   2952  CD2 PHE C 123      48.897 123.412  89.687  1.00 27.40           C  
ATOM   2953  C   PHE C 123      49.529 118.746  89.941  1.00 25.86           C  
ATOM   2954  O   PHE C 123      49.320 118.646  91.159  1.00 27.41           O  
ATOM   2955  N   PRO C 124      49.852 117.687  89.187  1.00 25.60           N  
ATOM   2956  CA  PRO C 124      50.128 116.440  89.868  1.00 25.44           C  
ATOM   2957  CB  PRO C 124      50.179 115.430  88.737  1.00 25.14           C  
ATOM   2958  CG  PRO C 124      50.591 116.223  87.570  1.00 25.61           C  
ATOM   2959  CD  PRO C 124      49.868 117.517  87.727  1.00 25.42           C  
ATOM   2960  C   PRO C 124      51.467 116.519  90.575  1.00 26.54           C  
ATOM   2961  O   PRO C 124      52.403 117.132  90.062  1.00 27.01           O  
ATOM   2962  N   ILE C 125      51.516 115.935  91.769  1.00 27.33           N  
ATOM   2963  CA  ILE C 125      52.725 115.752  92.534  1.00 25.93           C  
ATOM   2964  CB  ILE C 125      52.606 116.438  93.892  1.00 25.09           C  
ATOM   2965  CG1 ILE C 125      52.590 117.942  93.698  1.00 27.32           C  
ATOM   2966  CD1 ILE C 125      52.335 118.732  94.972  1.00 28.83           C  
ATOM   2967  CG2 ILE C 125      53.766 116.067  94.796  1.00 25.35           C  
ATOM   2968  C   ILE C 125      52.851 114.250  92.725  1.00 26.86           C  
ATOM   2969  O   ILE C 125      52.128 113.676  93.545  1.00 27.93           O  
ATOM   2970  N   THR C 126      53.789 113.628  92.009  1.00 26.81           N  
ATOM   2971  CA  THR C 126      54.003 112.185  92.093  1.00 27.79           C  
ATOM   2972  CB  THR C 126      54.002 111.556  90.689  1.00 28.89           C  
ATOM   2973  OG1 THR C 126      55.017 112.161  89.898  1.00 28.22           O  
ATOM   2974  CG2 THR C 126      52.636 111.772  90.013  1.00 29.93           C  
ATOM   2975  C   THR C 126      55.274 111.739  92.841  1.00 27.28           C  
ATOM   2976  O   THR C 126      55.422 110.560  93.172  1.00 26.87           O  
ATOM   2977  N   ASN C 127      56.161 112.671  93.149  1.00 27.60           N  
ATOM   2978  CA  ASN C 127      57.404 112.317  93.818  1.00 27.92           C  
ATOM   2979  CB  ASN C 127      58.417 113.445  93.691  1.00 28.23           C  
ATOM   2980  CG  ASN C 127      59.106 113.473  92.329  1.00 28.85           C  
ATOM   2981  OD1 ASN C 127      58.930 112.568  91.500  1.00 30.06           O  
ATOM   2982  ND2 ASN C 127      59.896 114.519  92.092  1.00 28.12           N  
ATOM   2983  C   ASN C 127      57.178 112.001  95.278  1.00 28.58           C  
ATOM   2984  O   ASN C 127      56.246 112.539  95.888  1.00 31.98           O  
ATOM   2985  N   LYS C 128      58.009 111.129  95.846  1.00 27.19           N  
ATOM   2986  CA  LYS C 128      57.916 110.864  97.291  1.00 26.80           C  
ATOM   2987  CB  LYS C 128      58.267 109.449  97.793  1.00 28.79           C  
ATOM   2988  CG  LYS C 128      59.718 109.079  97.776  1.00 30.34           C  
ATOM   2989  CD  LYS C 128      59.657 107.571  97.957  1.00 34.39           C  
ATOM   2990  CE  LYS C 128      60.944 106.766  97.862  1.00 39.22           C  
ATOM   2991  NZ  LYS C 128      60.590 105.316  98.027  1.00 43.14           N  
ATOM   2992  C   LYS C 128      58.779 111.910  97.927  1.00 24.26           C  
ATOM   2993  O   LYS C 128      59.928 112.060  97.557  1.00 27.51           O  
ATOM   2994  N   ILE C 129      58.237 112.622  98.892  1.00 21.10           N  
ATOM   2995  CA  ILE C 129      58.960 113.690  99.518  1.00 20.04           C  
ATOM   2996  CB  ILE C 129      58.339 115.033  99.139  1.00 20.10           C  
ATOM   2997  CG1 ILE C 129      58.314 115.166  97.608  1.00 20.41           C  
ATOM   2998  CD1 ILE C 129      57.371 116.234  97.100  1.00 20.48           C  
ATOM   2999  CG2 ILE C 129      59.126 116.200  99.738  1.00 19.62           C  
ATOM   3000  C   ILE C 129      58.990 113.504 101.021  1.00 19.70           C  
ATOM   3001  O   ILE C 129      57.967 113.336 101.656  1.00 19.21           O  
ATOM   3002  N   GLN C 130      60.185 113.526 101.589  1.00 20.93           N  
ATOM   3003  CA  GLN C 130      60.368 113.378 103.019  1.00 21.70           C  
ATOM   3004  CB  GLN C 130      61.691 112.713 103.305  1.00 22.29           C  
ATOM   3005  CG  GLN C 130      61.862 112.340 104.741  1.00 25.02           C  
ATOM   3006  CD  GLN C 130      63.265 111.727 104.989  1.00 28.00           C  
ATOM   3007  OE1 GLN C 130      64.148 111.715 104.108  1.00 24.07           O  
ATOM   3008  NE2 GLN C 130      63.437 111.145 106.197  1.00 30.28           N  
ATOM   3009  C   GLN C 130      60.317 114.762 103.629  1.00 21.37           C  
ATOM   3010  O   GLN C 130      61.151 115.589 103.345  1.00 21.76           O  
ATOM   3011  N   CYS C 131      59.297 115.020 104.431  1.00 21.95           N  
ATOM   3012  CA  CYS C 131      59.052 116.344 104.974  1.00 23.00           C  
ATOM   3013  CB  CYS C 131      57.547 116.705 104.909  1.00 22.57           C  
ATOM   3014  SG  CYS C 131      56.821 116.648 103.261  1.00 21.69           S  
ATOM   3015  C   CYS C 131      59.575 116.346 106.409  1.00 23.81           C  
ATOM   3016  O   CYS C 131      58.867 115.981 107.343  1.00 21.97           O  
ATOM   3017  N   ASN C 132      60.814 116.796 106.562  1.00 25.70           N  
ATOM   3018  CA  ASN C 132      61.448 116.894 107.864  1.00 28.10           C  
ATOM   3019  CB  ASN C 132      62.966 116.866 107.707  1.00 30.07           C  
ATOM   3020  CG  ASN C 132      63.462 115.538 107.161  1.00 31.84           C  
ATOM   3021  OD1 ASN C 132      63.351 114.499 107.826  1.00 33.24           O  
ATOM   3022  ND2 ASN C 132      63.992 115.559 105.935  1.00 30.59           N  
ATOM   3023  C   ASN C 132      61.030 118.150 108.607  1.00 29.14           C  
ATOM   3024  O   ASN C 132      61.035 118.173 109.831  1.00 32.22           O  
ATOM   3025  N   GLY C 133      60.646 119.185 107.869  1.00 29.53           N  
ATOM   3026  CA  GLY C 133      60.237 120.454 108.454  1.00 29.78           C  
ATOM   3027  C   GLY C 133      59.003 120.304 109.300  1.00 29.79           C  
ATOM   3028  O   GLY C 133      58.043 119.656 108.898  1.00 34.28           O  
ATOM   3029  N   LEU C 134      59.027 120.886 110.485  1.00 28.66           N  
ATOM   3030  CA  LEU C 134      57.893 120.806 111.366  1.00 27.66           C  
ATOM   3031  CB  LEU C 134      58.367 120.640 112.800  1.00 27.14           C  
ATOM   3032  CG  LEU C 134      59.144 119.376 113.066  1.00 26.82           C  
ATOM   3033  CD1 LEU C 134      59.626 119.397 114.497  1.00 27.54           C  
ATOM   3034  CD2 LEU C 134      58.252 118.163 112.821  1.00 27.94           C  
ATOM   3035  C   LEU C 134      57.100 122.081 111.249  1.00 26.93           C  
ATOM   3036  O   LEU C 134      57.598 123.075 110.740  1.00 29.05           O  
ATOM   3037  N   PHE C 135      55.865 122.049 111.738  1.00 24.68           N  
ATOM   3038  CA  PHE C 135      55.107 123.260 111.972  1.00 22.04           C  
ATOM   3039  CB  PHE C 135      53.757 123.181 111.289  1.00 21.56           C  
ATOM   3040  CG  PHE C 135      53.790 123.562 109.842  1.00 20.82           C  
ATOM   3041  CD1 PHE C 135      53.808 124.893 109.475  1.00 20.83           C  
ATOM   3042  CE1 PHE C 135      53.828 125.250 108.143  1.00 20.76           C  
ATOM   3043  CZ  PHE C 135      53.817 124.269 107.162  1.00 20.13           C  
ATOM   3044  CE2 PHE C 135      53.793 122.944 107.517  1.00 19.58           C  
ATOM   3045  CD2 PHE C 135      53.780 122.596 108.848  1.00 19.82           C  
ATOM   3046  C   PHE C 135      54.945 123.429 113.465  1.00 21.60           C  
ATOM   3047  O   PHE C 135      54.548 122.492 114.178  1.00 21.56           O  
ATOM   3048  N   THR C 136      55.238 124.635 113.940  1.00 21.06           N  
ATOM   3049  CA  THR C 136      55.210 124.958 115.375  1.00 21.06           C  
ATOM   3050  CB  THR C 136      56.626 124.953 115.957  1.00 21.55           C  
ATOM   3051  OG1 THR C 136      57.403 125.962 115.307  1.00 21.83           O  
ATOM   3052  CG2 THR C 136      57.309 123.596 115.734  1.00 22.13           C  
ATOM   3053  C   THR C 136      54.625 126.340 115.555  1.00 20.21           C  
ATOM   3054  O   THR C 136      54.485 127.067 114.587  1.00 19.50           O  
ATOM   3055  N   PRO C 137      54.271 126.712 116.794  1.00 21.64           N  
ATOM   3056  CA  PRO C 137      53.737 128.064 116.992  1.00 23.42           C  
ATOM   3057  CB  PRO C 137      53.502 128.120 118.486  1.00 21.39           C  
ATOM   3058  CG  PRO C 137      53.227 126.721 118.858  1.00 20.50           C  
ATOM   3059  CD  PRO C 137      54.143 125.901 118.016  1.00 20.58           C  
ATOM   3060  C   PRO C 137      54.711 129.146 116.567  1.00 27.39           C  
ATOM   3061  O   PRO C 137      54.292 130.237 116.170  1.00 26.47           O  
ATOM   3062  N  AARG C 138      56.005 128.828 116.605  0.50 30.76           N  
ATOM   3063  N  BARG C 138      56.004 128.824 116.608  0.50 30.82           N  
ATOM   3064  CA AARG C 138      57.053 129.800 116.302  0.50 33.29           C  
ATOM   3065  CA BARG C 138      57.059 129.786 116.314  0.50 33.39           C  
ATOM   3066  CB AARG C 138      58.342 129.463 117.063  0.50 34.45           C  
ATOM   3067  CB BARG C 138      58.348 129.419 117.073  0.50 34.63           C  
ATOM   3068  CG AARG C 138      58.315 129.992 118.499  0.50 36.42           C  
ATOM   3069  CG BARG C 138      58.319 129.785 118.562  0.50 36.77           C  
ATOM   3070  CD AARG C 138      59.464 129.431 119.377  0.50 37.65           C  
ATOM   3071  CD BARG C 138      59.303 128.975 119.407  0.50 38.34           C  
ATOM   3072  NE AARG C 138      60.650 130.297 119.400  0.50 37.24           N  
ATOM   3073  NE BARG C 138      59.187 129.273 120.835  0.50 37.83           N  
ATOM   3074  CZ AARG C 138      61.648 130.247 118.518  0.50 35.20           C  
ATOM   3075  CZ BARG C 138      59.904 128.669 121.775  0.50 39.79           C  
ATOM   3076  NH1AARG C 138      61.638 129.376 117.507  0.50 34.69           N  
ATOM   3077  NH1BARG C 138      60.788 127.732 121.447  0.50 39.60           N  
ATOM   3078  NH2AARG C 138      62.659 131.085 118.648  0.50 33.65           N  
ATOM   3079  NH2BARG C 138      59.737 129.003 123.045  0.50 41.76           N  
ATOM   3080  C  AARG C 138      57.343 129.984 114.820  0.50 32.74           C  
ATOM   3081  C  BARG C 138      57.341 129.982 114.824  0.50 32.80           C  
ATOM   3082  O  AARG C 138      57.888 131.017 114.449  0.50 34.69           O  
ATOM   3083  O  BARG C 138      57.871 131.025 114.449  0.50 34.72           O  
ATOM   3084  N   ASN C 139      56.989 129.013 113.982  1.00 31.96           N  
ATOM   3085  CA  ASN C 139      57.177 129.158 112.523  1.00 31.71           C  
ATOM   3086  CB  ASN C 139      58.100 128.083 111.979  1.00 32.77           C  
ATOM   3087  CG  ASN C 139      57.482 126.720 112.013  1.00 33.99           C  
ATOM   3088  OD1 ASN C 139      56.319 126.569 112.344  1.00 38.67           O  
ATOM   3089  ND2 ASN C 139      58.270 125.708 111.723  1.00 34.29           N  
ATOM   3090  C   ASN C 139      55.908 129.163 111.699  1.00 30.45           C  
ATOM   3091  O   ASN C 139      55.962 129.383 110.494  1.00 30.58           O  
ATOM   3092  N   ILE C 140      54.765 128.945 112.330  1.00 31.36           N  
ATOM   3093  CA  ILE C 140      53.515 128.880 111.585  1.00 34.04           C  
ATOM   3094  CB  ILE C 140      52.321 128.456 112.469  1.00 34.81           C  
ATOM   3095  CG1 ILE C 140      51.072 128.235 111.608  1.00 36.11           C  
ATOM   3096  CD1 ILE C 140      51.244 127.198 110.521  1.00 35.94           C  
ATOM   3097  CG2 ILE C 140      52.010 129.480 113.545  1.00 34.17           C  
ATOM   3098  C   ILE C 140      53.194 130.172 110.835  1.00 36.44           C  
ATOM   3099  O   ILE C 140      52.687 130.138 109.717  1.00 35.38           O  
ATOM   3100  N   GLU C 141      53.527 131.310 111.429  1.00 41.22           N  
ATOM   3101  CA  GLU C 141      53.302 132.620 110.793  1.00 45.30           C  
ATOM   3102  CB  GLU C 141      52.894 133.577 111.915  1.00 51.37           C  
ATOM   3103  CG  GLU C 141      54.032 133.866 112.965  1.00 54.37           C  
ATOM   3104  CD  GLU C 141      54.102 132.801 114.052  1.00 56.17           C  
ATOM   3105  OE1 GLU C 141      55.099 132.040 114.100  1.00 50.43           O  
ATOM   3106  OE2 GLU C 141      53.129 132.725 114.838  1.00 58.22           O  
ATOM   3107  C   GLU C 141      54.537 133.145 110.043  1.00 42.75           C  
ATOM   3108  O   GLU C 141      54.824 134.340 110.079  1.00 38.79           O  
ATOM   3109  N   THR C 142      55.283 132.226 109.411  1.00 41.20           N  
ATOM   3110  CA  THR C 142      56.490 132.542 108.646  1.00 38.85           C  
ATOM   3111  CB  THR C 142      57.781 132.328 109.473  1.00 34.86           C  
ATOM   3112  OG1 THR C 142      58.175 130.958 109.446  1.00 32.73           O  
ATOM   3113  CG2 THR C 142      57.610 132.787 110.917  1.00 33.88           C  
ATOM   3114  C   THR C 142      56.563 131.658 107.410  1.00 42.25           C  
ATOM   3115  O   THR C 142      55.712 130.813 107.209  1.00 42.95           O  
ATOM   3116  N   LEU C 143      57.611 131.842 106.603  1.00 48.44           N  
ATOM   3117  CA  LEU C 143      57.827 131.044 105.378  1.00 46.83           C  
ATOM   3118  CB  LEU C 143      58.513 131.911 104.304  1.00 49.79           C  
ATOM   3119  CG  LEU C 143      57.798 133.218 103.894  1.00 53.53           C  
ATOM   3120  CD1 LEU C 143      58.580 134.001 102.845  1.00 54.78           C  
ATOM   3121  CD2 LEU C 143      56.392 132.953 103.383  1.00 51.48           C  
ATOM   3122  C   LEU C 143      58.641 129.755 105.603  1.00 45.02           C  
ATOM   3123  O   LEU C 143      58.944 129.048 104.652  1.00 46.15           O  
ATOM   3124  N   LEU C 144      58.984 129.439 106.851  1.00 43.43           N  
ATOM   3125  CA  LEU C 144      59.922 128.346 107.129  1.00 44.06           C  
ATOM   3126  CB  LEU C 144      60.971 128.795 108.149  1.00 49.69           C  
ATOM   3127  CG  LEU C 144      61.631 130.163 107.881  1.00 53.48           C  
ATOM   3128  CD1 LEU C 144      62.479 130.564 109.088  1.00 56.00           C  
ATOM   3129  CD2 LEU C 144      62.450 130.194 106.591  1.00 49.26           C  
ATOM   3130  C   LEU C 144      59.314 127.073 107.655  1.00 40.13           C  
ATOM   3131  O   LEU C 144      60.022 126.091 107.811  1.00 37.68           O  
ATOM   3132  N   GLY C 145      58.019 127.090 107.954  1.00 40.25           N  
ATOM   3133  CA  GLY C 145      57.314 125.892 108.424  1.00 35.95           C  
ATOM   3134  C   GLY C 145      57.226 124.806 107.366  1.00 33.98           C  
ATOM   3135  O   GLY C 145      57.013 125.093 106.183  1.00 31.16           O  
ATOM   3136  N   GLY C 146      57.474 123.564 107.771  1.00 32.51           N  
ATOM   3137  CA  GLY C 146      57.343 122.425 106.871  1.00 31.00           C  
ATOM   3138  C   GLY C 146      58.321 122.423 105.726  1.00 28.61           C  
ATOM   3139  O   GLY C 146      59.289 123.172 105.717  1.00 29.78           O  
ATOM   3140  N   THR C 147      58.020 121.589 104.739  1.00 27.42           N  
ATOM   3141  CA  THR C 147      58.873 121.326 103.581  1.00 26.08           C  
ATOM   3142  CB  THR C 147      59.277 119.838 103.587  1.00 25.44           C  
ATOM   3143  OG1 THR C 147      60.046 119.569 104.760  1.00 27.20           O  
ATOM   3144  CG2 THR C 147      60.072 119.440 102.352  1.00 24.38           C  
ATOM   3145  C   THR C 147      58.060 121.598 102.330  1.00 24.99           C  
ATOM   3146  O   THR C 147      56.932 121.146 102.228  1.00 24.79           O  
ATOM   3147  N   GLU C 148      58.623 122.332 101.381  1.00 24.00           N  
ATOM   3148  CA  GLU C 148      57.931 122.605 100.116  1.00 22.67           C  
ATOM   3149  CB  GLU C 148      58.697 123.663  99.311  1.00 24.61           C  
ATOM   3150  CG  GLU C 148      58.040 124.090  98.017  1.00 26.68           C  
ATOM   3151  CD  GLU C 148      58.843 125.130  97.267  1.00 28.21           C  
ATOM   3152  OE1 GLU C 148      58.873 126.293  97.756  1.00 29.00           O  
ATOM   3153  OE2 GLU C 148      59.404 124.788  96.192  1.00 28.81           O  
ATOM   3154  C   GLU C 148      57.802 121.346  99.297  1.00 19.61           C  
ATOM   3155  O   GLU C 148      58.779 120.651  99.085  1.00 19.64           O  
ATOM   3156  N   ILE C 149      56.601 121.063  98.832  1.00 18.42           N  
ATOM   3157  CA  ILE C 149      56.360 119.888  97.995  1.00 18.80           C  
ATOM   3158  CB  ILE C 149      55.331 118.918  98.631  1.00 18.69           C  
ATOM   3159  CG1 ILE C 149      53.946 119.561  98.756  1.00 18.14           C  
ATOM   3160  CD1 ILE C 149      52.868 118.538  99.019  1.00 18.63           C  
ATOM   3161  CG2 ILE C 149      55.836 118.417  99.986  1.00 18.72           C  
ATOM   3162  C   ILE C 149      55.901 120.227  96.575  1.00 19.00           C  
ATOM   3163  O   ILE C 149      55.773 119.349  95.724  1.00 17.78           O  
ATOM   3164  N   GLY C 150      55.672 121.503  96.312  1.00 20.05           N  
ATOM   3165  CA  GLY C 150      55.213 121.905  95.008  1.00 21.40           C  
ATOM   3166  C   GLY C 150      55.174 123.404  94.895  1.00 23.46           C  
ATOM   3167  O   GLY C 150      54.943 124.100  95.876  1.00 22.31           O  
ATOM   3168  N   LYS C 151      55.368 123.883  93.671  1.00 27.95           N  
ATOM   3169  CA  LYS C 151      55.293 125.300  93.329  1.00 30.10           C  
ATOM   3170  CB  LYS C 151      56.690 125.823  93.007  1.00 32.68           C  
ATOM   3171  CG  LYS C 151      56.889 127.301  93.317  1.00 36.55           C  
ATOM   3172  CD  LYS C 151      58.294 127.794  92.966  1.00 37.88           C  
ATOM   3173  CE  LYS C 151      59.303 127.431  94.045  1.00 39.82           C  
ATOM   3174  NZ  LYS C 151      59.139 128.295  95.256  1.00 42.12           N  
ATOM   3175  C   LYS C 151      54.399 125.370  92.117  1.00 28.30           C  
ATOM   3176  O   LYS C 151      54.519 124.551  91.235  1.00 29.29           O  
ATOM   3177  N   PHE C 152      53.459 126.302  92.090  1.00 28.64           N  
ATOM   3178  CA  PHE C 152      52.478 126.374  90.996  1.00 26.95           C  
ATOM   3179  CB  PHE C 152      51.128 125.824  91.447  1.00 26.88           C  
ATOM   3180  CG  PHE C 152      51.220 124.798  92.535  1.00 27.11           C  
ATOM   3181  CD1 PHE C 152      51.525 123.478  92.239  1.00 27.39           C  
ATOM   3182  CE1 PHE C 152      51.610 122.525  93.245  1.00 27.12           C  
ATOM   3183  CZ  PHE C 152      51.382 122.888  94.565  1.00 26.28           C  
ATOM   3184  CE2 PHE C 152      51.079 124.200  94.873  1.00 26.55           C  
ATOM   3185  CD2 PHE C 152      50.996 125.148  93.858  1.00 26.86           C  
ATOM   3186  C   PHE C 152      52.282 127.809  90.538  1.00 26.33           C  
ATOM   3187  O   PHE C 152      52.190 128.729  91.343  1.00 23.85           O  
ATOM   3188  N   THR C 153      52.197 127.986  89.231  1.00 28.93           N  
ATOM   3189  CA  THR C 153      51.994 129.301  88.645  1.00 30.71           C  
ATOM   3190  CB  THR C 153      53.178 129.676  87.755  1.00 30.07           C  
ATOM   3191  OG1 THR C 153      54.370 129.625  88.559  1.00 32.06           O  
ATOM   3192  CG2 THR C 153      53.004 131.069  87.187  1.00 30.59           C  
ATOM   3193  C   THR C 153      50.700 129.310  87.860  1.00 31.53           C  
ATOM   3194  O   THR C 153      50.524 128.497  86.964  1.00 29.65           O  
ATOM   3195  N   VAL C 154      49.790 130.218  88.226  1.00 34.91           N  
ATOM   3196  CA  VAL C 154      48.480 130.301  87.595  1.00 36.92           C  
ATOM   3197  CB  VAL C 154      47.357 129.757  88.510  1.00 36.90           C  
ATOM   3198  CG1 VAL C 154      47.560 128.265  88.746  1.00 38.12           C  
ATOM   3199  CG2 VAL C 154      47.289 130.513  89.825  1.00 35.32           C  
ATOM   3200  C   VAL C 154      48.133 131.714  87.173  1.00 38.64           C  
ATOM   3201  O   VAL C 154      48.523 132.694  87.822  1.00 36.65           O  
ATOM   3202  N   THR C 155      47.325 131.776  86.113  1.00 42.63           N  
ATOM   3203  CA  THR C 155      46.911 133.022  85.467  1.00 44.00           C  
ATOM   3204  CB  THR C 155      47.521 133.079  84.068  1.00 49.18           C  
ATOM   3205  OG1 THR C 155      48.933 132.837  84.163  1.00 53.72           O  
ATOM   3206  CG2 THR C 155      47.252 134.429  83.414  1.00 50.76           C  
ATOM   3207  C   THR C 155      45.383 133.119  85.323  1.00 40.54           C  
ATOM   3208  O   THR C 155      44.778 132.316  84.624  1.00 37.37           O  
ATOM   3209  N   PRO C 156      44.753 134.091  86.005  1.00 39.12           N  
ATOM   3210  CA  PRO C 156      43.327 134.296  85.787  1.00 39.22           C  
ATOM   3211  CB  PRO C 156      42.981 135.423  86.768  1.00 38.33           C  
ATOM   3212  CG  PRO C 156      44.104 135.472  87.734  1.00 37.17           C  
ATOM   3213  CD  PRO C 156      45.302 135.078  86.948  1.00 37.85           C  
ATOM   3214  C   PRO C 156      43.017 134.751  84.359  1.00 40.90           C  
ATOM   3215  O   PRO C 156      43.818 135.468  83.747  1.00 43.67           O  
ATOM   3216  N   LYS C 157      41.869 134.345  83.836  1.00 40.51           N  
ATOM   3217  CA  LYS C 157      41.389 134.848  82.560  1.00 41.81           C  
ATOM   3218  CB  LYS C 157      40.898 133.706  81.691  1.00 45.06           C  
ATOM   3219  CG  LYS C 157      41.982 132.747  81.231  1.00 49.03           C  
ATOM   3220  CD  LYS C 157      41.389 131.714  80.229  1.00 54.03           C  
ATOM   3221  CE  LYS C 157      42.382 131.164  79.205  1.00 56.00           C  
ATOM   3222  NZ  LYS C 157      41.731 130.189  78.266  1.00 56.96           N  
ATOM   3223  C   LYS C 157      40.268 135.873  82.721  1.00 42.82           C  
ATOM   3224  O   LYS C 157      39.822 136.458  81.732  1.00 43.39           O  
ATOM   3225  N   SER C 158      39.805 136.086  83.953  1.00 44.18           N  
ATOM   3226  CA  SER C 158      38.739 137.049  84.237  1.00 44.78           C  
ATOM   3227  CB  SER C 158      37.424 136.330  84.521  1.00 43.67           C  
ATOM   3228  OG  SER C 158      36.878 135.788  83.333  1.00 44.04           O  
ATOM   3229  C   SER C 158      39.088 137.955  85.408  1.00 48.37           C  
ATOM   3230  O   SER C 158      39.879 137.598  86.282  1.00 49.56           O  
ATOM   3231  N   SER C 159      38.513 139.153  85.402  1.00 52.72           N  
ATOM   3232  CA  SER C 159      38.784 140.153  86.441  1.00 51.79           C  
ATOM   3233  CB  SER C 159      38.579 141.555  85.879  1.00 52.81           C  
ATOM   3234  OG  SER C 159      39.385 141.725  84.734  1.00 51.25           O  
ATOM   3235  C   SER C 159      37.895 139.937  87.655  1.00 48.37           C  
ATOM   3236  O   SER C 159      36.774 139.428  87.540  1.00 51.66           O  
ATOM   3237  N   GLY C 160      38.398 140.336  88.820  1.00 46.42           N  
ATOM   3238  CA  GLY C 160      37.656 140.210  90.090  1.00 43.59           C  
ATOM   3239  C   GLY C 160      37.198 138.794  90.361  1.00 41.40           C  
ATOM   3240  O   GLY C 160      36.100 138.566  90.857  1.00 36.66           O  
ATOM   3241  N   SER C 161      38.050 137.847  89.966  1.00 42.65           N  
ATOM   3242  CA  SER C 161      37.764 136.430  90.060  1.00 38.50           C  
ATOM   3243  CB  SER C 161      38.150 135.704  88.760  1.00 37.94           C  
ATOM   3244  OG  SER C 161      39.560 135.604  88.600  1.00 39.37           O  
ATOM   3245  C   SER C 161      38.540 135.875  91.217  1.00 36.00           C  
ATOM   3246  O   SER C 161      39.443 136.521  91.757  1.00 36.25           O  
ATOM   3247  N   MET C 162      38.198 134.647  91.562  1.00 35.50           N  
ATOM   3248  CA  MET C 162      38.873 133.899  92.605  1.00 33.55           C  
ATOM   3249  CB  MET C 162      37.893 133.620  93.722  1.00 37.40           C  
ATOM   3250  CG  MET C 162      37.563 134.852  94.542  1.00 40.07           C  
ATOM   3251  SD  MET C 162      36.142 134.589  95.606  1.00 43.52           S  
ATOM   3252  CE  MET C 162      36.334 136.031  96.656  1.00 45.04           C  
ATOM   3253  C   MET C 162      39.354 132.583  92.048  1.00 30.50           C  
ATOM   3254  O   MET C 162      38.915 132.152  90.978  1.00 31.70           O  
ATOM   3255  N   PHE C 163      40.276 131.947  92.755  1.00 27.31           N  
ATOM   3256  CA  PHE C 163      40.614 130.566  92.462  1.00 24.71           C  
ATOM   3257  CB  PHE C 163      42.108 130.368  92.313  1.00 23.75           C  
ATOM   3258  CG  PHE C 163      42.621 130.609  90.928  1.00 23.58           C  
ATOM   3259  CD1 PHE C 163      42.127 129.889  89.852  1.00 22.88           C  
ATOM   3260  CE1 PHE C 163      42.617 130.111  88.575  1.00 23.64           C  
ATOM   3261  CZ  PHE C 163      43.622 131.046  88.360  1.00 23.46           C  
ATOM   3262  CE2 PHE C 163      44.132 131.763  89.428  1.00 23.52           C  
ATOM   3263  CD2 PHE C 163      43.634 131.543  90.702  1.00 23.93           C  
ATOM   3264  C   PHE C 163      40.125 129.717  93.590  1.00 23.90           C  
ATOM   3265  O   PHE C 163      40.487 129.922  94.730  1.00 22.56           O  
ATOM   3266  N   LEU C 164      39.320 128.734  93.246  1.00 25.05           N  
ATOM   3267  CA  LEU C 164      38.916 127.705  94.175  1.00 27.03           C  
ATOM   3268  CB  LEU C 164      37.629 127.067  93.663  1.00 28.89           C  
ATOM   3269  CG  LEU C 164      36.919 126.105  94.612  1.00 30.20           C  
ATOM   3270  CD1 LEU C 164      36.678 126.809  95.939  1.00 30.68           C  
ATOM   3271  CD2 LEU C 164      35.600 125.610  94.027  1.00 31.25           C  
ATOM   3272  C   LEU C 164      40.026 126.679  94.195  1.00 26.26           C  
ATOM   3273  O   LEU C 164      40.358 126.123  93.148  1.00 23.52           O  
ATOM   3274  N   VAL C 165      40.644 126.472  95.355  1.00 26.31           N  
ATOM   3275  CA  VAL C 165      41.843 125.643  95.416  1.00 26.68           C  
ATOM   3276  CB  VAL C 165      42.987 126.370  96.132  1.00 27.03           C  
ATOM   3277  CG1 VAL C 165      44.232 125.493  96.190  1.00 27.66           C  
ATOM   3278  CG2 VAL C 165      43.324 127.666  95.435  1.00 26.96           C  
ATOM   3279  C   VAL C 165      41.579 124.356  96.170  1.00 26.75           C  
ATOM   3280  O   VAL C 165      41.132 124.379  97.309  1.00 26.81           O  
ATOM   3281  N   SER C 166      41.901 123.234  95.553  1.00 27.02           N  
ATOM   3282  CA  SER C 166      41.940 121.964  96.263  1.00 28.57           C  
ATOM   3283  CB  SER C 166      41.043 120.944  95.578  1.00 30.66           C  
ATOM   3284  OG  SER C 166      40.209 120.294  96.535  1.00 33.67           O  
ATOM   3285  C   SER C 166      43.339 121.385  96.255  1.00 27.09           C  
ATOM   3286  O   SER C 166      43.847 121.079  95.184  1.00 26.71           O  
ATOM   3287  N   ALA C 167      43.923 121.183  97.426  1.00 25.44           N  
ATOM   3288  CA  ALA C 167      45.160 120.435  97.529  1.00 26.30           C  
ATOM   3289  CB  ALA C 167      46.182 121.231  98.309  1.00 27.54           C  
ATOM   3290  C   ALA C 167      44.903 119.105  98.219  1.00 24.56           C  
ATOM   3291  O   ALA C 167      44.524 119.074  99.371  1.00 25.36           O  
ATOM   3292  N   ASP C 168      45.127 118.007  97.511  1.00 24.70           N  
ATOM   3293  CA  ASP C 168      44.801 116.662  98.007  1.00 23.50           C  
ATOM   3294  CB  ASP C 168      43.647 116.124  97.203  1.00 25.27           C  
ATOM   3295  CG  ASP C 168      42.434 117.047  97.299  1.00 30.33           C  
ATOM   3296  OD1 ASP C 168      41.780 117.040  98.376  1.00 33.46           O  
ATOM   3297  OD2 ASP C 168      42.146 117.800  96.322  1.00 33.60           O  
ATOM   3298  C   ASP C 168      46.015 115.757  97.960  1.00 20.04           C  
ATOM   3299  O   ASP C 168      46.421 115.293  96.908  1.00 18.16           O  
ATOM   3300  N   ILE C 169      46.579 115.556  99.147  1.00 17.63           N  
ATOM   3301  CA  ILE C 169      47.926 115.070  99.341  1.00 15.70           C  
ATOM   3302  CB  ILE C 169      48.752 116.083 100.170  1.00 14.94           C  
ATOM   3303  CG1 ILE C 169      48.605 117.491  99.613  1.00 14.81           C  
ATOM   3304  CD1 ILE C 169      49.033 117.674  98.161  1.00 14.98           C  
ATOM   3305  CG2 ILE C 169      50.210 115.679 100.210  1.00 15.43           C  
ATOM   3306  C   ILE C 169      47.899 113.755 100.105  1.00 15.19           C  
ATOM   3307  O   ILE C 169      47.413 113.689 101.233  1.00 15.13           O  
ATOM   3308  N   ILE C 170      48.452 112.726  99.490  1.00 15.05           N  
ATOM   3309  CA  ILE C 170      48.642 111.433 100.124  1.00 14.82           C  
ATOM   3310  CB  ILE C 170      48.899 110.356  99.072  1.00 14.40           C  
ATOM   3311  CG1 ILE C 170      47.676 110.228  98.182  1.00 15.13           C  
ATOM   3312  CD1 ILE C 170      47.935 109.516  96.868  1.00 15.67           C  
ATOM   3313  CG2 ILE C 170      49.159 109.018  99.714  1.00 14.19           C  
ATOM   3314  C   ILE C 170      49.855 111.564 101.049  1.00 15.30           C  
ATOM   3315  O   ILE C 170      50.902 112.003 100.634  1.00 13.92           O  
ATOM   3316  N   ALA C 171      49.677 111.205 102.310  1.00 16.50           N  
ATOM   3317  CA  ALA C 171      50.695 111.411 103.306  1.00 17.21           C  
ATOM   3318  CB  ALA C 171      50.531 112.775 103.952  1.00 17.67           C  
ATOM   3319  C   ALA C 171      50.626 110.342 104.371  1.00 18.13           C  
ATOM   3320  O   ALA C 171      49.554 109.859 104.696  1.00 18.11           O  
ATOM   3321  N   SER C 172      51.793 110.013 104.925  1.00 19.26           N  
ATOM   3322  CA  SER C 172      51.920 109.012 105.970  1.00 19.79           C  
ATOM   3323  CB  SER C 172      52.564 107.764 105.423  1.00 19.37           C  
ATOM   3324  OG  SER C 172      51.758 107.178 104.424  1.00 18.05           O  
ATOM   3325  C   SER C 172      52.835 109.545 107.042  1.00 21.18           C  
ATOM   3326  O   SER C 172      53.789 110.231 106.745  1.00 21.63           O  
ATOM   3327  N   ARG C 173      52.520 109.260 108.291  1.00 23.23           N  
ATOM   3328  CA  ARG C 173      53.420 109.555 109.382  1.00 25.20           C  
ATOM   3329  CB  ARG C 173      53.328 111.009 109.790  1.00 24.44           C  
ATOM   3330  CG  ARG C 173      51.930 111.444 110.143  1.00 24.54           C  
ATOM   3331  CD  ARG C 173      51.971 112.624 111.088  1.00 25.09           C  
ATOM   3332  NE  ARG C 173      52.578 112.266 112.368  1.00 25.31           N  
ATOM   3333  CZ  ARG C 173      53.041 113.139 113.248  1.00 26.78           C  
ATOM   3334  NH1 ARG C 173      52.956 114.443 113.015  1.00 30.30           N  
ATOM   3335  NH2 ARG C 173      53.582 112.730 114.375  1.00 27.13           N  
ATOM   3336  C   ARG C 173      53.041 108.677 110.548  1.00 27.97           C  
ATOM   3337  O   ARG C 173      51.913 108.217 110.616  1.00 27.85           O  
ATOM   3338  N   MET C 174      53.993 108.424 111.439  1.00 31.55           N  
ATOM   3339  CA  MET C 174      53.708 107.698 112.655  1.00 35.17           C  
ATOM   3340  CB  MET C 174      54.978 107.503 113.459  1.00 42.89           C  
ATOM   3341  CG  MET C 174      55.831 106.374 112.895  1.00 53.74           C  
ATOM   3342  SD  MET C 174      54.825 104.855 112.878  1.00 84.16           S  
ATOM   3343  CE  MET C 174      55.256 104.020 111.345  1.00 80.95           C  
ATOM   3344  C   MET C 174      52.672 108.455 113.456  1.00 32.72           C  
ATOM   3345  O   MET C 174      52.740 109.671 113.534  1.00 32.30           O  
ATOM   3346  N   GLU C 175      51.668 107.733 113.967  1.00 32.29           N  
ATOM   3347  CA  GLU C 175      50.477 108.312 114.642  1.00 30.19           C  
ATOM   3348  CB  GLU C 175      50.187 107.515 115.903  1.00 32.20           C  
ATOM   3349  CG  GLU C 175      49.110 108.091 116.807  1.00 35.95           C  
ATOM   3350  CD  GLU C 175      47.716 107.944 116.238  1.00 38.64           C  
ATOM   3351  OE1 GLU C 175      47.482 106.949 115.505  1.00 46.57           O  
ATOM   3352  OE2 GLU C 175      46.849 108.790 116.548  1.00 35.18           O  
ATOM   3353  C   GLU C 175      50.632 109.779 115.013  1.00 27.41           C  
ATOM   3354  O   GLU C 175      51.360 110.101 115.954  1.00 28.30           O  
ATOM   3355  N   GLY C 176      49.974 110.673 114.270  1.00 23.95           N  
ATOM   3356  CA  GLY C 176      49.979 112.091 114.621  1.00 21.11           C  
ATOM   3357  C   GLY C 176      49.430 112.998 113.549  1.00 18.74           C  
ATOM   3358  O   GLY C 176      48.853 112.536 112.579  1.00 17.37           O  
ATOM   3359  N   GLY C 177      49.633 114.302 113.731  1.00 17.28           N  
ATOM   3360  CA  GLY C 177      49.000 115.300 112.892  1.00 16.33           C  
ATOM   3361  C   GLY C 177      49.855 115.768 111.749  1.00 15.87           C  
ATOM   3362  O   GLY C 177      51.072 115.752 111.868  1.00 17.17           O  
ATOM   3363  N   VAL C 178      49.211 116.165 110.644  1.00 14.37           N  
ATOM   3364  CA  VAL C 178      49.859 116.697 109.451  1.00 13.19           C  
ATOM   3365  CB  VAL C 178      49.522 115.847 108.221  1.00 12.70           C  
ATOM   3366  CG1 VAL C 178      50.068 116.459 106.932  1.00 12.11           C  
ATOM   3367  CG2 VAL C 178      50.035 114.430 108.396  1.00 12.72           C  
ATOM   3368  C   VAL C 178      49.321 118.096 109.206  1.00 13.21           C  
ATOM   3369  O   VAL C 178      48.137 118.351 109.403  1.00 13.87           O  
ATOM   3370  N   VAL C 179      50.185 119.004 108.778  1.00 13.15           N  
ATOM   3371  CA  VAL C 179      49.801 120.391 108.515  1.00 13.34           C  
ATOM   3372  CB  VAL C 179      50.513 121.356 109.481  1.00 12.65           C  
ATOM   3373  CG1 VAL C 179      50.130 122.802 109.199  1.00 12.36           C  
ATOM   3374  CG2 VAL C 179      50.201 120.986 110.922  1.00 12.37           C  
ATOM   3375  C   VAL C 179      50.143 120.763 107.073  1.00 14.13           C  
ATOM   3376  O   VAL C 179      51.179 120.379 106.583  1.00 14.41           O  
ATOM   3377  N   LEU C 180      49.267 121.490 106.405  1.00 15.38           N  
ATOM   3378  CA  LEU C 180      49.520 121.913 105.059  1.00 17.72           C  
ATOM   3379  CB  LEU C 180      48.488 121.327 104.093  1.00 19.44           C  
ATOM   3380  CG  LEU C 180      48.496 119.806 103.902  1.00 19.56           C  
ATOM   3381  CD1 LEU C 180      47.755 119.137 105.041  1.00 19.92           C  
ATOM   3382  CD2 LEU C 180      47.845 119.445 102.585  1.00 19.73           C  
ATOM   3383  C   LEU C 180      49.382 123.399 105.021  1.00 19.37           C  
ATOM   3384  O   LEU C 180      48.475 123.946 105.663  1.00 22.21           O  
ATOM   3385  N   ALA C 181      50.251 124.071 104.277  1.00 19.38           N  
ATOM   3386  CA  ALA C 181      50.248 125.533 104.232  1.00 19.42           C  
ATOM   3387  CB  ALA C 181      51.364 126.098 105.105  1.00 19.71           C  
ATOM   3388  C   ALA C 181      50.446 125.973 102.825  1.00 19.68           C  
ATOM   3389  O   ALA C 181      51.435 125.600 102.199  1.00 20.26           O  
ATOM   3390  N   LEU C 182      49.511 126.764 102.321  1.00 20.60           N  
ATOM   3391  CA  LEU C 182      49.632 127.361 100.986  1.00 21.08           C  
ATOM   3392  CB  LEU C 182      48.271 127.402 100.311  1.00 21.04           C  
ATOM   3393  CG  LEU C 182      48.211 127.965  98.899  1.00 21.43           C  
ATOM   3394  CD1 LEU C 182      48.875 127.004  97.925  1.00 22.21           C  
ATOM   3395  CD2 LEU C 182      46.765 128.164  98.517  1.00 22.20           C  
ATOM   3396  C   LEU C 182      50.183 128.791 101.104  1.00 20.64           C  
ATOM   3397  O   LEU C 182      49.682 129.589 101.877  1.00 19.99           O  
ATOM   3398  N   VAL C 183      51.245 129.074 100.363  1.00 20.54           N  
ATOM   3399  CA  VAL C 183      51.909 130.349 100.430  1.00 20.41           C  
ATOM   3400  CB  VAL C 183      53.398 130.172 100.759  1.00 21.00           C  
ATOM   3401  CG1 VAL C 183      54.106 131.518 100.799  1.00 21.41           C  
ATOM   3402  CG2 VAL C 183      53.557 129.460 102.086  1.00 21.06           C  
ATOM   3403  C   VAL C 183      51.826 131.013  99.080  1.00 20.47           C  
ATOM   3404  O   VAL C 183      51.972 130.365  98.061  1.00 19.14           O  
ATOM   3405  N   ARG C 184      51.612 132.321  99.094  1.00 21.90           N  
ATOM   3406  CA  ARG C 184      51.693 133.133  97.906  1.00 23.27           C  
ATOM   3407  CB  ARG C 184      50.594 134.180  97.930  1.00 25.03           C  
ATOM   3408  CG  ARG C 184      50.476 134.926  96.610  1.00 25.96           C  
ATOM   3409  CD  ARG C 184      49.252 135.820  96.618  1.00 26.79           C  
ATOM   3410  NE  ARG C 184      49.328 136.784  97.717  1.00 26.50           N  
ATOM   3411  CZ  ARG C 184      48.478 137.787  97.872  1.00 26.27           C  
ATOM   3412  NH1 ARG C 184      47.479 137.967  97.014  1.00 26.55           N  
ATOM   3413  NH2 ARG C 184      48.635 138.621  98.885  1.00 27.16           N  
ATOM   3414  C   ARG C 184      53.037 133.834  97.843  1.00 24.30           C  
ATOM   3415  O   ARG C 184      53.517 134.340  98.850  1.00 22.79           O  
ATOM   3416  N   GLU C 185      53.621 133.893  96.648  1.00 26.17           N  
ATOM   3417  CA  GLU C 185      54.929 134.528  96.456  1.00 28.22           C  
ATOM   3418  CB  GLU C 185      55.386 134.368  95.018  1.00 32.33           C  
ATOM   3419  CG  GLU C 185      56.844 134.715  94.759  1.00 33.63           C  
ATOM   3420  CD  GLU C 185      57.173 134.733  93.270  1.00 36.75           C  
ATOM   3421  OE1 GLU C 185      56.331 135.197  92.460  1.00 39.93           O  
ATOM   3422  OE2 GLU C 185      58.261 134.251  92.893  1.00 40.81           O  
ATOM   3423  C   GLU C 185      54.844 135.995  96.762  1.00 28.58           C  
ATOM   3424  O   GLU C 185      53.978 136.686  96.240  1.00 27.41           O  
ATOM   3425  N   GLY C 186      55.743 136.465  97.622  1.00 31.73           N  
ATOM   3426  CA  GLY C 186      55.762 137.868  98.039  1.00 33.11           C  
ATOM   3427  C   GLY C 186      55.189 138.109  99.419  1.00 35.28           C  
ATOM   3428  O   GLY C 186      55.554 139.077 100.082  1.00 35.50           O  
ATOM   3429  N   ASP C 187      54.292 137.232  99.857  1.00 36.70           N  
ATOM   3430  CA  ASP C 187      53.789 137.298 101.205  1.00 37.69           C  
ATOM   3431  CB  ASP C 187      52.496 136.490 101.345  1.00 41.93           C  
ATOM   3432  CG  ASP C 187      51.305 137.131 100.613  1.00 43.99           C  
ATOM   3433  OD1 ASP C 187      51.482 138.215 100.009  1.00 50.77           O  
ATOM   3434  OD2 ASP C 187      50.181 136.576 100.646  1.00 40.56           O  
ATOM   3435  C   ASP C 187      54.870 136.754 102.099  1.00 38.16           C  
ATOM   3436  O   ASP C 187      55.790 136.087 101.638  1.00 44.67           O  
ATOM   3437  N   SER C 188      54.772 137.058 103.382  1.00 40.55           N  
ATOM   3438  CA  SER C 188      55.740 136.612 104.392  1.00 42.25           C  
ATOM   3439  CB  SER C 188      56.212 137.804 105.222  1.00 43.33           C  
ATOM   3440  OG  SER C 188      55.184 138.190 106.109  1.00 41.44           O  
ATOM   3441  C   SER C 188      55.162 135.543 105.316  1.00 41.02           C  
ATOM   3442  O   SER C 188      55.829 135.098 106.271  1.00 40.89           O  
ATOM   3443  N   LYS C 189      53.930 135.129 105.038  1.00 38.65           N  
ATOM   3444  CA  LYS C 189      53.345 134.021 105.765  1.00 39.33           C  
ATOM   3445  CB  LYS C 189      52.759 134.515 107.067  1.00 39.87           C  
ATOM   3446  CG  LYS C 189      51.500 135.271 106.832  1.00 38.71           C  
ATOM   3447  CD  LYS C 189      51.228 136.219 107.961  1.00 42.07           C  
ATOM   3448  CE  LYS C 189      49.843 136.798 107.749  1.00 44.33           C  
ATOM   3449  NZ  LYS C 189      49.185 137.071 109.047  1.00 47.25           N  
ATOM   3450  C   LYS C 189      52.267 133.341 104.941  1.00 34.47           C  
ATOM   3451  O   LYS C 189      51.933 133.815 103.865  1.00 30.07           O  
ATOM   3452  N   PRO C 190      51.763 132.190 105.434  1.00 31.58           N  
ATOM   3453  CA  PRO C 190      50.815 131.417 104.633  1.00 30.77           C  
ATOM   3454  CB  PRO C 190      50.575 130.182 105.499  1.00 30.93           C  
ATOM   3455  CG  PRO C 190      51.844 130.005 106.253  1.00 30.53           C  
ATOM   3456  CD  PRO C 190      52.297 131.392 106.557  1.00 29.95           C  
ATOM   3457  C   PRO C 190      49.496 132.129 104.354  1.00 27.30           C  
ATOM   3458  O   PRO C 190      49.004 132.860 105.188  1.00 25.96           O  
ATOM   3459  N   TYR C 191      48.972 131.897 103.171  1.00 26.69           N  
ATOM   3460  CA  TYR C 191      47.651 132.364 102.761  1.00 28.51           C  
ATOM   3461  CB  TYR C 191      47.532 132.219 101.228  1.00 30.53           C  
ATOM   3462  CG  TYR C 191      46.455 133.034 100.579  1.00 32.11           C  
ATOM   3463  CD1 TYR C 191      45.165 132.570 100.484  1.00 33.08           C  
ATOM   3464  CE1 TYR C 191      44.173 133.328  99.876  1.00 34.82           C  
ATOM   3465  CZ  TYR C 191      44.482 134.561  99.346  1.00 35.64           C  
ATOM   3466  OH  TYR C 191      43.520 135.339  98.732  1.00 37.82           O  
ATOM   3467  CE2 TYR C 191      45.767 135.035  99.431  1.00 35.65           C  
ATOM   3468  CD2 TYR C 191      46.743 134.274 100.044  1.00 34.52           C  
ATOM   3469  C   TYR C 191      46.551 131.543 103.405  1.00 25.78           C  
ATOM   3470  O   TYR C 191      45.448 132.026 103.621  1.00 24.12           O  
ATOM   3471  N   ALA C 192      46.855 130.271 103.636  1.00 24.87           N  
ATOM   3472  CA  ALA C 192      45.882 129.316 104.112  1.00 23.73           C  
ATOM   3473  CB  ALA C 192      45.034 128.807 102.952  1.00 24.64           C  
ATOM   3474  C   ALA C 192      46.601 128.167 104.753  1.00 21.99           C  
ATOM   3475  O   ALA C 192      47.639 127.743 104.271  1.00 20.89           O  
ATOM   3476  N   ILE C 193      45.985 127.617 105.796  1.00 21.87           N  
ATOM   3477  CA  ILE C 193      46.532 126.495 106.540  1.00 21.56           C  
ATOM   3478  CB  ILE C 193      47.078 126.990 107.866  1.00 22.14           C  
ATOM   3479  CG1 ILE C 193      48.286 127.871 107.627  1.00 21.64           C  
ATOM   3480  CD1 ILE C 193      48.367 128.977 108.654  1.00 22.19           C  
ATOM   3481  CG2 ILE C 193      47.467 125.835 108.781  1.00 23.46           C  
ATOM   3482  C   ILE C 193      45.459 125.433 106.801  1.00 21.14           C  
ATOM   3483  O   ILE C 193      44.341 125.748 107.155  1.00 21.27           O  
ATOM   3484  N   SER C 194      45.801 124.164 106.612  1.00 21.39           N  
ATOM   3485  CA  SER C 194      44.851 123.087 106.860  1.00 21.38           C  
ATOM   3486  CB  SER C 194      44.266 122.564 105.546  1.00 21.01           C  
ATOM   3487  OG  SER C 194      43.137 121.762 105.801  1.00 21.41           O  
ATOM   3488  C   SER C 194      45.529 121.966 107.630  1.00 21.45           C  
ATOM   3489  O   SER C 194      46.752 121.941 107.767  1.00 22.62           O  
ATOM   3490  N   TYR C 195      44.725 121.034 108.122  1.00 20.38           N  
ATOM   3491  CA  TYR C 195      45.224 119.975 108.981  1.00 19.24           C  
ATOM   3492  CB  TYR C 195      44.792 120.229 110.434  1.00 19.16           C  
ATOM   3493  CG  TYR C 195      45.229 121.574 110.934  1.00 18.80           C  
ATOM   3494  CD1 TYR C 195      44.444 122.698 110.741  1.00 18.58           C  
ATOM   3495  CE1 TYR C 195      44.861 123.949 111.151  1.00 17.68           C  
ATOM   3496  CZ  TYR C 195      46.076 124.094 111.773  1.00 17.73           C  
ATOM   3497  OH  TYR C 195      46.487 125.319 112.197  1.00 16.65           O  
ATOM   3498  CE2 TYR C 195      46.873 122.989 111.998  1.00 18.46           C  
ATOM   3499  CD2 TYR C 195      46.448 121.737 111.556  1.00 19.29           C  
ATOM   3500  C   TYR C 195      44.716 118.621 108.494  1.00 18.64           C  
ATOM   3501  O   TYR C 195      43.612 118.506 107.944  1.00 17.45           O  
ATOM   3502  N   GLY C 196      45.547 117.609 108.708  1.00 17.94           N  
ATOM   3503  CA  GLY C 196      45.251 116.255 108.308  1.00 17.80           C  
ATOM   3504  C   GLY C 196      45.804 115.266 109.297  1.00 17.20           C  
ATOM   3505  O   GLY C 196      46.277 115.652 110.361  1.00 17.31           O  
ATOM   3506  N   TYR C 197      45.658 113.986 108.982  1.00 17.16           N  
ATOM   3507  CA  TYR C 197      45.906 112.949 109.954  1.00 17.23           C  
ATOM   3508  CB  TYR C 197      44.631 112.598 110.693  1.00 17.89           C  
ATOM   3509  CG  TYR C 197      44.804 111.395 111.607  1.00 18.66           C  
ATOM   3510  CD1 TYR C 197      45.565 111.481 112.770  1.00 18.19           C  
ATOM   3511  CE1 TYR C 197      45.736 110.405 113.598  1.00 18.19           C  
ATOM   3512  CZ  TYR C 197      45.158 109.219 113.269  1.00 19.42           C  
ATOM   3513  OH  TYR C 197      45.281 108.116 114.087  1.00 21.15           O  
ATOM   3514  CE2 TYR C 197      44.385 109.090 112.123  1.00 20.21           C  
ATOM   3515  CD2 TYR C 197      44.206 110.180 111.301  1.00 19.81           C  
ATOM   3516  C   TYR C 197      46.417 111.691 109.340  1.00 16.94           C  
ATOM   3517  O   TYR C 197      45.929 111.247 108.317  1.00 16.28           O  
ATOM   3518  N   SER C 198      47.408 111.101 109.982  1.00 17.19           N  
ATOM   3519  CA  SER C 198      47.806 109.756 109.621  1.00 17.52           C  
ATOM   3520  CB  SER C 198      49.065 109.763 108.756  1.00 17.83           C  
ATOM   3521  OG  SER C 198      49.484 108.436 108.526  1.00 18.50           O  
ATOM   3522  C   SER C 198      48.028 108.915 110.864  1.00 16.87           C  
ATOM   3523  O   SER C 198      48.632 109.352 111.843  1.00 16.79           O  
ATOM   3524  N   SER C 199      47.533 107.694 110.788  1.00 16.28           N  
ATOM   3525  CA  SER C 199      47.664 106.736 111.858  1.00 15.99           C  
ATOM   3526  CB  SER C 199      46.484 105.763 111.816  1.00 16.04           C  
ATOM   3527  OG  SER C 199      46.534 104.963 110.658  1.00 15.24           O  
ATOM   3528  C   SER C 199      48.912 105.921 111.698  1.00 15.73           C  
ATOM   3529  O   SER C 199      49.134 105.007 112.472  1.00 16.02           O  
ATOM   3530  N   GLY C 200      49.686 106.202 110.665  1.00 15.45           N  
ATOM   3531  CA  GLY C 200      50.771 105.344 110.306  1.00 15.91           C  
ATOM   3532  C   GLY C 200      50.613 104.840 108.891  1.00 15.98           C  
ATOM   3533  O   GLY C 200      51.603 104.560 108.225  1.00 18.16           O  
ATOM   3534  N   VAL C 201      49.388 104.659 108.441  1.00 15.99           N  
ATOM   3535  CA  VAL C 201      49.170 104.280 107.065  1.00 16.67           C  
ATOM   3536  CB  VAL C 201      48.154 103.135 106.932  1.00 17.30           C  
ATOM   3537  CG1 VAL C 201      48.689 101.896 107.646  1.00 18.41           C  
ATOM   3538  CG2 VAL C 201      46.803 103.518 107.462  1.00 16.76           C  
ATOM   3539  C   VAL C 201      48.753 105.481 106.246  1.00 16.64           C  
ATOM   3540  O   VAL C 201      48.340 106.496 106.816  1.00 17.11           O  
ATOM   3541  N   PRO C 202      48.893 105.392 104.910  1.00 15.94           N  
ATOM   3542  CA  PRO C 202      48.660 106.591 104.129  1.00 16.62           C  
ATOM   3543  CB  PRO C 202      48.980 106.152 102.698  1.00 16.37           C  
ATOM   3544  CG  PRO C 202      49.835 104.959 102.855  1.00 15.91           C  
ATOM   3545  CD  PRO C 202      49.338 104.282 104.070  1.00 15.41           C  
ATOM   3546  C   PRO C 202      47.237 107.081 104.218  1.00 17.15           C  
ATOM   3547  O   PRO C 202      46.300 106.290 104.419  1.00 18.38           O  
ATOM   3548  N   ASN C 203      47.084 108.384 104.044  1.00 16.88           N  
ATOM   3549  CA  ASN C 203      45.783 109.004 104.126  1.00 16.93           C  
ATOM   3550  CB  ASN C 203      45.465 109.304 105.587  1.00 16.53           C  
ATOM   3551  CG  ASN C 203      44.030 109.676 105.817  1.00 16.33           C  
ATOM   3552  OD1 ASN C 203      43.157 109.397 105.018  1.00 16.76           O  
ATOM   3553  ND2 ASN C 203      43.770 110.245 106.959  1.00 16.68           N  
ATOM   3554  C   ASN C 203      45.831 110.277 103.326  1.00 17.07           C  
ATOM   3555  O   ASN C 203      46.875 110.912 103.237  1.00 17.61           O  
ATOM   3556  N   LEU C 204      44.699 110.659 102.755  1.00 17.15           N  
ATOM   3557  CA  LEU C 204      44.579 111.945 102.080  1.00 17.50           C  
ATOM   3558  CB  LEU C 204      43.324 111.972 101.223  1.00 17.58           C  
ATOM   3559  CG  LEU C 204      43.405 112.911 100.030  1.00 17.74           C  
ATOM   3560  CD1 LEU C 204      44.302 112.344  98.932  1.00 17.52           C  
ATOM   3561  CD2 LEU C 204      42.007 113.132  99.496  1.00 18.12           C  
ATOM   3562  C   LEU C 204      44.515 113.074 103.109  1.00 17.72           C  
ATOM   3563  O   LEU C 204      43.760 112.982 104.078  1.00 17.74           O  
ATOM   3564  N   CYS C 205      45.350 114.090 102.930  1.00 17.66           N  
ATOM   3565  CA  CYS C 205      45.345 115.280 103.775  1.00 18.23           C  
ATOM   3566  CB  CYS C 205      46.696 115.467 104.435  1.00 18.97           C  
ATOM   3567  SG  CYS C 205      47.143 114.062 105.488  1.00 22.34           S  
ATOM   3568  C   CYS C 205      45.040 116.437 102.866  1.00 18.29           C  
ATOM   3569  O   CYS C 205      45.604 116.547 101.772  1.00 18.11           O  
ATOM   3570  N   SER C 206      44.089 117.268 103.241  1.00 18.60           N  
ATOM   3571  CA  SER C 206      43.572 118.217 102.261  1.00 19.28           C  
ATOM   3572  CB  SER C 206      42.135 117.866 101.907  1.00 19.36           C  
ATOM   3573  OG  SER C 206      42.055 116.576 101.304  1.00 19.21           O  
ATOM   3574  C   SER C 206      43.642 119.633 102.733  1.00 19.73           C  
ATOM   3575  O   SER C 206      43.662 119.884 103.937  1.00 21.71           O  
ATOM   3576  N   LEU C 207      43.700 120.539 101.765  1.00 19.48           N  
ATOM   3577  CA  LEU C 207      43.580 121.961 101.994  1.00 19.44           C  
ATOM   3578  CB  LEU C 207      44.909 122.652 101.818  1.00 18.85           C  
ATOM   3579  CG  LEU C 207      44.917 124.151 102.138  1.00 17.41           C  
ATOM   3580  CD1 LEU C 207      46.204 124.524 102.825  1.00 17.25           C  
ATOM   3581  CD2 LEU C 207      44.743 124.997 100.896  1.00 17.36           C  
ATOM   3582  C   LEU C 207      42.612 122.481 100.973  1.00 21.10           C  
ATOM   3583  O   LEU C 207      42.809 122.273  99.792  1.00 20.17           O  
ATOM   3584  N   ARG C 208      41.531 123.100 101.439  1.00 24.88           N  
ATOM   3585  CA  ARG C 208      40.543 123.722 100.573  1.00 28.07           C  
ATOM   3586  CB  ARG C 208      39.179 123.125 100.805  1.00 31.66           C  
ATOM   3587  CG  ARG C 208      39.108 121.632 100.579  1.00 38.42           C  
ATOM   3588  CD  ARG C 208      39.075 121.270  99.107  1.00 45.80           C  
ATOM   3589  NE  ARG C 208      37.848 121.748  98.453  1.00 55.38           N  
ATOM   3590  CZ  ARG C 208      36.948 121.031  97.755  1.00 61.04           C  
ATOM   3591  NH1 ARG C 208      37.080 119.721  97.533  1.00 61.14           N  
ATOM   3592  NH2 ARG C 208      35.888 121.672  97.242  1.00 66.47           N  
ATOM   3593  C   ARG C 208      40.513 125.189 100.935  1.00 26.96           C  
ATOM   3594  O   ARG C 208      40.438 125.534 102.102  1.00 27.62           O  
ATOM   3595  N   THR C 209      40.563 126.049  99.940  1.00 25.82           N  
ATOM   3596  CA  THR C 209      40.547 127.463 100.193  1.00 26.15           C  
ATOM   3597  CB  THR C 209      41.924 127.972 100.723  1.00 26.15           C  
ATOM   3598  OG1 THR C 209      41.815 129.337 101.120  1.00 26.40           O  
ATOM   3599  CG2 THR C 209      43.048 127.869  99.680  1.00 25.61           C  
ATOM   3600  C   THR C 209      40.149 128.167  98.916  1.00 27.78           C  
ATOM   3601  O   THR C 209      39.943 127.535  97.884  1.00 28.53           O  
ATOM   3602  N   ARG C 210      40.092 129.485  98.968  1.00 28.39           N  
ATOM   3603  CA  ARG C 210      39.875 130.254  97.771  1.00 29.98           C  
ATOM   3604  CB  ARG C 210      38.446 130.764  97.744  1.00 32.14           C  
ATOM   3605  CG  ARG C 210      38.104 131.738  98.835  1.00 34.39           C  
ATOM   3606  CD  ARG C 210      38.228 133.169  98.348  1.00 36.56           C  
ATOM   3607  NE  ARG C 210      39.025 133.814  99.384  1.00 39.56           N  
ATOM   3608  CZ  ARG C 210      38.696 134.808 100.177  1.00 41.42           C  
ATOM   3609  NH1 ARG C 210      37.529 135.424 100.067  1.00 44.45           N  
ATOM   3610  NH2 ARG C 210      39.592 135.197 101.076  1.00 43.10           N  
ATOM   3611  C   ARG C 210      40.896 131.359  97.743  1.00 28.31           C  
ATOM   3612  O   ARG C 210      41.283 131.878  98.785  1.00 28.76           O  
ATOM   3613  N   ILE C 211      41.334 131.738  96.565  1.00 29.11           N  
ATOM   3614  CA  ILE C 211      42.323 132.782  96.464  1.00 33.78           C  
ATOM   3615  CB  ILE C 211      43.561 132.289  95.687  1.00 33.97           C  
ATOM   3616  CG1 ILE C 211      44.114 130.996  96.306  1.00 35.07           C  
ATOM   3617  CD1 ILE C 211      44.341 131.069  97.796  1.00 36.39           C  
ATOM   3618  CG2 ILE C 211      44.554 133.425  95.572  1.00 33.67           C  
ATOM   3619  C   ILE C 211      41.703 133.969  95.734  1.00 36.95           C  
ATOM   3620  O   ILE C 211      41.011 133.784  94.727  1.00 39.63           O  
ATOM   3621  N   ILE C 212      41.947 135.179  96.243  1.00 37.41           N  
ATOM   3622  CA  ILE C 212      41.477 136.387  95.586  1.00 38.98           C  
ATOM   3623  CB  ILE C 212      41.182 137.504  96.601  1.00 41.31           C  
ATOM   3624  CG1 ILE C 212      39.913 137.159  97.394  1.00 42.02           C  
ATOM   3625  CD1 ILE C 212      39.818 137.845  98.731  1.00 41.35           C  
ATOM   3626  CG2 ILE C 212      40.974 138.829  95.880  1.00 41.92           C  
ATOM   3627  C   ILE C 212      42.528 136.846  94.595  1.00 35.92           C  
ATOM   3628  O   ILE C 212      43.619 137.217  94.996  1.00 32.77           O  
ATOM   3629  N   ASN C 213      42.187 136.808  93.310  1.00 35.19           N  
ATOM   3630  CA  ASN C 213      43.094 137.251  92.266  1.00 38.03           C  
ATOM   3631  CB  ASN C 213      42.689 136.683  90.917  1.00 38.13           C  
ATOM   3632  CG  ASN C 213      42.725 135.177  90.892  1.00 37.77           C  
ATOM   3633  OD1 ASN C 213      43.582 134.555  91.521  1.00 41.80           O  
ATOM   3634  ND2 ASN C 213      41.790 134.577  90.175  1.00 36.51           N  
ATOM   3635  C   ASN C 213      43.107 138.768  92.189  1.00 44.31           C  
ATOM   3636  O   ASN C 213      42.113 139.431  92.501  1.00 51.52           O  
ATOM   3637  N   THR C 214      44.237 139.319  91.771  1.00 48.72           N  
ATOM   3638  CA  THR C 214      44.455 140.769  91.786  1.00 50.43           C  
ATOM   3639  CB  THR C 214      45.534 141.134  92.821  1.00 51.81           C  
ATOM   3640  OG1 THR C 214      46.806 140.629  92.374  1.00 52.52           O  
ATOM   3641  CG2 THR C 214      45.193 140.559  94.203  1.00 50.53           C  
ATOM   3642  C   THR C 214      44.931 141.282  90.435  1.00 50.71           C  
ATOM   3643  O   THR C 214      45.758 142.178  90.375  1.00 57.09           O  
ATOM   3644  N   GLY C 215      44.419 140.696  89.361  1.00 48.73           N  
ATOM   3645  CA  GLY C 215      44.811 141.045  88.013  1.00 47.65           C  
ATOM   3646  C   GLY C 215      44.868 139.818  87.139  1.00 50.75           C  
ATOM   3647  O   GLY C 215      44.433 138.738  87.539  1.00 57.51           O  
ATOM   3648  N   LEU C 216      45.391 139.993  85.936  1.00 51.15           N  
ATOM   3649  CA  LEU C 216      45.429 138.934  84.945  1.00 52.55           C  
ATOM   3650  CB  LEU C 216      44.842 139.446  83.629  1.00 54.76           C  
ATOM   3651  CG  LEU C 216      43.452 140.092  83.714  1.00 57.54           C  
ATOM   3652  CD1 LEU C 216      43.058 140.668  82.362  1.00 58.16           C  
ATOM   3653  CD2 LEU C 216      42.401 139.095  84.183  1.00 57.85           C  
ATOM   3654  C   LEU C 216      46.857 138.432  84.729  1.00 52.39           C  
ATOM   3655  O   LEU C 216      47.140 137.782  83.722  1.00 51.22           O  
ATOM   3656  N   THR C 217      47.742 138.699  85.691  1.00 50.34           N  
ATOM   3657  CA  THR C 217      49.157 138.320  85.577  1.00 45.98           C  
ATOM   3658  CB  THR C 217      50.117 139.367  86.229  1.00 48.28           C  
ATOM   3659  OG1 THR C 217      50.302 139.071  87.619  1.00 50.41           O  
ATOM   3660  CG2 THR C 217      49.602 140.815  86.116  1.00 47.30           C  
ATOM   3661  C   THR C 217      49.371 136.939  86.232  1.00 41.93           C  
ATOM   3662  O   THR C 217      48.740 136.621  87.248  1.00 38.46           O  
ATOM   3663  N   PRO C 218      50.258 136.107  85.651  1.00 40.53           N  
ATOM   3664  CA  PRO C 218      50.720 134.900  86.343  1.00 38.71           C  
ATOM   3665  CB  PRO C 218      51.951 134.490  85.529  1.00 39.02           C  
ATOM   3666  CG  PRO C 218      51.649 134.958  84.143  1.00 39.12           C  
ATOM   3667  CD  PRO C 218      50.799 136.193  84.280  1.00 40.32           C  
ATOM   3668  C   PRO C 218      51.100 135.168  87.811  1.00 36.64           C  
ATOM   3669  O   PRO C 218      51.740 136.180  88.120  1.00 38.06           O  
ATOM   3670  N   THR C 219      50.678 134.283  88.704  1.00 33.99           N  
ATOM   3671  CA  THR C 219      51.002 134.391  90.136  1.00 31.66           C  
ATOM   3672  CB  THR C 219      49.773 134.816  90.946  1.00 32.50           C  
ATOM   3673  OG1 THR C 219      49.172 135.929  90.292  1.00 34.11           O  
ATOM   3674  CG2 THR C 219      50.138 135.211  92.355  1.00 31.43           C  
ATOM   3675  C   THR C 219      51.460 133.028  90.611  1.00 30.22           C  
ATOM   3676  O   THR C 219      51.009 132.001  90.104  1.00 31.18           O  
ATOM   3677  N   THR C 220      52.366 133.009  91.574  1.00 27.01           N  
ATOM   3678  CA  THR C 220      52.988 131.767  91.972  1.00 24.58           C  
ATOM   3679  CB  THR C 220      54.498 131.830  91.676  1.00 25.12           C  
ATOM   3680  OG1 THR C 220      54.669 131.891  90.249  1.00 22.97           O  
ATOM   3681  CG2 THR C 220      55.202 130.584  92.187  1.00 26.42           C  
ATOM   3682  C   THR C 220      52.680 131.437  93.428  1.00 22.22           C  
ATOM   3683  O   THR C 220      52.745 132.297  94.307  1.00 21.25           O  
ATOM   3684  N   TYR C 221      52.285 130.193  93.656  1.00 20.36           N  
ATOM   3685  CA  TYR C 221      52.010 129.717  94.985  1.00 20.15           C  
ATOM   3686  CB  TYR C 221      50.527 129.398  95.163  1.00 19.31           C  
ATOM   3687  CG  TYR C 221      49.649 130.561  94.828  1.00 18.08           C  
ATOM   3688  CD1 TYR C 221      49.365 130.873  93.509  1.00 17.40           C  
ATOM   3689  CE1 TYR C 221      48.586 131.950  93.194  1.00 17.45           C  
ATOM   3690  CZ  TYR C 221      48.058 132.724  94.208  1.00 17.87           C  
ATOM   3691  OH  TYR C 221      47.285 133.811  93.899  1.00 20.83           O  
ATOM   3692  CE2 TYR C 221      48.313 132.450  95.523  1.00 17.51           C  
ATOM   3693  CD2 TYR C 221      49.108 131.361  95.832  1.00 17.73           C  
ATOM   3694  C   TYR C 221      52.862 128.476  95.228  1.00 21.89           C  
ATOM   3695  O   TYR C 221      53.352 127.858  94.293  1.00 21.33           O  
ATOM   3696  N   SER C 222      53.070 128.151  96.502  1.00 22.97           N  
ATOM   3697  CA  SER C 222      53.736 126.933  96.865  1.00 22.55           C  
ATOM   3698  CB  SER C 222      55.189 127.211  97.204  1.00 22.75           C  
ATOM   3699  OG  SER C 222      55.357 127.594  98.565  1.00 23.54           O  
ATOM   3700  C   SER C 222      52.963 126.302  98.030  1.00 22.68           C  
ATOM   3701  O   SER C 222      52.254 126.982  98.782  1.00 24.03           O  
ATOM   3702  N   LEU C 223      53.097 124.992  98.163  1.00 21.51           N  
ATOM   3703  CA  LEU C 223      52.412 124.252  99.201  1.00 20.29           C  
ATOM   3704  CB  LEU C 223      51.531 123.176  98.570  1.00 21.20           C  
ATOM   3705  CG  LEU C 223      50.784 122.236  99.507  1.00 21.70           C  
ATOM   3706  CD1 LEU C 223      49.765 122.981 100.332  1.00 22.43           C  
ATOM   3707  CD2 LEU C 223      50.098 121.144  98.711  1.00 22.11           C  
ATOM   3708  C   LEU C 223      53.513 123.644 100.005  1.00 19.18           C  
ATOM   3709  O   LEU C 223      54.481 123.132  99.448  1.00 17.87           O  
ATOM   3710  N   ARG C 224      53.388 123.719 101.316  1.00 19.95           N  
ATOM   3711  CA  ARG C 224      54.411 123.185 102.224  1.00 20.85           C  
ATOM   3712  CB  ARG C 224      55.144 124.311 102.981  1.00 21.12           C  
ATOM   3713  CG  ARG C 224      55.486 125.513 102.115  1.00 22.65           C  
ATOM   3714  CD  ARG C 224      56.314 126.589 102.801  1.00 25.05           C  
ATOM   3715  NE  ARG C 224      57.466 126.097 103.575  1.00 27.86           N  
ATOM   3716  CZ  ARG C 224      58.692 125.888 103.081  1.00 27.34           C  
ATOM   3717  NH1 ARG C 224      58.949 126.126 101.807  1.00 28.19           N  
ATOM   3718  NH2 ARG C 224      59.655 125.442 103.872  1.00 26.43           N  
ATOM   3719  C   ARG C 224      53.709 122.233 103.191  1.00 20.37           C  
ATOM   3720  O   ARG C 224      52.567 122.512 103.604  1.00 21.87           O  
ATOM   3721  N   VAL C 225      54.383 121.135 103.551  1.00 18.06           N  
ATOM   3722  CA  VAL C 225      53.781 120.073 104.358  1.00 16.86           C  
ATOM   3723  CB  VAL C 225      53.414 118.889 103.480  1.00 16.49           C  
ATOM   3724  CG1 VAL C 225      52.973 117.701 104.294  1.00 16.48           C  
ATOM   3725  CG2 VAL C 225      52.307 119.283 102.537  1.00 16.97           C  
ATOM   3726  C   VAL C 225      54.751 119.649 105.442  1.00 16.30           C  
ATOM   3727  O   VAL C 225      55.948 119.588 105.214  1.00 16.62           O  
ATOM   3728  N   GLY C 226      54.217 119.377 106.622  1.00 15.96           N  
ATOM   3729  CA  GLY C 226      55.028 119.010 107.759  1.00 16.27           C  
ATOM   3730  C   GLY C 226      54.230 118.498 108.935  1.00 16.48           C  
ATOM   3731  O   GLY C 226      53.014 118.621 108.969  1.00 16.29           O  
ATOM   3732  N   GLY C 227      54.927 117.932 109.909  1.00 17.28           N  
ATOM   3733  CA  GLY C 227      54.285 117.427 111.100  1.00 18.49           C  
ATOM   3734  C   GLY C 227      53.757 118.564 111.956  1.00 19.95           C  
ATOM   3735  O   GLY C 227      54.334 119.661 111.997  1.00 19.38           O  
ATOM   3736  N   LEU C 228      52.675 118.283 112.677  1.00 20.98           N  
ATOM   3737  CA  LEU C 228      52.154 119.196 113.684  1.00 21.99           C  
ATOM   3738  CB  LEU C 228      50.686 118.886 113.983  1.00 21.41           C  
ATOM   3739  CG  LEU C 228      49.991 119.756 115.018  1.00 20.21           C  
ATOM   3740  CD1 LEU C 228      49.803 121.148 114.488  1.00 19.68           C  
ATOM   3741  CD2 LEU C 228      48.639 119.174 115.377  1.00 20.81           C  
ATOM   3742  C   LEU C 228      52.964 119.024 114.937  1.00 23.37           C  
ATOM   3743  O   LEU C 228      52.843 118.004 115.590  1.00 23.12           O  
ATOM   3744  N   GLU C 229      53.814 120.006 115.254  1.00 27.68           N  
ATOM   3745  CA  GLU C 229      54.668 119.989 116.456  1.00 31.15           C  
ATOM   3746  CB  GLU C 229      53.868 119.654 117.735  1.00 36.34           C  
ATOM   3747  CG  GLU C 229      52.792 120.659 118.124  1.00 41.14           C  
ATOM   3748  CD  GLU C 229      53.358 121.932 118.727  1.00 45.45           C  
ATOM   3749  OE1 GLU C 229      54.421 121.887 119.376  1.00 51.06           O  
ATOM   3750  OE2 GLU C 229      52.746 123.002 118.537  1.00 50.87           O  
ATOM   3751  C   GLU C 229      55.872 119.028 116.334  1.00 29.23           C  
ATOM   3752  O   GLU C 229      56.959 119.360 116.761  1.00 28.63           O  
ATOM   3753  N   SER C 230      55.662 117.836 115.791  1.00 28.42           N  
ATOM   3754  CA  SER C 230      56.721 116.847 115.699  1.00 27.90           C  
ATOM   3755  CB  SER C 230      56.934 116.201 117.059  1.00 27.99           C  
ATOM   3756  OG  SER C 230      55.802 115.444 117.409  1.00 29.26           O  
ATOM   3757  C   SER C 230      56.396 115.733 114.712  1.00 26.27           C  
ATOM   3758  O   SER C 230      55.262 115.601 114.254  1.00 26.67           O  
ATOM   3759  N   GLY C 231      57.402 114.933 114.384  1.00 24.38           N  
ATOM   3760  CA  GLY C 231      57.219 113.794 113.500  1.00 24.42           C  
ATOM   3761  C   GLY C 231      57.689 114.061 112.077  1.00 22.99           C  
ATOM   3762  O   GLY C 231      57.684 115.207 111.622  1.00 24.00           O  
ATOM   3763  N   VAL C 232      58.091 113.006 111.388  1.00 20.52           N  
ATOM   3764  CA  VAL C 232      58.409 113.105 109.993  1.00 20.54           C  
ATOM   3765  CB  VAL C 232      59.544 112.139 109.635  1.00 20.93           C  
ATOM   3766  CG1 VAL C 232      59.865 112.179 108.138  1.00 20.78           C  
ATOM   3767  CG2 VAL C 232      60.788 112.494 110.445  1.00 21.41           C  
ATOM   3768  C   VAL C 232      57.178 112.744 109.184  1.00 20.46           C  
ATOM   3769  O   VAL C 232      56.487 111.776 109.518  1.00 22.93           O  
ATOM   3770  N   VAL C 233      56.928 113.478 108.098  1.00 18.15           N  
ATOM   3771  CA  VAL C 233      55.830 113.170 107.211  1.00 16.95           C  
ATOM   3772  CB  VAL C 233      54.851 114.361 107.065  1.00 17.51           C  
ATOM   3773  CG1 VAL C 233      53.775 114.080 106.015  1.00 17.73           C  
ATOM   3774  CG2 VAL C 233      54.195 114.700 108.395  1.00 17.40           C  
ATOM   3775  C   VAL C 233      56.388 112.838 105.846  1.00 16.11           C  
ATOM   3776  O   VAL C 233      57.160 113.602 105.278  1.00 15.16           O  
ATOM   3777  N   TRP C 234      55.951 111.701 105.311  1.00 15.96           N  
ATOM   3778  CA  TRP C 234      56.252 111.315 103.950  1.00 15.91           C  
ATOM   3779  CB  TRP C 234      56.530 109.824 103.887  1.00 15.59           C  
ATOM   3780  CG  TRP C 234      57.871 109.472 104.322  1.00 14.87           C  
ATOM   3781  CD1 TRP C 234      58.259 109.099 105.549  1.00 14.34           C  
ATOM   3782  NE1 TRP C 234      59.618 108.826 105.555  1.00 14.36           N  
ATOM   3783  CE2 TRP C 234      60.122 109.054 104.299  1.00 14.44           C  
ATOM   3784  CD2 TRP C 234      59.036 109.447 103.486  1.00 14.62           C  
ATOM   3785  CE3 TRP C 234      59.259 109.704 102.121  1.00 14.05           C  
ATOM   3786  CZ3 TRP C 234      60.535 109.592 101.640  1.00 13.99           C  
ATOM   3787  CH2 TRP C 234      61.598 109.194 102.473  1.00 13.84           C  
ATOM   3788  CZ2 TRP C 234      61.410 108.915 103.793  1.00 13.77           C  
ATOM   3789  C   TRP C 234      55.057 111.573 103.043  1.00 16.02           C  
ATOM   3790  O   TRP C 234      53.973 111.108 103.338  1.00 15.75           O  
ATOM   3791  N   VAL C 235      55.269 112.327 101.964  1.00 15.80           N  
ATOM   3792  CA  VAL C 235      54.251 112.562 100.950  1.00 15.89           C  
ATOM   3793  CB  VAL C 235      54.384 113.963 100.335  1.00 16.80           C  
ATOM   3794  CG1 VAL C 235      53.536 114.094  99.056  1.00 16.86           C  
ATOM   3795  CG2 VAL C 235      53.993 115.022 101.363  1.00 17.24           C  
ATOM   3796  C   VAL C 235      54.414 111.532  99.839  1.00 14.72           C  
ATOM   3797  O   VAL C 235      55.514 111.220  99.485  1.00 13.70           O  
ATOM   3798  N   ASN C 236      53.295 111.000  99.353  1.00 14.55           N  
ATOM   3799  CA  ASN C 236      53.263 109.963  98.357  1.00 14.31           C  
ATOM   3800  CB  ASN C 236      53.789 110.527  97.039  1.00 15.01           C  
ATOM   3801  CG  ASN C 236      52.811 111.451  96.366  1.00 15.37           C  
ATOM   3802  OD1 ASN C 236      51.606 111.293  96.537  1.00 16.76           O  
ATOM   3803  ND2 ASN C 236      53.313 112.428  95.604  1.00 14.65           N  
ATOM   3804  C   ASN C 236      54.042 108.678  98.733  1.00 14.20           C  
ATOM   3805  O   ASN C 236      54.592 108.003  97.857  1.00 14.34           O  
ATOM   3806  N   ALA C 237      54.074 108.302 100.004  1.00 13.48           N  
ATOM   3807  CA  ALA C 237      54.819 107.106 100.398  1.00 13.39           C  
ATOM   3808  CB  ALA C 237      56.310 107.416 100.435  1.00 13.21           C  
ATOM   3809  C   ALA C 237      54.364 106.568 101.731  1.00 13.67           C  
ATOM   3810  O   ALA C 237      53.648 107.240 102.452  1.00 14.12           O  
ATOM   3811  N   LEU C 238      54.821 105.376 102.072  1.00 14.03           N  
ATOM   3812  CA  LEU C 238      54.585 104.821 103.395  1.00 14.72           C  
ATOM   3813  CB  LEU C 238      54.948 103.338 103.458  1.00 14.42           C  
ATOM   3814  CG  LEU C 238      54.160 102.453 102.486  1.00 14.58           C  
ATOM   3815  CD1 LEU C 238      54.696 101.034 102.469  1.00 14.79           C  
ATOM   3816  CD2 LEU C 238      52.678 102.447 102.818  1.00 14.42           C  
ATOM   3817  C   LEU C 238      55.414 105.609 104.375  1.00 15.34           C  
ATOM   3818  O   LEU C 238      56.263 106.399 103.962  1.00 15.30           O  
ATOM   3819  N   SER C 239      55.167 105.409 105.671  1.00 17.06           N  
ATOM   3820  CA  SER C 239      55.871 106.180 106.721  1.00 18.62           C  
ATOM   3821  CB  SER C 239      55.282 105.943 108.100  1.00 19.63           C  
ATOM   3822  OG  SER C 239      55.213 104.563 108.373  1.00 22.44           O  
ATOM   3823  C   SER C 239      57.383 105.913 106.769  1.00 18.49           C  
ATOM   3824  O   SER C 239      58.133 106.761 107.274  1.00 18.99           O  
ATOM   3825  N   ASN C 240      57.822 104.792 106.179  1.00 17.30           N  
ATOM   3826  CA  ASN C 240      59.239 104.504 106.032  1.00 16.70           C  
ATOM   3827  CB  ASN C 240      59.447 103.030 106.222  1.00 16.49           C  
ATOM   3828  CG  ASN C 240      58.628 102.225 105.251  1.00 16.99           C  
ATOM   3829  OD1 ASN C 240      58.489 102.619 104.098  1.00 19.33           O  
ATOM   3830  ND2 ASN C 240      58.173 101.062 105.661  1.00 16.40           N  
ATOM   3831  C   ASN C 240      59.867 104.928 104.692  1.00 16.59           C  
ATOM   3832  O   ASN C 240      61.010 104.559 104.420  1.00 17.77           O  
ATOM   3833  N   GLY C 241      59.163 105.689 103.855  1.00 16.04           N  
ATOM   3834  CA  GLY C 241      59.709 106.105 102.543  1.00 16.07           C  
ATOM   3835  C   GLY C 241      59.457 105.172 101.366  1.00 15.81           C  
ATOM   3836  O   GLY C 241      59.643 105.566 100.220  1.00 15.58           O  
ATOM   3837  N   ASN C 242      58.980 103.962 101.625  1.00 16.16           N  
ATOM   3838  CA  ASN C 242      58.647 103.024 100.548  1.00 17.20           C  
ATOM   3839  CB  ASN C 242      58.492 101.600 101.090  1.00 17.09           C  
ATOM   3840  CG  ASN C 242      59.782 101.033 101.664  1.00 16.98           C  
ATOM   3841  OD1 ASN C 242      60.871 101.528 101.401  1.00 17.60           O  
ATOM   3842  ND2 ASN C 242      59.654  99.984 102.438  1.00 16.42           N  
ATOM   3843  C   ASN C 242      57.353 103.366  99.769  1.00 17.57           C  
ATOM   3844  O   ASN C 242      56.459 104.036 100.264  1.00 16.29           O  
ATOM   3845  N   ASP C 243      57.277 102.863  98.543  1.00 18.24           N  
ATOM   3846  CA  ASP C 243      56.113 103.058  97.717  1.00 18.35           C  
ATOM   3847  CB  ASP C 243      56.351 102.474  96.335  1.00 19.20           C  
ATOM   3848  CG  ASP C 243      57.604 103.013  95.714  1.00 20.43           C  
ATOM   3849  OD1 ASP C 243      57.777 104.278  95.727  1.00 19.99           O  
ATOM   3850  OD2 ASP C 243      58.424 102.157  95.209  1.00 23.37           O  
ATOM   3851  C   ASP C 243      54.893 102.405  98.361  1.00 18.10           C  
ATOM   3852  O   ASP C 243      54.979 101.307  98.940  1.00 17.19           O  
ATOM   3853  N   ILE C 244      53.760 103.079  98.201  1.00 17.69           N  
ATOM   3854  CA  ILE C 244      52.499 102.568  98.667  1.00 18.35           C  
ATOM   3855  CB  ILE C 244      51.482 103.704  98.851  1.00 18.56           C  
ATOM   3856  CG1 ILE C 244      52.039 104.778  99.803  1.00 18.43           C  
ATOM   3857  CD1 ILE C 244      51.378 106.132  99.642  1.00 18.07           C  
ATOM   3858  CG2 ILE C 244      50.176 103.148  99.386  1.00 18.39           C  
ATOM   3859  C   ILE C 244      51.980 101.574  97.632  1.00 18.35           C  
ATOM   3860  O   ILE C 244      51.828 101.910  96.453  1.00 18.72           O  
ATOM   3861  N   LEU C 245      51.735 100.347  98.072  1.00 18.01           N  
ATOM   3862  CA  LEU C 245      51.296  99.269  97.181  1.00 18.33           C  
ATOM   3863  CB  LEU C 245      49.864  99.531  96.666  1.00 18.11           C  
ATOM   3864  CG  LEU C 245      48.697  99.540  97.679  1.00 17.85           C  
ATOM   3865  CD1 LEU C 245      47.386  99.969  97.043  1.00 16.97           C  
ATOM   3866  CD2 LEU C 245      48.524  98.156  98.293  1.00 18.00           C  
ATOM   3867  C   LEU C 245      52.270  99.028  96.011  1.00 18.64           C  
ATOM   3868  O   LEU C 245      51.910  98.421  95.014  1.00 20.39           O  
ATOM   3869  N   GLY C 246      53.522  99.443  96.167  1.00 19.04           N  
ATOM   3870  CA  GLY C 246      54.562  99.206  95.160  1.00 19.58           C  
ATOM   3871  C   GLY C 246      54.439  99.993  93.868  1.00 19.68           C  
ATOM   3872  O   GLY C 246      55.145  99.707  92.902  1.00 23.76           O  
ATOM   3873  N   ILE C 247      53.592 100.999  93.846  1.00 18.50           N  
ATOM   3874  CA  ILE C 247      53.409 101.825  92.663  1.00 18.16           C  
ATOM   3875  CB  ILE C 247      51.959 101.746  92.146  1.00 17.70           C  
ATOM   3876  CG1 ILE C 247      50.978 102.307  93.167  1.00 17.65           C  
ATOM   3877  CD1 ILE C 247      49.641 102.681  92.580  1.00 18.25           C  
ATOM   3878  CG2 ILE C 247      51.598 100.305  91.832  1.00 18.00           C  
ATOM   3879  C   ILE C 247      53.726 103.285  92.966  1.00 18.34           C  
ATOM   3880  O   ILE C 247      53.974 103.656  94.122  1.00 17.45           O  
ATOM   3881  N   THR C 248      53.704 104.112  91.922  1.00 18.46           N  
ATOM   3882  CA  THR C 248      53.799 105.551  92.099  1.00 18.83           C  
ATOM   3883  CB  THR C 248      54.292 106.254  90.794  1.00 18.62           C  
ATOM   3884  OG1 THR C 248      55.618 105.833  90.447  1.00 18.48           O  
ATOM   3885  CG2 THR C 248      54.279 107.778  90.946  1.00 18.65           C  
ATOM   3886  C   THR C 248      52.415 106.100  92.432  1.00 18.92           C  
ATOM   3887  O   THR C 248      51.427 105.708  91.816  1.00 20.04           O  
ATOM   3888  N   ASN C 249      52.345 107.042  93.352  1.00 18.16           N  
ATOM   3889  CA  ASN C 249      51.078 107.639  93.680  1.00 19.11           C  
ATOM   3890  CB  ASN C 249      50.725 107.333  95.147  1.00 19.72           C  
ATOM   3891  CG  ASN C 249      50.225 105.917  95.314  1.00 20.25           C  
ATOM   3892  OD1 ASN C 249      49.048 105.624  95.037  1.00 19.48           O  
ATOM   3893  ND2 ASN C 249      51.127 105.011  95.681  1.00 20.75           N  
ATOM   3894  C   ASN C 249      51.032 109.121  93.390  1.00 18.20           C  
ATOM   3895  O   ASN C 249      52.036 109.774  93.325  1.00 18.22           O  
ATOM   3896  N   THR C 250      49.825 109.633  93.276  1.00 18.39           N  
ATOM   3897  CA  THR C 250      49.595 110.958  92.776  1.00 18.53           C  
ATOM   3898  CB  THR C 250      48.855 110.884  91.420  1.00 18.06           C  
ATOM   3899  OG1 THR C 250      49.601 110.032  90.543  1.00 18.22           O  
ATOM   3900  CG2 THR C 250      48.743 112.231  90.791  1.00 18.02           C  
ATOM   3901  C   THR C 250      48.783 111.759  93.770  1.00 18.26           C  
ATOM   3902  O   THR C 250      47.673 111.409  94.113  1.00 18.21           O  
ATOM   3903  N   SER C 251      49.393 112.822  94.254  1.00 18.70           N  
ATOM   3904  CA  SER C 251      48.709 113.861  94.965  1.00 18.78           C  
ATOM   3905  CB  SER C 251      49.620 114.401  96.063  1.00 18.65           C  
ATOM   3906  OG  SER C 251      49.862 113.389  97.017  1.00 17.91           O  
ATOM   3907  C   SER C 251      48.400 114.932  93.937  1.00 19.07           C  
ATOM   3908  O   SER C 251      49.056 114.995  92.908  1.00 19.21           O  
ATOM   3909  N   ASN C 252      47.410 115.774  94.204  1.00 19.60           N  
ATOM   3910  CA  ASN C 252      47.009 116.792  93.227  1.00 19.87           C  
ATOM   3911  CB  ASN C 252      45.714 116.385  92.527  1.00 20.09           C  
ATOM   3912  CG  ASN C 252      45.902 115.220  91.590  1.00 19.90           C  
ATOM   3913  OD1 ASN C 252      46.296 115.404  90.440  1.00 21.91           O  
ATOM   3914  ND2 ASN C 252      45.616 114.021  92.065  1.00 19.14           N  
ATOM   3915  C   ASN C 252      46.778 118.117  93.890  1.00 19.29           C  
ATOM   3916  O   ASN C 252      46.347 118.164  95.022  1.00 18.83           O  
ATOM   3917  N   VAL C 253      47.068 119.190  93.165  1.00 19.02           N  
ATOM   3918  CA  VAL C 253      46.667 120.522  93.573  1.00 18.66           C  
ATOM   3919  CB  VAL C 253      47.858 121.347  94.002  1.00 18.28           C  
ATOM   3920  CG1 VAL C 253      47.413 122.702  94.456  1.00 17.71           C  
ATOM   3921  CG2 VAL C 253      48.585 120.637  95.129  1.00 19.05           C  
ATOM   3922  C   VAL C 253      46.020 121.143  92.362  1.00 19.23           C  
ATOM   3923  O   VAL C 253      46.611 121.180  91.290  1.00 19.84           O  
ATOM   3924  N   SER C 254      44.784 121.585  92.512  1.00 19.56           N  
ATOM   3925  CA  SER C 254      44.034 122.111  91.386  1.00 20.04           C  
ATOM   3926  CB  SER C 254      42.847 121.199  91.049  1.00 20.57           C  
ATOM   3927  OG  SER C 254      41.908 121.207  92.121  1.00 21.81           O  
ATOM   3928  C   SER C 254      43.546 123.513  91.691  1.00 19.94           C  
ATOM   3929  O   SER C 254      43.185 123.825  92.828  1.00 19.03           O  
ATOM   3930  N   PHE C 255      43.532 124.346  90.649  1.00 20.89           N  
ATOM   3931  CA  PHE C 255      43.034 125.706  90.730  1.00 21.88           C  
ATOM   3932  CB  PHE C 255      44.136 126.708  90.390  1.00 22.39           C  
ATOM   3933  CG  PHE C 255      45.268 126.714  91.362  1.00 23.11           C  
ATOM   3934  CD1 PHE C 255      46.157 125.655  91.409  1.00 24.06           C  
ATOM   3935  CE1 PHE C 255      47.209 125.655  92.305  1.00 24.80           C  
ATOM   3936  CZ  PHE C 255      47.392 126.725  93.163  1.00 24.10           C  
ATOM   3937  CE2 PHE C 255      46.526 127.786  93.118  1.00 24.14           C  
ATOM   3938  CD2 PHE C 255      45.462 127.776  92.221  1.00 23.59           C  
ATOM   3939  C   PHE C 255      41.900 125.843  89.732  1.00 22.07           C  
ATOM   3940  O   PHE C 255      42.079 125.607  88.547  1.00 21.72           O  
ATOM   3941  N   LEU C 256      40.733 126.238  90.215  1.00 22.50           N  
ATOM   3942  CA  LEU C 256      39.586 126.429  89.353  1.00 22.91           C  
ATOM   3943  CB  LEU C 256      38.498 125.437  89.733  1.00 22.88           C  
ATOM   3944  CG  LEU C 256      37.172 125.612  89.007  1.00 22.29           C  
ATOM   3945  CD1 LEU C 256      37.357 125.481  87.516  1.00 21.36           C  
ATOM   3946  CD2 LEU C 256      36.173 124.581  89.522  1.00 23.35           C  
ATOM   3947  C   LEU C 256      39.073 127.844  89.502  1.00 23.41           C  
ATOM   3948  O   LEU C 256      38.687 128.265  90.596  1.00 23.62           O  
ATOM   3949  N   GLU C 257      39.064 128.581  88.404  1.00 24.80           N  
ATOM   3950  CA  GLU C 257      38.626 129.980  88.431  1.00 25.28           C  
ATOM   3951  CB  GLU C 257      39.079 130.717  87.174  1.00 25.44           C  
ATOM   3952  CG  GLU C 257      38.939 132.224  87.293  1.00 25.54           C  
ATOM   3953  CD  GLU C 257      39.660 132.979  86.189  1.00 25.54           C  
ATOM   3954  OE1 GLU C 257      40.011 132.346  85.156  1.00 25.15           O  
ATOM   3955  OE2 GLU C 257      39.829 134.218  86.349  1.00 23.91           O  
ATOM   3956  C   GLU C 257      37.111 130.100  88.575  1.00 25.13           C  
ATOM   3957  O   GLU C 257      36.351 129.432  87.865  1.00 24.35           O  
ATOM   3958  N   VAL C 258      36.692 130.955  89.500  1.00 25.10           N  
ATOM   3959  CA  VAL C 258      35.280 131.205  89.751  1.00 26.09           C  
ATOM   3960  CB  VAL C 258      34.753 130.397  90.962  1.00 25.25           C  
ATOM   3961  CG1 VAL C 258      34.726 128.914  90.621  1.00 24.65           C  
ATOM   3962  CG2 VAL C 258      35.585 130.651  92.208  1.00 24.61           C  
ATOM   3963  C   VAL C 258      35.051 132.692  89.982  1.00 27.93           C  
ATOM   3964  O   VAL C 258      35.977 133.419  90.331  1.00 26.86           O  
ATOM   3965  N   ILE C 259      33.807 133.133  89.786  1.00 31.25           N  
ATOM   3966  CA  ILE C 259      33.453 134.547  89.915  1.00 33.34           C  
ATOM   3967  CB  ILE C 259      32.713 135.076  88.672  1.00 32.65           C  
ATOM   3968  CG1 ILE C 259      33.420 134.667  87.365  1.00 33.59           C  
ATOM   3969  CD1 ILE C 259      34.616 135.518  86.993  1.00 33.43           C  
ATOM   3970  CG2 ILE C 259      32.570 136.582  88.761  1.00 33.05           C  
ATOM   3971  C   ILE C 259      32.525 134.700  91.091  1.00 37.11           C  
ATOM   3972  O   ILE C 259      31.410 134.177  91.046  1.00 39.21           O  
ATOM   3973  N   PRO C 260      32.958 135.426  92.147  1.00 41.78           N  
ATOM   3974  CA  PRO C 260      32.096 135.583  93.336  1.00 44.48           C  
ATOM   3975  CB  PRO C 260      33.020 136.241  94.353  1.00 42.06           C  
ATOM   3976  CG  PRO C 260      34.038 136.961  93.545  1.00 42.24           C  
ATOM   3977  CD  PRO C 260      34.200 136.211  92.254  1.00 41.34           C  
ATOM   3978  C   PRO C 260      30.867 136.467  93.075  1.00 51.59           C  
ATOM   3979  O   PRO C 260      30.925 137.289  92.151  1.00 54.68           O  
ATOM   3980  N   GLN C 261      29.796 136.254  93.865  1.00 56.14           N  
ATOM   3981  CA  GLN C 261      28.600 137.126  93.983  1.00 59.75           C  
ATOM   3982  CB  GLN C 261      27.388 136.340  94.522  1.00 66.17           C  
ATOM   3983  CG  GLN C 261      26.896 135.252  93.593  1.00 71.80           C  
ATOM   3984  CD  GLN C 261      26.304 135.810  92.347  1.00 72.26           C  
ATOM   3985  OE1 GLN C 261      26.955 135.809  91.324  1.00 77.27           O  
ATOM   3986  NE2 GLN C 261      25.070 136.315  92.431  1.00 64.52           N  
ATOM   3987  C   GLN C 261      28.862 138.287  94.937  1.00 57.51           C  
ATOM   3988  O   GLN C 261      29.000 139.438  94.514  1.00 57.85           O  
TER    3991      GLN C 261                                                      
ATOM   3989  N   GLY D   2      -2.916 240.904  25.023  1.00 62.91           N  
ATOM   3990  CA  GLY D   2      -2.463 242.001  24.121  1.00 62.78           C  
ATOM   3991  C   GLY D   2      -2.702 243.421  24.628  1.00 60.90           C  
ATOM   3992  O   GLY D   2      -3.030 244.301  23.830  1.00 66.35           O  
ATOM   3993  N   ASN D   3      -2.524 243.658  25.931  1.00 54.00           N  
ATOM   3994  CA  ASN D   3      -2.568 245.020  26.502  1.00 50.24           C  
ATOM   3995  CB  ASN D   3      -3.946 245.366  27.097  1.00 51.71           C  
ATOM   3996  CG  ASN D   3      -4.360 246.811  26.822  1.00 55.07           C  
ATOM   3997  OD1 ASN D   3      -4.500 247.689  27.714  1.00 64.55           O  
ATOM   3998  ND2 ASN D   3      -4.571 247.057  25.565  1.00 53.36           N  
ATOM   3999  C   ASN D   3      -1.451 245.192  27.535  1.00 45.25           C  
ATOM   4000  O   ASN D   3      -1.264 244.348  28.398  1.00 42.66           O  
ATOM   4001  N   SER D   4      -0.695 246.278  27.423  1.00 44.98           N  
ATOM   4002  CA  SER D   4       0.433 246.539  28.329  1.00 42.94           C  
ATOM   4003  CB  SER D   4       1.757 246.089  27.709  1.00 42.98           C  
ATOM   4004  OG  SER D   4       2.063 246.839  26.540  1.00 43.67           O  
ATOM   4005  C   SER D   4       0.498 248.017  28.652  1.00 39.02           C  
ATOM   4006  O   SER D   4      -0.142 248.821  28.000  1.00 38.13           O  
ATOM   4007  N   GLY D   5       1.225 248.360  29.697  1.00 40.66           N  
ATOM   4008  CA  GLY D   5       1.379 249.751  30.103  1.00 44.43           C  
ATOM   4009  C   GLY D   5       1.651 249.916  31.583  1.00 47.09           C  
ATOM   4010  O   GLY D   5       2.379 249.124  32.182  1.00 48.75           O  
ATOM   4011  N   PHE D   6       1.103 250.974  32.162  1.00 50.08           N  
ATOM   4012  CA  PHE D   6       1.261 251.230  33.574  1.00 54.86           C  
ATOM   4013  CB  PHE D   6       2.205 252.398  33.805  1.00 53.98           C  
ATOM   4014  CG  PHE D   6       3.584 252.189  33.261  1.00 54.21           C  
ATOM   4015  CD1 PHE D   6       3.882 252.483  31.946  1.00 56.39           C  
ATOM   4016  CE1 PHE D   6       5.168 252.303  31.447  1.00 59.80           C  
ATOM   4017  CZ  PHE D   6       6.173 251.829  32.273  1.00 59.84           C  
ATOM   4018  CE2 PHE D   6       5.883 251.535  33.591  1.00 59.38           C  
ATOM   4019  CD2 PHE D   6       4.596 251.718  34.076  1.00 55.19           C  
ATOM   4020  C   PHE D   6      -0.084 251.553  34.164  1.00 61.29           C  
ATOM   4021  O   PHE D   6      -0.960 252.037  33.467  1.00 58.51           O  
ATOM   4022  N   TYR D   7      -0.253 251.278  35.452  1.00 78.29           N  
ATOM   4023  CA  TYR D   7      -1.484 251.652  36.140  1.00 91.32           C  
ATOM   4024  CB  TYR D   7      -2.601 250.655  35.817  1.00 95.15           C  
ATOM   4025  CG  TYR D   7      -2.610 249.430  36.697  1.00103.67           C  
ATOM   4026  CD1 TYR D   7      -1.537 248.530  36.707  1.00103.46           C  
ATOM   4027  CE1 TYR D   7      -1.556 247.415  37.522  1.00105.06           C  
ATOM   4028  CZ  TYR D   7      -2.655 247.190  38.330  1.00109.13           C  
ATOM   4029  OH  TYR D   7      -2.696 246.110  39.169  1.00115.32           O  
ATOM   4030  CE2 TYR D   7      -3.720 248.062  38.337  1.00112.80           C  
ATOM   4031  CD2 TYR D   7      -3.691 249.172  37.524  1.00110.56           C  
ATOM   4032  C   TYR D   7      -1.270 251.764  37.647  1.00 97.64           C  
ATOM   4033  O   TYR D   7      -0.303 251.219  38.179  1.00 93.52           O  
ATOM   4034  N   LEU D   8      -2.192 252.461  38.315  1.00102.50           N  
ATOM   4035  CA  LEU D   8      -2.153 252.650  39.775  1.00 96.02           C  
ATOM   4036  CB  LEU D   8      -2.681 254.039  40.220  1.00 93.07           C  
ATOM   4037  CG  LEU D   8      -1.967 255.403  40.012  1.00 92.21           C  
ATOM   4038  CD1 LEU D   8      -2.573 256.511  40.900  1.00 90.90           C  
ATOM   4039  CD2 LEU D   8      -0.477 255.244  40.292  1.00 88.70           C  
ATOM   4040  C   LEU D   8      -2.986 251.566  40.477  1.00 95.21           C  
ATOM   4041  O   LEU D   8      -4.156 251.354  40.143  1.00 89.74           O  
ATOM   4042  N   TYR D   9      -2.363 250.892  41.443  1.00 97.26           N  
ATOM   4043  CA  TYR D   9      -3.053 250.009  42.388  1.00 96.71           C  
ATOM   4044  CB  TYR D   9      -2.416 248.623  42.388  1.00 97.96           C  
ATOM   4045  CG  TYR D   9      -3.253 247.582  43.088  1.00102.73           C  
ATOM   4046  CD1 TYR D   9      -4.453 247.139  42.522  1.00106.78           C  
ATOM   4047  CE1 TYR D   9      -5.224 246.176  43.158  1.00108.86           C  
ATOM   4048  CZ  TYR D   9      -4.798 245.643  44.376  1.00107.76           C  
ATOM   4049  OH  TYR D   9      -5.559 244.691  45.009  1.00103.38           O  
ATOM   4050  CE2 TYR D   9      -3.612 246.067  44.954  1.00103.14           C  
ATOM   4051  CD2 TYR D   9      -2.847 247.028  44.310  1.00 99.64           C  
ATOM   4052  C   TYR D   9      -2.928 250.659  43.764  1.00 97.61           C  
ATOM   4053  O   TYR D   9      -1.809 250.933  44.213  1.00 91.83           O  
ATOM   4054  N   ASN D  10      -4.074 250.865  44.423  1.00102.54           N  
ATOM   4055  CA  ASN D  10      -4.244 251.834  45.543  1.00106.08           C  
ATOM   4056  CB  ASN D  10      -4.204 251.193  46.994  1.00104.83           C  
ATOM   4057  CG  ASN D  10      -2.876 250.560  47.365  1.00102.73           C  
ATOM   4058  OD1 ASN D  10      -1.822 251.036  46.959  1.00 98.66           O  
ATOM   4059  ND2 ASN D  10      -2.917 249.556  48.231  1.00 98.38           N  
ATOM   4060  C   ASN D  10      -3.369 253.104  45.434  1.00104.73           C  
ATOM   4061  O   ASN D  10      -3.834 254.145  44.935  1.00102.89           O  
ATOM   4062  N   THR D  11      -2.113 252.996  45.875  1.00108.13           N  
ATOM   4063  CA  THR D  11      -1.162 254.097  45.936  1.00110.52           C  
ATOM   4064  CB  THR D  11      -0.902 254.515  47.407  1.00104.00           C  
ATOM   4065  OG1 THR D  11       0.020 255.616  47.486  1.00 94.32           O  
ATOM   4066  CG2 THR D  11      -0.355 253.344  48.182  1.00 98.37           C  
ATOM   4067  C   THR D  11       0.174 253.794  45.228  1.00110.65           C  
ATOM   4068  O   THR D  11       1.076 254.602  45.353  1.00108.20           O  
ATOM   4069  N   GLN D  12       0.313 252.672  44.502  1.00105.40           N  
ATOM   4070  CA  GLN D  12       1.591 252.386  43.814  1.00101.27           C  
ATOM   4071  CB  GLN D  12       2.392 251.312  44.532  1.00101.83           C  
ATOM   4072  CG  GLN D  12       2.388 249.944  43.886  1.00108.53           C  
ATOM   4073  CD  GLN D  12       1.116 249.179  44.170  1.00116.00           C  
ATOM   4074  OE1 GLN D  12       0.148 249.696  44.746  1.00124.33           O  
ATOM   4075  NE2 GLN D  12       1.113 247.926  43.763  1.00126.40           N  
ATOM   4076  C   GLN D  12       1.475 252.246  42.275  1.00103.30           C  
ATOM   4077  O   GLN D  12       0.485 251.721  41.742  1.00103.53           O  
ATOM   4078  N   ASN D  13       2.486 252.770  41.576  1.00105.47           N  
ATOM   4079  CA  ASN D  13       2.536 252.784  40.111  1.00 98.82           C  
ATOM   4080  CB  ASN D  13       3.403 253.970  39.634  1.00 92.94           C  
ATOM   4081  CG  ASN D  13       3.012 254.509  38.265  1.00 90.12           C  
ATOM   4082  OD1 ASN D  13       2.798 253.740  37.313  1.00 96.18           O  
ATOM   4083  ND2 ASN D  13       2.891 255.822  38.160  1.00 84.46           N  
ATOM   4084  C   ASN D  13       3.155 251.472  39.650  1.00 94.43           C  
ATOM   4085  O   ASN D  13       4.336 251.224  39.923  1.00 79.92           O  
ATOM   4086  N   CYS D  14       2.362 250.649  38.953  1.00 91.35           N  
ATOM   4087  CA  CYS D  14       2.779 249.309  38.544  1.00 88.86           C  
ATOM   4088  CB  CYS D  14       1.787 248.255  39.036  1.00 89.58           C  
ATOM   4089  SG  CYS D  14       1.512 248.320  40.808  1.00 92.09           S  
ATOM   4090  C   CYS D  14       2.841 249.182  37.047  1.00 77.81           C  
ATOM   4091  O   CYS D  14       1.910 249.587  36.353  1.00 82.08           O  
ATOM   4092  N   VAL D  15       3.947 248.629  36.565  1.00 64.93           N  
ATOM   4093  CA  VAL D  15       4.028 248.173  35.194  1.00 61.40           C  
ATOM   4094  CB  VAL D  15       5.483 247.856  34.778  1.00 65.49           C  
ATOM   4095  CG1 VAL D  15       6.070 246.721  35.594  1.00 63.99           C  
ATOM   4096  CG2 VAL D  15       5.586 247.521  33.293  1.00 67.24           C  
ATOM   4097  C   VAL D  15       3.131 246.957  35.050  1.00 53.81           C  
ATOM   4098  O   VAL D  15       2.955 246.216  35.989  1.00 52.12           O  
ATOM   4099  N   PHE D  16       2.572 246.744  33.870  1.00 50.04           N  
ATOM   4100  CA  PHE D  16       1.790 245.524  33.623  1.00 44.84           C  
ATOM   4101  CB  PHE D  16       0.349 245.701  34.056  1.00 42.82           C  
ATOM   4102  CG  PHE D  16      -0.517 246.366  33.018  1.00 42.43           C  
ATOM   4103  CD1 PHE D  16      -0.625 247.760  32.995  1.00 41.97           C  
ATOM   4104  CE1 PHE D  16      -1.438 248.381  32.069  1.00 39.74           C  
ATOM   4105  CZ  PHE D  16      -2.151 247.616  31.145  1.00 38.14           C  
ATOM   4106  CE2 PHE D  16      -2.042 246.235  31.142  1.00 36.72           C  
ATOM   4107  CD2 PHE D  16      -1.235 245.614  32.077  1.00 37.87           C  
ATOM   4108  C   PHE D  16       1.874 245.106  32.161  1.00 41.17           C  
ATOM   4109  O   PHE D  16       2.006 245.940  31.270  1.00 40.16           O  
ATOM   4110  N   ALA D  17       1.825 243.805  31.941  1.00 37.98           N  
ATOM   4111  CA  ALA D  17       1.993 243.249  30.615  1.00 38.80           C  
ATOM   4112  CB  ALA D  17       3.423 243.452  30.154  1.00 39.48           C  
ATOM   4113  C   ALA D  17       1.631 241.773  30.596  1.00 38.90           C  
ATOM   4114  O   ALA D  17       1.211 241.235  31.586  1.00 37.08           O  
ATOM   4115  N   ASP D  18       1.739 241.133  29.443  1.00 44.71           N  
ATOM   4116  CA  ASP D  18       1.442 239.710  29.342  1.00 47.23           C  
ATOM   4117  CB  ASP D  18       1.079 239.324  27.903  1.00 46.64           C  
ATOM   4118  CG  ASP D  18      -0.238 239.932  27.454  1.00 47.63           C  
ATOM   4119  OD1 ASP D  18      -1.042 240.356  28.304  1.00 47.73           O  
ATOM   4120  OD2 ASP D  18      -0.475 239.978  26.241  1.00 50.47           O  
ATOM   4121  C   ASP D  18       2.610 238.877  29.849  1.00 45.97           C  
ATOM   4122  O   ASP D  18       2.377 237.838  30.481  1.00 48.08           O  
ATOM   4123  N   ASN D  19       3.838 239.350  29.632  1.00 41.06           N  
ATOM   4124  CA  ASN D  19       4.990 238.627  30.150  1.00 41.54           C  
ATOM   4125  CB  ASN D  19       5.449 237.631  29.108  1.00 40.46           C  
ATOM   4126  CG  ASN D  19       6.078 236.394  29.729  1.00 38.27           C  
ATOM   4127  OD1 ASN D  19       6.814 236.488  30.709  1.00 33.04           O  
ATOM   4128  ND2 ASN D  19       5.823 235.240  29.134  1.00 36.08           N  
ATOM   4129  C   ASN D  19       6.191 239.432  30.685  1.00 40.21           C  
ATOM   4130  O   ASN D  19       6.622 240.400  30.088  1.00 41.09           O  
ATOM   4131  N   LEU D 105      25.918 193.994  82.352  1.00 49.16           N  
ATOM   4132  CA  LEU D 105      26.677 194.049  83.617  1.00 55.65           C  
ATOM   4133  CB  LEU D 105      27.810 195.078  83.596  1.00 55.27           C  
ATOM   4134  CG  LEU D 105      28.975 194.904  82.614  1.00 57.06           C  
ATOM   4135  CD1 LEU D 105      30.056 195.900  83.000  1.00 57.24           C  
ATOM   4136  CD2 LEU D 105      29.539 193.486  82.605  1.00 56.97           C  
ATOM   4137  C   LEU D 105      25.823 194.313  84.840  1.00 57.73           C  
ATOM   4138  O   LEU D 105      26.084 193.739  85.893  1.00 63.60           O  
ATOM   4139  N   ASP D 106      24.834 195.186  84.731  1.00 61.33           N  
ATOM   4140  CA  ASP D 106      23.892 195.383  85.842  1.00 66.56           C  
ATOM   4141  CB  ASP D 106      23.115 196.724  85.715  1.00 72.85           C  
ATOM   4142  CG  ASP D 106      22.196 196.801  84.492  1.00 75.99           C  
ATOM   4143  OD1 ASP D 106      22.094 195.823  83.731  1.00 78.66           O  
ATOM   4144  OD2 ASP D 106      21.558 197.869  84.306  1.00 75.01           O  
ATOM   4145  C   ASP D 106      22.991 194.145  86.088  1.00 63.08           C  
ATOM   4146  O   ASP D 106      22.678 193.818  87.243  1.00 55.60           O  
ATOM   4147  N   LYS D 107      22.625 193.413  85.034  1.00 58.55           N  
ATOM   4148  CA  LYS D 107      21.929 192.143  85.278  1.00 57.48           C  
ATOM   4149  CB  LYS D 107      21.307 191.482  84.068  1.00 65.91           C  
ATOM   4150  CG  LYS D 107      20.026 190.767  84.419  1.00 73.66           C  
ATOM   4151  CD  LYS D 107      19.115 190.446  83.237  1.00 77.05           C  
ATOM   4152  CE  LYS D 107      18.219 191.647  82.961  1.00 83.82           C  
ATOM   4153  NZ  LYS D 107      16.950 191.412  83.671  1.00 85.90           N  
ATOM   4154  C   LYS D 107      22.818 191.149  85.977  1.00 51.05           C  
ATOM   4155  O   LYS D 107      22.440 190.633  86.994  1.00 46.71           O  
ATOM   4156  N   ILE D 108      23.988 190.874  85.408  1.00 49.77           N  
ATOM   4157  CA  ILE D 108      24.911 189.876  85.945  1.00 54.03           C  
ATOM   4158  CB  ILE D 108      26.230 189.890  85.126  1.00 62.51           C  
ATOM   4159  CG1 ILE D 108      26.067 189.195  83.775  1.00 61.93           C  
ATOM   4160  CD1 ILE D 108      27.280 189.354  82.887  1.00 60.57           C  
ATOM   4161  CG2 ILE D 108      27.412 189.295  85.904  1.00 66.08           C  
ATOM   4162  C   ILE D 108      25.300 190.103  87.397  1.00 51.12           C  
ATOM   4163  O   ILE D 108      25.399 189.158  88.176  1.00 52.20           O  
ATOM   4164  N   THR D 109      25.555 191.352  87.761  1.00 51.56           N  
ATOM   4165  CA  THR D 109      25.964 191.662  89.131  1.00 52.59           C  
ATOM   4166  CB  THR D 109      26.910 192.888  89.202  1.00 56.01           C  
ATOM   4167  OG1 THR D 109      26.192 194.105  88.907  1.00 59.17           O  
ATOM   4168  CG2 THR D 109      28.098 192.723  88.242  1.00 55.45           C  
ATOM   4169  C   THR D 109      24.788 191.877  90.101  1.00 53.42           C  
ATOM   4170  O   THR D 109      25.014 192.248  91.248  1.00 61.24           O  
ATOM   4171  N   THR D 110      23.541 191.708  89.652  1.00 53.60           N  
ATOM   4172  CA  THR D 110      22.390 191.829  90.557  1.00 50.45           C  
ATOM   4173  CB  THR D 110      21.718 193.226  90.461  1.00 50.56           C  
ATOM   4174  OG1 THR D 110      20.882 193.302  89.303  1.00 50.25           O  
ATOM   4175  CG2 THR D 110      22.710 194.410  90.450  1.00 50.95           C  
ATOM   4176  C   THR D 110      21.261 190.800  90.398  1.00 51.57           C  
ATOM   4177  O   THR D 110      20.348 190.779  91.224  1.00 59.02           O  
ATOM   4178  N   ASP D 111      21.260 189.996  89.337  1.00 49.17           N  
ATOM   4179  CA  ASP D 111      20.124 189.086  89.082  1.00 47.70           C  
ATOM   4180  CB  ASP D 111      19.993 188.757  87.585  1.00 51.16           C  
ATOM   4181  CG  ASP D 111      18.708 188.004  87.246  1.00 53.03           C  
ATOM   4182  OD1 ASP D 111      17.874 187.750  88.135  1.00 55.02           O  
ATOM   4183  OD2 ASP D 111      18.523 187.663  86.062  1.00 55.57           O  
ATOM   4184  C   ASP D 111      20.295 187.815  89.888  1.00 42.10           C  
ATOM   4185  O   ASP D 111      21.245 187.067  89.641  1.00 41.76           O  
ATOM   4186  N   PRO D 112      19.391 187.575  90.869  1.00 38.51           N  
ATOM   4187  CA  PRO D 112      19.496 186.370  91.692  1.00 37.39           C  
ATOM   4188  CB  PRO D 112      18.520 186.644  92.845  1.00 35.72           C  
ATOM   4189  CG  PRO D 112      17.542 187.607  92.303  1.00 36.07           C  
ATOM   4190  CD  PRO D 112      18.341 188.476  91.380  1.00 36.53           C  
ATOM   4191  C   PRO D 112      19.132 185.066  90.989  1.00 38.95           C  
ATOM   4192  O   PRO D 112      19.273 184.014  91.583  1.00 40.70           O  
ATOM   4193  N   SER D 113      18.664 185.118  89.744  1.00 42.17           N  
ATOM   4194  CA  SER D 113      18.162 183.913  89.075  1.00 43.31           C  
ATOM   4195  CB  SER D 113      16.886 184.237  88.275  1.00 45.17           C  
ATOM   4196  OG  SER D 113      17.125 185.265  87.345  1.00 46.13           O  
ATOM   4197  C   SER D 113      19.194 183.258  88.163  1.00 42.71           C  
ATOM   4198  O   SER D 113      19.036 182.103  87.780  1.00 39.77           O  
ATOM   4199  N   LEU D 114      20.253 183.990  87.841  1.00 44.92           N  
ATOM   4200  CA  LEU D 114      21.313 183.478  86.994  1.00 46.54           C  
ATOM   4201  CB  LEU D 114      22.185 184.612  86.482  1.00 47.92           C  
ATOM   4202  CG  LEU D 114      21.513 185.638  85.569  1.00 51.22           C  
ATOM   4203  CD1 LEU D 114      22.475 186.769  85.200  1.00 50.11           C  
ATOM   4204  CD2 LEU D 114      20.955 184.986  84.310  1.00 52.26           C  
ATOM   4205  C   LEU D 114      22.217 182.515  87.762  1.00 51.08           C  
ATOM   4206  O   LEU D 114      22.811 181.623  87.174  1.00 53.02           O  
ATOM   4207  N   GLY D 115      22.330 182.719  89.077  1.00 55.54           N  
ATOM   4208  CA  GLY D 115      23.303 182.059  89.911  1.00 54.73           C  
ATOM   4209  C   GLY D 115      24.788 182.429  89.741  1.00 50.77           C  
ATOM   4210  O   GLY D 115      25.627 181.567  89.942  1.00 51.52           O  
ATOM   4211  N   LEU D 116      25.126 183.686  89.408  1.00 45.87           N  
ATOM   4212  CA  LEU D 116      26.535 184.148  89.398  1.00 42.85           C  
ATOM   4213  CB  LEU D 116      26.811 185.029  88.181  1.00 40.24           C  
ATOM   4214  CG  LEU D 116      26.546 184.464  86.768  1.00 40.99           C  
ATOM   4215  CD1 LEU D 116      26.994 185.481  85.730  1.00 41.47           C  
ATOM   4216  CD2 LEU D 116      27.194 183.102  86.464  1.00 42.28           C  
ATOM   4217  C   LEU D 116      26.999 184.919  90.652  1.00 42.61           C  
ATOM   4218  O   LEU D 116      28.174 185.242  90.799  1.00 41.78           O  
ATOM   4219  N   LEU D 117      26.066 185.220  91.543  1.00 45.07           N  
ATOM   4220  CA  LEU D 117      26.314 185.988  92.768  1.00 44.55           C  
ATOM   4221  CB  LEU D 117      25.180 186.977  92.993  1.00 48.80           C  
ATOM   4222  CG  LEU D 117      25.002 188.113  91.972  1.00 52.60           C  
ATOM   4223  CD1 LEU D 117      24.096 189.158  92.596  1.00 54.95           C  
ATOM   4224  CD2 LEU D 117      26.319 188.729  91.477  1.00 53.34           C  
ATOM   4225  C   LEU D 117      26.288 185.014  93.902  1.00 41.24           C  
ATOM   4226  O   LEU D 117      25.301 184.284  94.070  1.00 43.26           O  
ATOM   4227  N   LYS D 118      27.351 185.029  94.696  1.00 37.23           N  
ATOM   4228  CA  LYS D 118      27.485 184.101  95.774  1.00 33.48           C  
ATOM   4229  CB  LYS D 118      28.421 182.997  95.361  1.00 32.72           C  
ATOM   4230  CG  LYS D 118      27.715 181.990  94.476  1.00 34.46           C  
ATOM   4231  CD  LYS D 118      28.667 181.348  93.493  1.00 38.14           C  
ATOM   4232  CE  LYS D 118      27.933 180.563  92.423  1.00 40.42           C  
ATOM   4233  NZ  LYS D 118      28.868 180.322  91.285  1.00 42.84           N  
ATOM   4234  C   LYS D 118      27.942 184.799  97.040  1.00 32.26           C  
ATOM   4235  O   LYS D 118      29.025 185.367  97.085  1.00 32.86           O  
ATOM   4236  N   ALA D 119      27.086 184.785  98.062  1.00 28.61           N  
ATOM   4237  CA  ALA D 119      27.457 185.302  99.372  1.00 26.14           C  
ATOM   4238  CB  ALA D 119      26.236 185.359 100.292  1.00 27.64           C  
ATOM   4239  C   ALA D 119      28.560 184.455 100.003  1.00 22.27           C  
ATOM   4240  O   ALA D 119      28.599 183.240  99.880  1.00 20.50           O  
ATOM   4241  N   PHE D 120      29.476 185.137 100.657  1.00 20.42           N  
ATOM   4242  CA  PHE D 120      30.349 184.520 101.631  1.00 19.65           C  
ATOM   4243  CB  PHE D 120      31.781 184.459 101.139  1.00 18.74           C  
ATOM   4244  CG  PHE D 120      32.734 184.010 102.186  1.00 18.08           C  
ATOM   4245  CD1 PHE D 120      32.865 182.671 102.480  1.00 17.93           C  
ATOM   4246  CE1 PHE D 120      33.740 182.248 103.459  1.00 18.40           C  
ATOM   4247  CZ  PHE D 120      34.483 183.172 104.157  1.00 19.09           C  
ATOM   4248  CE2 PHE D 120      34.349 184.516 103.871  1.00 18.57           C  
ATOM   4249  CD2 PHE D 120      33.480 184.923 102.891  1.00 18.07           C  
ATOM   4250  C   PHE D 120      30.313 185.337 102.908  1.00 19.25           C  
ATOM   4251  O   PHE D 120      30.380 186.553 102.869  1.00 19.59           O  
ATOM   4252  N   ASN D 121      30.199 184.666 104.034  1.00 19.37           N  
ATOM   4253  CA  ASN D 121      30.317 185.309 105.321  1.00 20.14           C  
ATOM   4254  CB  ASN D 121      28.947 185.415 105.954  1.00 21.29           C  
ATOM   4255  CG  ASN D 121      28.241 186.690 105.550  1.00 22.37           C  
ATOM   4256  OD1 ASN D 121      28.678 187.776 105.949  1.00 26.77           O  
ATOM   4257  ND2 ASN D 121      27.151 186.583 104.785  1.00 21.22           N  
ATOM   4258  C   ASN D 121      31.214 184.493 106.196  1.00 19.25           C  
ATOM   4259  O   ASN D 121      31.169 183.281 106.150  1.00 21.06           O  
ATOM   4260  N   ASN D 122      32.035 185.147 106.986  1.00 18.27           N  
ATOM   4261  CA  ASN D 122      32.794 184.462 108.004  1.00 17.99           C  
ATOM   4262  CB  ASN D 122      34.275 184.445 107.666  1.00 18.38           C  
ATOM   4263  CG  ASN D 122      35.087 183.687 108.694  1.00 19.77           C  
ATOM   4264  OD1 ASN D 122      34.944 182.470 108.846  1.00 21.37           O  
ATOM   4265  ND2 ASN D 122      35.899 184.407 109.455  1.00 20.02           N  
ATOM   4266  C   ASN D 122      32.549 185.135 109.360  1.00 16.92           C  
ATOM   4267  O   ASN D 122      32.612 186.352 109.466  1.00 16.24           O  
ATOM   4268  N   PHE D 123      32.300 184.327 110.388  1.00 15.71           N  
ATOM   4269  CA  PHE D 123      32.061 184.825 111.711  1.00 15.63           C  
ATOM   4270  CB  PHE D 123      30.690 184.386 112.184  1.00 15.87           C  
ATOM   4271  CG  PHE D 123      29.565 184.858 111.287  1.00 15.73           C  
ATOM   4272  CD1 PHE D 123      29.000 186.109 111.465  1.00 15.10           C  
ATOM   4273  CE1 PHE D 123      27.968 186.524 110.676  1.00 14.79           C  
ATOM   4274  CZ  PHE D 123      27.494 185.706 109.680  1.00 14.83           C  
ATOM   4275  CE2 PHE D 123      28.035 184.452 109.497  1.00 14.99           C  
ATOM   4276  CD2 PHE D 123      29.064 184.032 110.297  1.00 15.38           C  
ATOM   4277  C   PHE D 123      33.156 184.344 112.673  1.00 15.70           C  
ATOM   4278  O   PHE D 123      33.156 183.198 113.114  1.00 14.64           O  
ATOM   4279  N   PRO D 124      34.087 185.250 113.030  1.00 16.25           N  
ATOM   4280  CA  PRO D 124      35.017 184.870 114.078  1.00 16.65           C  
ATOM   4281  CB  PRO D 124      36.051 185.983 114.033  1.00 15.96           C  
ATOM   4282  CG  PRO D 124      35.274 187.161 113.557  1.00 15.53           C  
ATOM   4283  CD  PRO D 124      34.368 186.608 112.527  1.00 15.64           C  
ATOM   4284  C   PRO D 124      34.348 184.817 115.454  1.00 16.84           C  
ATOM   4285  O   PRO D 124      33.499 185.644 115.750  1.00 16.24           O  
ATOM   4286  N   ILE D 125      34.732 183.814 116.237  1.00 17.29           N  
ATOM   4287  CA  ILE D 125      34.359 183.663 117.623  1.00 17.69           C  
ATOM   4288  CB  ILE D 125      33.607 182.357 117.841  1.00 16.89           C  
ATOM   4289  CG1 ILE D 125      32.253 182.432 117.157  1.00 16.32           C  
ATOM   4290  CD1 ILE D 125      31.481 181.129 117.198  1.00 16.37           C  
ATOM   4291  CG2 ILE D 125      33.427 182.080 119.334  1.00 17.23           C  
ATOM   4292  C   ILE D 125      35.654 183.627 118.437  1.00 19.21           C  
ATOM   4293  O   ILE D 125      36.383 182.638 118.378  1.00 18.94           O  
ATOM   4294  N   THR D 126      35.950 184.713 119.158  1.00 20.96           N  
ATOM   4295  CA  THR D 126      37.216 184.838 119.887  1.00 22.63           C  
ATOM   4296  CB  THR D 126      37.958 186.152 119.521  1.00 23.52           C  
ATOM   4297  OG1 THR D 126      37.111 187.275 119.770  1.00 24.40           O  
ATOM   4298  CG2 THR D 126      38.339 186.159 118.019  1.00 24.91           C  
ATOM   4299  C   THR D 126      37.058 184.735 121.387  1.00 23.57           C  
ATOM   4300  O   THR D 126      38.055 184.624 122.114  1.00 25.99           O  
ATOM   4301  N   ASN D 127      35.824 184.784 121.869  1.00 23.87           N  
ATOM   4302  CA  ASN D 127      35.583 184.765 123.299  1.00 23.30           C  
ATOM   4303  CB  ASN D 127      34.172 185.218 123.586  1.00 22.58           C  
ATOM   4304  CG  ASN D 127      33.984 186.666 123.316  1.00 23.35           C  
ATOM   4305  OD1 ASN D 127      34.964 187.404 123.128  1.00 25.14           O  
ATOM   4306  ND2 ASN D 127      32.739 187.120 123.345  1.00 24.28           N  
ATOM   4307  C   ASN D 127      35.784 183.393 123.878  1.00 24.08           C  
ATOM   4308  O   ASN D 127      35.612 182.422 123.193  1.00 24.66           O  
ATOM   4309  N   LYS D 128      36.198 183.332 125.146  1.00 25.30           N  
ATOM   4310  CA  LYS D 128      36.381 182.078 125.864  1.00 23.46           C  
ATOM   4311  CB  LYS D 128      37.434 182.292 126.926  1.00 23.35           C  
ATOM   4312  CG  LYS D 128      38.729 182.795 126.343  1.00 24.13           C  
ATOM   4313  CD  LYS D 128      39.908 182.588 127.252  1.00 25.15           C  
ATOM   4314  CE  LYS D 128      39.718 183.311 128.550  1.00 26.69           C  
ATOM   4315  NZ  LYS D 128      40.890 183.076 129.424  1.00 28.58           N  
ATOM   4316  C   LYS D 128      35.040 181.769 126.484  1.00 23.18           C  
ATOM   4317  O   LYS D 128      34.460 182.615 127.111  1.00 21.76           O  
ATOM   4318  N   ILE D 129      34.477 180.609 126.170  1.00 23.89           N  
ATOM   4319  CA  ILE D 129      33.107 180.293 126.569  1.00 23.64           C  
ATOM   4320  CB  ILE D 129      32.160 180.285 125.358  1.00 22.54           C  
ATOM   4321  CG1 ILE D 129      32.221 181.625 124.619  1.00 22.20           C  
ATOM   4322  CD1 ILE D 129      31.648 181.584 123.225  1.00 22.15           C  
ATOM   4323  CG2 ILE D 129      30.739 180.022 125.805  1.00 22.18           C  
ATOM   4324  C   ILE D 129      33.076 178.953 127.288  1.00 25.12           C  
ATOM   4325  O   ILE D 129      33.559 177.958 126.769  1.00 25.92           O  
ATOM   4326  N   GLN D 130      32.535 178.953 128.496  1.00 26.14           N  
ATOM   4327  CA  GLN D 130      32.458 177.762 129.288  1.00 27.80           C  
ATOM   4328  CB  GLN D 130      32.517 178.100 130.770  1.00 31.68           C  
ATOM   4329  CG  GLN D 130      32.604 176.852 131.664  1.00 35.77           C  
ATOM   4330  CD  GLN D 130      32.332 177.096 133.127  1.00 39.81           C  
ATOM   4331  OE1 GLN D 130      31.752 178.117 133.501  1.00 47.93           O  
ATOM   4332  NE2 GLN D 130      32.751 176.172 133.970  1.00 42.34           N  
ATOM   4333  C   GLN D 130      31.141 177.093 128.957  1.00 27.50           C  
ATOM   4334  O   GLN D 130      30.091 177.654 129.201  1.00 28.52           O  
ATOM   4335  N   CYS D 131      31.200 175.892 128.399  1.00 26.67           N  
ATOM   4336  CA  CYS D 131      30.012 175.216 127.918  1.00 26.05           C  
ATOM   4337  CB  CYS D 131      30.280 174.607 126.521  1.00 26.02           C  
ATOM   4338  SG  CYS D 131      30.795 175.812 125.250  1.00 23.21           S  
ATOM   4339  C   CYS D 131      29.630 174.153 128.919  1.00 25.89           C  
ATOM   4340  O   CYS D 131      30.157 173.040 128.907  1.00 24.11           O  
ATOM   4341  N   ASN D 132      28.741 174.522 129.819  1.00 28.03           N  
ATOM   4342  CA  ASN D 132      28.305 173.613 130.882  1.00 30.35           C  
ATOM   4343  CB  ASN D 132      27.803 174.412 132.091  1.00 32.82           C  
ATOM   4344  CG  ASN D 132      28.922 175.150 132.799  1.00 37.94           C  
ATOM   4345  OD1 ASN D 132      28.950 176.378 132.811  1.00 42.68           O  
ATOM   4346  ND2 ASN D 132      29.869 174.403 133.390  1.00 40.56           N  
ATOM   4347  C   ASN D 132      27.218 172.678 130.384  1.00 27.99           C  
ATOM   4348  O   ASN D 132      27.065 171.583 130.908  1.00 27.12           O  
ATOM   4349  N   GLY D 133      26.486 173.117 129.363  1.00 26.22           N  
ATOM   4350  CA  GLY D 133      25.404 172.340 128.798  1.00 25.93           C  
ATOM   4351  C   GLY D 133      25.918 171.057 128.188  1.00 26.73           C  
ATOM   4352  O   GLY D 133      26.928 171.041 127.486  1.00 28.49           O  
ATOM   4353  N   LEU D 134      25.251 169.958 128.484  1.00 25.48           N  
ATOM   4354  CA  LEU D 134      25.662 168.681 127.945  1.00 23.95           C  
ATOM   4355  CB  LEU D 134      25.487 167.596 129.005  1.00 25.62           C  
ATOM   4356  CG  LEU D 134      26.344 167.756 130.260  1.00 26.15           C  
ATOM   4357  CD1 LEU D 134      25.978 166.677 131.264  1.00 25.48           C  
ATOM   4358  CD2 LEU D 134      27.817 167.675 129.889  1.00 27.00           C  
ATOM   4359  C   LEU D 134      24.808 168.364 126.764  1.00 22.02           C  
ATOM   4360  O   LEU D 134      23.763 168.964 126.584  1.00 20.80           O  
ATOM   4361  N   PHE D 135      25.237 167.381 125.991  1.00 21.56           N  
ATOM   4362  CA  PHE D 135      24.372 166.761 125.007  1.00 21.05           C  
ATOM   4363  CB  PHE D 135      25.012 166.802 123.638  1.00 19.75           C  
ATOM   4364  CG  PHE D 135      24.797 168.092 122.906  1.00 18.72           C  
ATOM   4365  CD1 PHE D 135      23.602 168.356 122.261  1.00 17.88           C  
ATOM   4366  CE1 PHE D 135      23.410 169.541 121.584  1.00 16.78           C  
ATOM   4367  CZ  PHE D 135      24.404 170.482 121.547  1.00 16.97           C  
ATOM   4368  CE2 PHE D 135      25.603 170.237 122.166  1.00 18.00           C  
ATOM   4369  CD2 PHE D 135      25.794 169.039 122.847  1.00 18.75           C  
ATOM   4370  C   PHE D 135      24.105 165.324 125.436  1.00 21.38           C  
ATOM   4371  O   PHE D 135      25.024 164.581 125.775  1.00 20.97           O  
ATOM   4372  N   THR D 136      22.830 164.956 125.433  1.00 22.09           N  
ATOM   4373  CA  THR D 136      22.387 163.663 125.905  1.00 23.96           C  
ATOM   4374  CB  THR D 136      21.810 163.761 127.338  1.00 24.34           C  
ATOM   4375  OG1 THR D 136      20.653 164.605 127.324  1.00 26.06           O  
ATOM   4376  CG2 THR D 136      22.825 164.325 128.297  1.00 23.63           C  
ATOM   4377  C   THR D 136      21.288 163.167 124.974  1.00 25.14           C  
ATOM   4378  O   THR D 136      20.744 163.936 124.200  1.00 23.57           O  
ATOM   4379  N   PRO D 137      20.952 161.868 125.044  1.00 27.82           N  
ATOM   4380  CA  PRO D 137      19.848 161.388 124.212  1.00 29.04           C  
ATOM   4381  CB  PRO D 137      19.723 159.926 124.618  1.00 28.63           C  
ATOM   4382  CG  PRO D 137      21.090 159.551 125.055  1.00 27.28           C  
ATOM   4383  CD  PRO D 137      21.608 160.763 125.766  1.00 26.97           C  
ATOM   4384  C   PRO D 137      18.533 162.120 124.453  1.00 30.97           C  
ATOM   4385  O   PRO D 137      17.720 162.228 123.523  1.00 33.65           O  
ATOM   4386  N   ARG D 138      18.355 162.653 125.659  1.00 31.37           N  
ATOM   4387  CA  ARG D 138      17.116 163.296 126.029  1.00 34.62           C  
ATOM   4388  CB  ARG D 138      16.899 163.213 127.552  1.00 39.84           C  
ATOM   4389  CG  ARG D 138      16.469 161.845 128.129  1.00 47.41           C  
ATOM   4390  CD  ARG D 138      17.603 160.794 128.307  1.00 55.99           C  
ATOM   4391  NE  ARG D 138      18.788 161.298 129.021  1.00 58.67           N  
ATOM   4392  CZ  ARG D 138      19.864 160.556 129.243  1.00 58.74           C  
ATOM   4393  NH1 ARG D 138      19.887 159.293 128.827  1.00 57.47           N  
ATOM   4394  NH2 ARG D 138      20.904 161.073 129.876  1.00 61.37           N  
ATOM   4395  C   ARG D 138      16.996 164.749 125.549  1.00 32.48           C  
ATOM   4396  O   ARG D 138      15.881 165.273 125.471  1.00 33.63           O  
ATOM   4397  N   ASN D 139      18.113 165.419 125.261  1.00 28.10           N  
ATOM   4398  CA  ASN D 139      18.056 166.806 124.756  1.00 24.06           C  
ATOM   4399  CB  ASN D 139      18.796 167.764 125.685  1.00 23.59           C  
ATOM   4400  CG  ASN D 139      20.287 167.560 125.685  1.00 23.88           C  
ATOM   4401  OD1 ASN D 139      20.809 166.763 124.932  1.00 28.72           O  
ATOM   4402  ND2 ASN D 139      20.971 168.221 126.580  1.00 23.47           N  
ATOM   4403  C   ASN D 139      18.587 166.982 123.352  1.00 23.16           C  
ATOM   4404  O   ASN D 139      18.526 168.095 122.818  1.00 23.84           O  
ATOM   4405  N   ILE D 140      19.152 165.927 122.760  1.00 21.00           N  
ATOM   4406  CA  ILE D 140      19.771 166.064 121.446  1.00 20.38           C  
ATOM   4407  CB  ILE D 140      20.494 164.794 120.991  1.00 19.11           C  
ATOM   4408  CG1 ILE D 140      21.257 165.038 119.688  1.00 19.38           C  
ATOM   4409  CD1 ILE D 140      22.297 166.148 119.744  1.00 19.25           C  
ATOM   4410  CG2 ILE D 140      19.541 163.644 120.805  1.00 19.10           C  
ATOM   4411  C   ILE D 140      18.769 166.537 120.388  1.00 22.02           C  
ATOM   4412  O   ILE D 140      19.133 167.331 119.509  1.00 23.45           O  
ATOM   4413  N  AGLU D 141      17.515 166.076 120.489  0.70 22.27           N  
ATOM   4414  N  BGLU D 141      17.517 166.086 120.485  0.30 21.92           N  
ATOM   4415  CA AGLU D 141      16.462 166.487 119.559  0.70 21.57           C  
ATOM   4416  CA BGLU D 141      16.482 166.527 119.543  0.30 21.52           C  
ATOM   4417  CB AGLU D 141      15.538 165.305 119.175  0.70 21.38           C  
ATOM   4418  CB BGLU D 141      15.638 165.355 119.076  0.30 21.47           C  
ATOM   4419  CG AGLU D 141      16.183 164.099 118.524  0.70 21.52           C  
ATOM   4420  CG BGLU D 141      16.470 164.375 118.229  0.30 21.53           C  
ATOM   4421  CD AGLU D 141      15.292 162.836 118.468  0.70 21.37           C  
ATOM   4422  CD BGLU D 141      17.225 165.000 117.037  0.30 21.48           C  
ATOM   4423  OE1AGLU D 141      14.912 162.316 119.544  0.70 21.09           O  
ATOM   4424  OE1BGLU D 141      18.098 165.883 117.263  0.30 20.45           O  
ATOM   4425  OE2AGLU D 141      15.002 162.319 117.348  0.70 21.06           O  
ATOM   4426  OE2BGLU D 141      16.988 164.562 115.875  0.30 20.79           O  
ATOM   4427  C  AGLU D 141      15.615 167.658 120.096  0.70 21.02           C  
ATOM   4428  C  BGLU D 141      15.614 167.668 120.087  0.30 21.14           C  
ATOM   4429  O  AGLU D 141      14.402 167.702 119.880  0.70 20.24           O  
ATOM   4430  O  BGLU D 141      14.395 167.704 119.878  0.30 20.77           O  
ATOM   4431  N   THR D 142      16.267 168.600 120.774  1.00 20.77           N  
ATOM   4432  CA  THR D 142      15.609 169.801 121.316  1.00 21.27           C  
ATOM   4433  CB  THR D 142      15.245 169.643 122.808  1.00 20.39           C  
ATOM   4434  OG1 THR D 142      16.396 169.914 123.620  1.00 20.49           O  
ATOM   4435  CG2 THR D 142      14.718 168.250 123.111  1.00 19.54           C  
ATOM   4436  C   THR D 142      16.561 171.009 121.188  1.00 21.63           C  
ATOM   4437  O   THR D 142      17.681 170.864 120.700  1.00 23.38           O  
ATOM   4438  N   LEU D 143      16.108 172.184 121.625  1.00 20.48           N  
ATOM   4439  CA  LEU D 143      16.900 173.414 121.571  1.00 19.11           C  
ATOM   4440  CB  LEU D 143      15.979 174.625 121.376  1.00 18.42           C  
ATOM   4441  CG  LEU D 143      15.089 174.613 120.126  1.00 18.73           C  
ATOM   4442  CD1 LEU D 143      14.201 175.850 120.017  1.00 18.14           C  
ATOM   4443  CD2 LEU D 143      15.926 174.481 118.853  1.00 19.01           C  
ATOM   4444  C   LEU D 143      17.769 173.624 122.819  1.00 19.06           C  
ATOM   4445  O   LEU D 143      18.427 174.663 122.946  1.00 19.77           O  
ATOM   4446  N   LEU D 144      17.808 172.656 123.732  1.00 18.53           N  
ATOM   4447  CA  LEU D 144      18.439 172.882 125.049  1.00 19.17           C  
ATOM   4448  CB  LEU D 144      17.521 172.410 126.194  1.00 19.47           C  
ATOM   4449  CG  LEU D 144      16.041 172.855 126.110  1.00 18.27           C  
ATOM   4450  CD1 LEU D 144      15.258 172.097 127.166  1.00 18.43           C  
ATOM   4451  CD2 LEU D 144      15.863 174.357 126.226  1.00 17.03           C  
ATOM   4452  C   LEU D 144      19.774 172.208 125.256  1.00 18.66           C  
ATOM   4453  O   LEU D 144      20.412 172.446 126.269  1.00 19.64           O  
ATOM   4454  N   GLY D 145      20.191 171.397 124.306  1.00 18.29           N  
ATOM   4455  CA  GLY D 145      21.492 170.779 124.362  1.00 18.35           C  
ATOM   4456  C   GLY D 145      22.618 171.785 124.253  1.00 18.37           C  
ATOM   4457  O   GLY D 145      22.584 172.716 123.447  1.00 19.01           O  
ATOM   4458  N   GLY D 146      23.646 171.585 125.062  1.00 19.42           N  
ATOM   4459  CA  GLY D 146      24.857 172.413 124.988  1.00 19.82           C  
ATOM   4460  C   GLY D 146      24.617 173.885 125.294  1.00 18.90           C  
ATOM   4461  O   GLY D 146      23.582 174.238 125.826  1.00 20.12           O  
ATOM   4462  N   THR D 147      25.605 174.701 124.959  1.00 18.18           N  
ATOM   4463  CA  THR D 147      25.673 176.106 125.279  1.00 18.13           C  
ATOM   4464  CB  THR D 147      26.893 176.348 126.174  1.00 18.59           C  
ATOM   4465  OG1 THR D 147      26.712 175.650 127.413  1.00 18.79           O  
ATOM   4466  CG2 THR D 147      27.127 177.825 126.440  1.00 18.53           C  
ATOM   4467  C   THR D 147      25.892 176.873 123.995  1.00 18.94           C  
ATOM   4468  O   THR D 147      26.720 176.479 123.180  1.00 19.09           O  
ATOM   4469  N   GLU D 148      25.122 177.934 123.775  1.00 20.85           N  
ATOM   4470  CA  GLU D 148      25.245 178.723 122.533  1.00 22.23           C  
ATOM   4471  CB  GLU D 148      24.077 179.697 122.393  1.00 24.99           C  
ATOM   4472  CG  GLU D 148      24.097 180.546 121.146  1.00 28.57           C  
ATOM   4473  CD  GLU D 148      22.934 181.516 121.086  1.00 34.05           C  
ATOM   4474  OE1 GLU D 148      21.783 181.037 120.886  1.00 41.28           O  
ATOM   4475  OE2 GLU D 148      23.164 182.745 121.214  1.00 37.96           O  
ATOM   4476  C   GLU D 148      26.545 179.496 122.551  1.00 21.03           C  
ATOM   4477  O   GLU D 148      26.840 180.139 123.542  1.00 21.75           O  
ATOM   4478  N   ILE D 149      27.321 179.411 121.474  1.00 19.40           N  
ATOM   4479  CA  ILE D 149      28.582 180.113 121.378  1.00 19.28           C  
ATOM   4480  CB  ILE D 149      29.785 179.159 121.192  1.00 20.29           C  
ATOM   4481  CG1 ILE D 149      29.705 178.407 119.857  1.00 20.98           C  
ATOM   4482  CD1 ILE D 149      31.017 177.768 119.466  1.00 21.40           C  
ATOM   4483  CG2 ILE D 149      29.901 178.200 122.365  1.00 19.69           C  
ATOM   4484  C   ILE D 149      28.605 181.134 120.245  1.00 19.37           C  
ATOM   4485  O   ILE D 149      29.553 181.915 120.110  1.00 20.15           O  
ATOM   4486  N   GLY D 150      27.561 181.177 119.446  1.00 19.93           N  
ATOM   4487  CA  GLY D 150      27.525 182.130 118.354  1.00 20.60           C  
ATOM   4488  C   GLY D 150      26.190 182.125 117.671  1.00 21.16           C  
ATOM   4489  O   GLY D 150      25.493 181.110 117.691  1.00 22.37           O  
ATOM   4490  N   LYS D 151      25.814 183.282 117.127  1.00 22.04           N  
ATOM   4491  CA  LYS D 151      24.559 183.464 116.412  1.00 22.80           C  
ATOM   4492  CB  LYS D 151      23.607 184.331 117.225  1.00 24.37           C  
ATOM   4493  CG  LYS D 151      22.146 184.053 116.961  1.00 28.45           C  
ATOM   4494  CD  LYS D 151      21.211 184.974 117.765  1.00 32.54           C  
ATOM   4495  CE  LYS D 151      21.036 184.487 119.200  1.00 36.48           C  
ATOM   4496  NZ  LYS D 151      20.156 183.276 119.266  1.00 39.85           N  
ATOM   4497  C   LYS D 151      24.971 184.136 115.132  1.00 22.36           C  
ATOM   4498  O   LYS D 151      25.790 185.024 115.163  1.00 24.17           O  
ATOM   4499  N   PHE D 152      24.453 183.690 113.991  1.00 22.07           N  
ATOM   4500  CA  PHE D 152      24.861 184.228 112.689  1.00 19.64           C  
ATOM   4501  CB  PHE D 152      25.800 183.269 112.002  1.00 19.43           C  
ATOM   4502  CG  PHE D 152      26.574 182.419 112.940  1.00 19.70           C  
ATOM   4503  CD1 PHE D 152      27.726 182.908 113.557  1.00 19.99           C  
ATOM   4504  CE1 PHE D 152      28.478 182.112 114.404  1.00 19.98           C  
ATOM   4505  CZ  PHE D 152      28.076 180.815 114.647  1.00 20.63           C  
ATOM   4506  CE2 PHE D 152      26.922 180.320 114.041  1.00 21.10           C  
ATOM   4507  CD2 PHE D 152      26.174 181.129 113.202  1.00 20.05           C  
ATOM   4508  C   PHE D 152      23.675 184.455 111.782  1.00 18.41           C  
ATOM   4509  O   PHE D 152      22.767 183.635 111.712  1.00 18.41           O  
ATOM   4510  N   THR D 153      23.689 185.571 111.069  1.00 17.45           N  
ATOM   4511  CA  THR D 153      22.611 185.898 110.149  1.00 16.98           C  
ATOM   4512  CB  THR D 153      21.913 187.197 110.576  1.00 16.80           C  
ATOM   4513  OG1 THR D 153      21.447 187.041 111.927  1.00 17.45           O  
ATOM   4514  CG2 THR D 153      20.748 187.534 109.662  1.00 16.29           C  
ATOM   4515  C   THR D 153      23.185 186.017 108.775  1.00 17.17           C  
ATOM   4516  O   THR D 153      24.088 186.811 108.557  1.00 18.91           O  
ATOM   4517  N   VAL D 154      22.659 185.241 107.843  1.00 17.86           N  
ATOM   4518  CA  VAL D 154      23.136 185.251 106.478  1.00 18.61           C  
ATOM   4519  CB  VAL D 154      23.932 183.998 106.154  1.00 19.29           C  
ATOM   4520  CG1 VAL D 154      25.195 183.961 106.991  1.00 19.73           C  
ATOM   4521  CG2 VAL D 154      23.101 182.733 106.372  1.00 19.91           C  
ATOM   4522  C   VAL D 154      22.006 185.371 105.476  1.00 20.04           C  
ATOM   4523  O   VAL D 154      20.864 184.905 105.693  1.00 19.74           O  
ATOM   4524  N   THR D 155      22.366 185.985 104.353  1.00 22.04           N  
ATOM   4525  CA  THR D 155      21.451 186.326 103.258  1.00 22.24           C  
ATOM   4526  CB  THR D 155      21.312 187.861 103.172  1.00 22.26           C  
ATOM   4527  OG1 THR D 155      20.958 188.368 104.473  1.00 21.45           O  
ATOM   4528  CG2 THR D 155      20.251 188.249 102.145  1.00 22.04           C  
ATOM   4529  C   THR D 155      21.971 185.804 101.900  1.00 20.89           C  
ATOM   4530  O   THR D 155      23.027 186.219 101.426  1.00 19.34           O  
ATOM   4531  N   PRO D 156      21.205 184.925 101.256  1.00 21.00           N  
ATOM   4532  CA  PRO D 156      21.582 184.476  99.932  1.00 21.97           C  
ATOM   4533  CB  PRO D 156      20.545 183.402  99.624  1.00 21.42           C  
ATOM   4534  CG  PRO D 156      19.959 183.015 100.926  1.00 21.29           C  
ATOM   4535  CD  PRO D 156      19.992 184.254 101.736  1.00 21.36           C  
ATOM   4536  C   PRO D 156      21.476 185.604  98.903  1.00 23.73           C  
ATOM   4537  O   PRO D 156      20.610 186.474  99.037  1.00 23.25           O  
ATOM   4538  N   LYS D 157      22.352 185.580  97.900  1.00 25.76           N  
ATOM   4539  CA  LYS D 157      22.245 186.459  96.754  1.00 28.44           C  
ATOM   4540  CB  LYS D 157      23.596 187.034  96.422  1.00 32.56           C  
ATOM   4541  CG  LYS D 157      24.141 187.947  97.498  1.00 37.39           C  
ATOM   4542  CD  LYS D 157      25.496 188.378  96.963  1.00 43.51           C  
ATOM   4543  CE  LYS D 157      25.391 189.565  96.027  1.00 48.20           C  
ATOM   4544  NZ  LYS D 157      26.554 189.619  95.101  1.00 50.73           N  
ATOM   4545  C   LYS D 157      21.687 185.783  95.506  1.00 27.45           C  
ATOM   4546  O   LYS D 157      21.463 186.442  94.491  1.00 27.88           O  
ATOM   4547  N   SER D 158      21.473 184.475  95.572  1.00 26.78           N  
ATOM   4548  CA  SER D 158      20.917 183.724  94.453  1.00 27.28           C  
ATOM   4549  CB  SER D 158      22.009 182.885  93.780  1.00 27.83           C  
ATOM   4550  OG  SER D 158      22.875 183.696  93.008  1.00 26.79           O  
ATOM   4551  C   SER D 158      19.773 182.822  94.899  1.00 28.02           C  
ATOM   4552  O   SER D 158      19.722 182.371  96.049  1.00 27.53           O  
ATOM   4553  N   SER D 159      18.878 182.524  93.963  1.00 28.55           N  
ATOM   4554  CA  SER D 159      17.721 181.667  94.237  1.00 28.51           C  
ATOM   4555  CB  SER D 159      16.592 182.023  93.289  1.00 29.77           C  
ATOM   4556  OG  SER D 159      16.317 183.410  93.401  1.00 31.15           O  
ATOM   4557  C   SER D 159      18.062 180.172  94.119  1.00 26.21           C  
ATOM   4558  O   SER D 159      18.964 179.775  93.364  1.00 23.54           O  
ATOM   4559  N   GLY D 160      17.345 179.364  94.892  1.00 23.39           N  
ATOM   4560  CA  GLY D 160      17.548 177.925  94.891  1.00 23.50           C  
ATOM   4561  C   GLY D 160      18.986 177.546  95.178  1.00 22.68           C  
ATOM   4562  O   GLY D 160      19.502 176.582  94.617  1.00 24.92           O  
ATOM   4563  N   SER D 161      19.604 178.288  96.089  1.00 21.48           N  
ATOM   4564  CA  SER D 161      20.991 178.113  96.457  1.00 20.30           C  
ATOM   4565  CB  SER D 161      21.730 179.462  96.469  1.00 20.20           C  
ATOM   4566  OG  SER D 161      21.357 180.228  97.585  1.00 19.25           O  
ATOM   4567  C   SER D 161      21.089 177.476  97.823  1.00 19.44           C  
ATOM   4568  O   SER D 161      20.103 177.317  98.514  1.00 16.40           O  
ATOM   4569  N   MET D 162      22.314 177.068  98.158  1.00 20.86           N  
ATOM   4570  CA  MET D 162      22.633 176.439  99.431  1.00 21.04           C  
ATOM   4571  CB  MET D 162      23.085 174.992  99.202  1.00 22.75           C  
ATOM   4572  CG  MET D 162      21.952 174.063  98.836  1.00 23.76           C  
ATOM   4573  SD  MET D 162      22.540 172.480  98.226  1.00 28.42           S  
ATOM   4574  CE  MET D 162      21.009 171.572  98.307  1.00 26.52           C  
ATOM   4575  C   MET D 162      23.757 177.202 100.068  1.00 19.41           C  
ATOM   4576  O   MET D 162      24.457 177.955  99.403  1.00 19.49           O  
ATOM   4577  N   PHE D 163      23.945 176.989 101.353  1.00 18.84           N  
ATOM   4578  CA  PHE D 163      25.157 177.453 102.031  1.00 18.47           C  
ATOM   4579  CB  PHE D 163      24.834 178.272 103.280  1.00 18.81           C  
ATOM   4580  CG  PHE D 163      24.591 179.728 103.016  1.00 19.16           C  
ATOM   4581  CD1 PHE D 163      25.558 180.510 102.405  1.00 18.91           C  
ATOM   4582  CE1 PHE D 163      25.353 181.851 102.169  1.00 18.57           C  
ATOM   4583  CZ  PHE D 163      24.176 182.428 102.547  1.00 19.13           C  
ATOM   4584  CE2 PHE D 163      23.198 181.663 103.160  1.00 19.59           C  
ATOM   4585  CD2 PHE D 163      23.405 180.320 103.393  1.00 19.42           C  
ATOM   4586  C   PHE D 163      25.955 176.280 102.450  1.00 17.19           C  
ATOM   4587  O   PHE D 163      25.489 175.422 103.154  1.00 16.40           O  
ATOM   4588  N   LEU D 164      27.185 176.269 102.015  1.00 18.70           N  
ATOM   4589  CA  LEU D 164      28.160 175.305 102.468  1.00 19.82           C  
ATOM   4590  CB  LEU D 164      29.271 175.215 101.430  1.00 20.70           C  
ATOM   4591  CG  LEU D 164      30.296 174.103 101.598  1.00 22.25           C  
ATOM   4592  CD1 LEU D 164      29.571 172.772 101.719  1.00 24.26           C  
ATOM   4593  CD2 LEU D 164      31.286 174.046 100.445  1.00 22.39           C  
ATOM   4594  C   LEU D 164      28.705 175.846 103.774  1.00 19.22           C  
ATOM   4595  O   LEU D 164      29.253 176.945 103.798  1.00 19.94           O  
ATOM   4596  N   VAL D 165      28.526 175.113 104.862  1.00 18.62           N  
ATOM   4597  CA  VAL D 165      28.873 175.626 106.184  1.00 18.96           C  
ATOM   4598  CB  VAL D 165      27.712 175.446 107.158  1.00 17.90           C  
ATOM   4599  CG1 VAL D 165      28.076 175.994 108.522  1.00 18.20           C  
ATOM   4600  CG2 VAL D 165      26.478 176.149 106.644  1.00 17.62           C  
ATOM   4601  C   VAL D 165      30.081 174.914 106.787  1.00 20.50           C  
ATOM   4602  O   VAL D 165      30.083 173.708 106.881  1.00 20.40           O  
ATOM   4603  N   SER D 166      31.089 175.676 107.203  1.00 22.86           N  
ATOM   4604  CA  SER D 166      32.188 175.149 107.992  1.00 25.10           C  
ATOM   4605  CB  SER D 166      33.501 175.390 107.271  1.00 29.96           C  
ATOM   4606  OG  SER D 166      33.891 174.227 106.566  1.00 37.10           O  
ATOM   4607  C   SER D 166      32.274 175.807 109.350  1.00 23.87           C  
ATOM   4608  O   SER D 166      32.431 177.011 109.442  1.00 24.79           O  
ATOM   4609  N   ALA D 167      32.127 175.034 110.416  1.00 22.77           N  
ATOM   4610  CA  ALA D 167      32.305 175.563 111.783  1.00 21.38           C  
ATOM   4611  CB  ALA D 167      31.085 175.273 112.647  1.00 21.27           C  
ATOM   4612  C   ALA D 167      33.531 174.917 112.368  1.00 19.51           C  
ATOM   4613  O   ALA D 167      33.554 173.728 112.556  1.00 18.09           O  
ATOM   4614  N   ASP D 168      34.542 175.720 112.661  1.00 19.92           N  
ATOM   4615  CA  ASP D 168      35.827 175.225 113.141  1.00 20.37           C  
ATOM   4616  CB  ASP D 168      36.856 175.474 112.072  1.00 22.94           C  
ATOM   4617  CG  ASP D 168      36.460 174.822 110.757  1.00 25.58           C  
ATOM   4618  OD1 ASP D 168      36.585 173.565 110.682  1.00 27.03           O  
ATOM   4619  OD2 ASP D 168      35.988 175.542 109.821  1.00 27.32           O  
ATOM   4620  C   ASP D 168      36.221 175.858 114.471  1.00 18.12           C  
ATOM   4621  O   ASP D 168      36.631 177.012 114.530  1.00 16.93           O  
ATOM   4622  N   ILE D 169      36.072 175.053 115.521  1.00 16.61           N  
ATOM   4623  CA  ILE D 169      36.000 175.509 116.880  1.00 15.56           C  
ATOM   4624  CB  ILE D 169      34.660 175.092 117.531  1.00 15.05           C  
ATOM   4625  CG1 ILE D 169      33.467 175.431 116.632  1.00 14.54           C  
ATOM   4626  CD1 ILE D 169      33.310 176.889 116.294  1.00 14.24           C  
ATOM   4627  CG2 ILE D 169      34.492 175.740 118.903  1.00 14.88           C  
ATOM   4628  C   ILE D 169      37.117 174.900 117.695  1.00 16.00           C  
ATOM   4629  O   ILE D 169      37.226 173.688 117.811  1.00 15.89           O  
ATOM   4630  N   ILE D 170      37.922 175.766 118.304  1.00 16.87           N  
ATOM   4631  CA  ILE D 170      38.981 175.366 119.228  1.00 16.43           C  
ATOM   4632  CB  ILE D 170      40.006 176.503 119.398  1.00 16.31           C  
ATOM   4633  CG1 ILE D 170      40.690 176.778 118.049  1.00 16.48           C  
ATOM   4634  CD1 ILE D 170      41.383 178.102 117.977  1.00 16.32           C  
ATOM   4635  CG2 ILE D 170      41.070 176.137 120.412  1.00 16.06           C  
ATOM   4636  C   ILE D 170      38.310 175.057 120.530  1.00 16.93           C  
ATOM   4637  O   ILE D 170      37.566 175.874 121.050  1.00 18.17           O  
ATOM   4638  N   ALA D 171      38.554 173.873 121.064  1.00 18.06           N  
ATOM   4639  CA  ALA D 171      37.863 173.423 122.269  1.00 17.97           C  
ATOM   4640  CB  ALA D 171      36.593 172.688 121.878  1.00 18.30           C  
ATOM   4641  C   ALA D 171      38.733 172.515 123.091  1.00 17.99           C  
ATOM   4642  O   ALA D 171      39.566 171.796 122.551  1.00 17.76           O  
ATOM   4643  N   SER D 172      38.520 172.541 124.396  1.00 18.80           N  
ATOM   4644  CA  SER D 172      39.277 171.733 125.341  1.00 19.91           C  
ATOM   4645  CB  SER D 172      40.238 172.605 126.156  1.00 19.53           C  
ATOM   4646  OG  SER D 172      41.216 173.194 125.327  1.00 20.26           O  
ATOM   4647  C   SER D 172      38.323 171.125 126.292  1.00 21.24           C  
ATOM   4648  O   SER D 172      37.406 171.780 126.725  1.00 23.99           O  
ATOM   4649  N   ARG D 173      38.577 169.896 126.687  1.00 22.81           N  
ATOM   4650  CA  ARG D 173      37.868 169.295 127.799  1.00 23.40           C  
ATOM   4651  CB  ARG D 173      36.531 168.772 127.341  1.00 21.73           C  
ATOM   4652  CG  ARG D 173      36.618 167.824 126.172  1.00 21.21           C  
ATOM   4653  CD  ARG D 173      35.422 166.911 126.138  1.00 21.29           C  
ATOM   4654  NE  ARG D 173      35.368 166.039 127.327  1.00 20.93           N  
ATOM   4655  CZ  ARG D 173      34.283 165.362 127.718  1.00 20.28           C  
ATOM   4656  NH1 ARG D 173      33.144 165.429 127.035  1.00 19.59           N  
ATOM   4657  NH2 ARG D 173      34.341 164.600 128.784  1.00 20.52           N  
ATOM   4658  C   ARG D 173      38.703 168.157 128.334  1.00 26.75           C  
ATOM   4659  O   ARG D 173      39.540 167.622 127.612  1.00 27.54           O  
ATOM   4660  N   MET D 174      38.490 167.789 129.589  1.00 30.42           N  
ATOM   4661  CA  MET D 174      39.133 166.613 130.109  1.00 34.61           C  
ATOM   4662  CB  MET D 174      38.798 166.398 131.570  1.00 40.54           C  
ATOM   4663  CG  MET D 174      39.738 167.126 132.518  1.00 44.69           C  
ATOM   4664  SD  MET D 174      39.446 166.726 134.239  1.00 63.20           S  
ATOM   4665  CE  MET D 174      40.200 165.109 134.463  1.00 59.35           C  
ATOM   4666  C   MET D 174      38.739 165.404 129.267  1.00 35.34           C  
ATOM   4667  O   MET D 174      37.570 165.249 128.939  1.00 36.97           O  
ATOM   4668  N   GLU D 175      39.726 164.557 128.937  1.00 35.47           N  
ATOM   4669  CA  GLU D 175      39.561 163.384 128.065  1.00 35.28           C  
ATOM   4670  CB  GLU D 175      40.264 162.170 128.698  1.00 37.91           C  
ATOM   4671  CG  GLU D 175      40.051 160.844 127.981  1.00 43.77           C  
ATOM   4672  CD  GLU D 175      40.785 160.759 126.653  1.00 49.48           C  
ATOM   4673  OE1 GLU D 175      41.860 161.391 126.526  1.00 58.49           O  
ATOM   4674  OE2 GLU D 175      40.295 160.056 125.736  1.00 52.12           O  
ATOM   4675  C   GLU D 175      38.107 163.019 127.789  1.00 33.15           C  
ATOM   4676  O   GLU D 175      37.434 162.440 128.659  1.00 35.28           O  
ATOM   4677  N   GLY D 176      37.615 163.340 126.597  1.00 28.57           N  
ATOM   4678  CA  GLY D 176      36.271 162.905 126.212  1.00 27.05           C  
ATOM   4679  C   GLY D 176      35.763 163.541 124.943  1.00 25.50           C  
ATOM   4680  O   GLY D 176      36.506 164.224 124.246  1.00 26.62           O  
ATOM   4681  N   GLY D 177      34.478 163.359 124.673  1.00 23.49           N  
ATOM   4682  CA  GLY D 177      33.890 163.804 123.425  1.00 21.34           C  
ATOM   4683  C   GLY D 177      33.267 165.174 123.479  1.00 19.67           C  
ATOM   4684  O   GLY D 177      32.791 165.596 124.524  1.00 19.01           O  
ATOM   4685  N   VAL D 178      33.272 165.856 122.330  1.00 18.44           N  
ATOM   4686  CA  VAL D 178      32.649 167.180 122.148  1.00 17.56           C  
ATOM   4687  CB  VAL D 178      33.706 168.199 121.675  1.00 17.51           C  
ATOM   4688  CG1 VAL D 178      33.067 169.540 121.337  1.00 18.28           C  
ATOM   4689  CG2 VAL D 178      34.791 168.373 122.714  1.00 17.03           C  
ATOM   4690  C   VAL D 178      31.570 167.089 121.069  1.00 16.38           C  
ATOM   4691  O   VAL D 178      31.756 166.375 120.078  1.00 17.35           O  
ATOM   4692  N   VAL D 179      30.462 167.778 121.261  1.00 15.00           N  
ATOM   4693  CA  VAL D 179      29.379 167.757 120.302  1.00 15.37           C  
ATOM   4694  CB  VAL D 179      28.100 167.141 120.924  1.00 15.39           C  
ATOM   4695  CG1 VAL D 179      26.933 167.119 119.931  1.00 15.01           C  
ATOM   4696  CG2 VAL D 179      28.380 165.728 121.418  1.00 15.49           C  
ATOM   4697  C   VAL D 179      29.079 169.181 119.825  1.00 15.47           C  
ATOM   4698  O   VAL D 179      29.067 170.101 120.615  1.00 14.89           O  
ATOM   4699  N   LEU D 180      28.819 169.350 118.525  1.00 15.26           N  
ATOM   4700  CA  LEU D 180      28.470 170.656 117.972  1.00 14.78           C  
ATOM   4701  CB  LEU D 180      29.482 171.109 116.959  1.00 14.29           C  
ATOM   4702  CG  LEU D 180      30.883 171.381 117.470  1.00 14.42           C  
ATOM   4703  CD1 LEU D 180      31.646 170.078 117.616  1.00 15.25           C  
ATOM   4704  CD2 LEU D 180      31.631 172.290 116.521  1.00 13.75           C  
ATOM   4705  C   LEU D 180      27.128 170.527 117.282  1.00 14.69           C  
ATOM   4706  O   LEU D 180      26.877 169.513 116.647  1.00 14.76           O  
ATOM   4707  N   ALA D 181      26.262 171.523 117.461  1.00 14.41           N  
ATOM   4708  CA  ALA D 181      24.927 171.475 116.907  1.00 14.71           C  
ATOM   4709  CB  ALA D 181      23.895 171.146 117.985  1.00 14.51           C  
ATOM   4710  C   ALA D 181      24.613 172.809 116.293  1.00 14.78           C  
ATOM   4711  O   ALA D 181      24.674 173.814 116.977  1.00 15.07           O  
ATOM   4712  N   LEU D 182      24.273 172.808 115.011  1.00 14.49           N  
ATOM   4713  CA  LEU D 182      23.842 174.011 114.326  1.00 14.59           C  
ATOM   4714  CB  LEU D 182      24.374 174.013 112.912  1.00 14.21           C  
ATOM   4715  CG  LEU D 182      24.039 175.206 112.034  1.00 13.88           C  
ATOM   4716  CD1 LEU D 182      24.804 176.419 112.525  1.00 13.89           C  
ATOM   4717  CD2 LEU D 182      24.419 174.889 110.602  1.00 13.94           C  
ATOM   4718  C   LEU D 182      22.309 174.046 114.299  1.00 15.73           C  
ATOM   4719  O   LEU D 182      21.645 173.086 113.902  1.00 15.34           O  
ATOM   4720  N   VAL D 183      21.744 175.160 114.745  1.00 17.00           N  
ATOM   4721  CA  VAL D 183      20.287 175.314 114.843  1.00 17.25           C  
ATOM   4722  CB  VAL D 183      19.874 175.675 116.278  1.00 16.62           C  
ATOM   4723  CG1 VAL D 183      18.373 175.868 116.366  1.00 16.74           C  
ATOM   4724  CG2 VAL D 183      20.340 174.605 117.239  1.00 15.69           C  
ATOM   4725  C   VAL D 183      19.839 176.430 113.942  1.00 17.84           C  
ATOM   4726  O   VAL D 183      20.521 177.449 113.859  1.00 18.85           O  
ATOM   4727  N   ARG D 184      18.708 176.237 113.273  1.00 19.03           N  
ATOM   4728  CA  ARG D 184      18.068 177.294 112.518  1.00 20.71           C  
ATOM   4729  CB  ARG D 184      17.478 176.732 111.252  1.00 22.70           C  
ATOM   4730  CG  ARG D 184      16.986 177.808 110.305  1.00 25.80           C  
ATOM   4731  CD  ARG D 184      16.585 177.234 108.964  1.00 27.88           C  
ATOM   4732  NE  ARG D 184      15.495 176.285 109.134  1.00 31.60           N  
ATOM   4733  CZ  ARG D 184      14.828 175.719 108.134  1.00 35.87           C  
ATOM   4734  NH1 ARG D 184      15.139 176.002 106.865  1.00 38.84           N  
ATOM   4735  NH2 ARG D 184      13.839 174.882 108.404  1.00 36.59           N  
ATOM   4736  C   ARG D 184      16.965 177.921 113.344  1.00 22.14           C  
ATOM   4737  O   ARG D 184      16.206 177.219 113.993  1.00 22.25           O  
ATOM   4738  N   GLU D 185      16.863 179.242 113.297  1.00 25.21           N  
ATOM   4739  CA  GLU D 185      15.844 179.965 114.034  1.00 28.19           C  
ATOM   4740  CB  GLU D 185      15.999 181.464 113.824  1.00 34.11           C  
ATOM   4741  CG  GLU D 185      15.208 182.341 114.788  1.00 39.01           C  
ATOM   4742  CD  GLU D 185      15.287 183.822 114.408  1.00 45.91           C  
ATOM   4743  OE1 GLU D 185      15.221 184.148 113.193  1.00 45.15           O  
ATOM   4744  OE2 GLU D 185      15.401 184.664 115.328  1.00 54.49           O  
ATOM   4745  C   GLU D 185      14.463 179.558 113.566  1.00 26.91           C  
ATOM   4746  O   GLU D 185      14.174 179.607 112.375  1.00 24.18           O  
ATOM   4747  N   GLY D 186      13.612 179.187 114.523  1.00 27.38           N  
ATOM   4748  CA  GLY D 186      12.248 178.769 114.233  1.00 28.14           C  
ATOM   4749  C   GLY D 186      12.058 177.270 114.289  1.00 29.00           C  
ATOM   4750  O   GLY D 186      10.940 176.797 114.500  1.00 27.73           O  
ATOM   4751  N   ASP D 187      13.138 176.516 114.050  1.00 27.80           N  
ATOM   4752  CA  ASP D 187      13.091 175.063 114.167  1.00 26.46           C  
ATOM   4753  CB  ASP D 187      14.266 174.404 113.429  1.00 29.52           C  
ATOM   4754  CG  ASP D 187      14.145 174.512 111.892  1.00 31.88           C  
ATOM   4755  OD1 ASP D 187      13.158 175.087 111.399  1.00 32.22           O  
ATOM   4756  OD2 ASP D 187      15.047 174.019 111.171  1.00 37.45           O  
ATOM   4757  C   ASP D 187      13.120 174.740 115.634  1.00 22.45           C  
ATOM   4758  O   ASP D 187      13.459 175.611 116.427  1.00 19.96           O  
ATOM   4759  N   SER D 188      12.716 173.512 115.970  1.00 20.51           N  
ATOM   4760  CA  SER D 188      12.649 173.018 117.347  1.00 20.06           C  
ATOM   4761  CB  SER D 188      11.342 172.204 117.575  1.00 19.12           C  
ATOM   4762  OG  SER D 188      10.203 172.730 116.924  1.00 18.61           O  
ATOM   4763  C   SER D 188      13.780 172.065 117.687  1.00 20.11           C  
ATOM   4764  O   SER D 188      13.821 171.521 118.800  1.00 19.74           O  
ATOM   4765  N   LYS D 189      14.652 171.801 116.720  1.00 19.84           N  
ATOM   4766  CA  LYS D 189      15.801 170.957 116.971  1.00 19.21           C  
ATOM   4767  CB  LYS D 189      15.395 169.514 116.842  1.00 20.12           C  
ATOM   4768  CG  LYS D 189      15.196 169.107 115.405  1.00 21.54           C  
ATOM   4769  CD  LYS D 189      14.419 167.812 115.408  1.00 23.63           C  
ATOM   4770  CE  LYS D 189      14.687 166.902 114.218  1.00 25.09           C  
ATOM   4771  NZ  LYS D 189      14.696 165.469 114.615  1.00 27.17           N  
ATOM   4772  C   LYS D 189      16.903 171.286 115.991  1.00 18.35           C  
ATOM   4773  O   LYS D 189      16.687 172.046 115.050  1.00 20.29           O  
ATOM   4774  N   PRO D 190      18.091 170.717 116.201  1.00 16.96           N  
ATOM   4775  CA  PRO D 190      19.216 171.012 115.345  1.00 16.31           C  
ATOM   4776  CB  PRO D 190      20.346 170.204 115.975  1.00 17.16           C  
ATOM   4777  CG  PRO D 190      19.979 170.104 117.427  1.00 16.86           C  
ATOM   4778  CD  PRO D 190      18.501 169.964 117.406  1.00 17.22           C  
ATOM   4779  C   PRO D 190      19.067 170.632 113.883  1.00 15.69           C  
ATOM   4780  O   PRO D 190      18.486 169.616 113.554  1.00 15.75           O  
ATOM   4781  N   TYR D 191      19.606 171.476 113.016  1.00 15.22           N  
ATOM   4782  CA  TYR D 191      19.692 171.218 111.576  1.00 15.02           C  
ATOM   4783  CB  TYR D 191      20.019 172.546 110.891  1.00 15.53           C  
ATOM   4784  CG  TYR D 191      19.714 172.632 109.429  1.00 15.39           C  
ATOM   4785  CD1 TYR D 191      20.641 172.233 108.492  1.00 15.53           C  
ATOM   4786  CE1 TYR D 191      20.364 172.366 107.134  1.00 15.60           C  
ATOM   4787  CZ  TYR D 191      19.152 172.878 106.710  1.00 15.37           C  
ATOM   4788  OH  TYR D 191      18.860 172.998 105.376  1.00 15.37           O  
ATOM   4789  CE2 TYR D 191      18.209 173.272 107.634  1.00 15.84           C  
ATOM   4790  CD2 TYR D 191      18.504 173.160 108.984  1.00 15.72           C  
ATOM   4791  C   TYR D 191      20.794 170.211 111.238  1.00 14.43           C  
ATOM   4792  O   TYR D 191      20.725 169.516 110.246  1.00 12.81           O  
ATOM   4793  N   ALA D 192      21.843 170.213 112.062  1.00 14.47           N  
ATOM   4794  CA  ALA D 192      23.046 169.429 111.827  1.00 14.40           C  
ATOM   4795  CB  ALA D 192      23.936 170.137 110.837  1.00 14.69           C  
ATOM   4796  C   ALA D 192      23.810 169.257 113.110  1.00 14.39           C  
ATOM   4797  O   ALA D 192      23.834 170.153 113.949  1.00 13.98           O  
ATOM   4798  N   ILE D 193      24.441 168.101 113.247  1.00 14.86           N  
ATOM   4799  CA  ILE D 193      25.169 167.742 114.457  1.00 15.15           C  
ATOM   4800  CB  ILE D 193      24.348 166.742 115.282  1.00 15.97           C
[truncated: 279,698 more chars]
