# Supplementary material for: Chlamydia protein Pgp3 studied at high resolution in a new crystal form
Source: IUCrJ. 2018 Jun 7;5(Pt 4):439–48. doi: 10.1107/S2052252518007637 (PMC6038952; doi:10.1107/S2052252518007637)
Supplement: Supplementary file 3 [file m-05-00439-sup3.zip]

Archive with 2 entries (2 files):
- Pgp3 at 1.98 angstroms resolution.mtz
- Pgp3 at 1.98 angstroms resolution.pdb
