# Supplementary material for: Chlamydia protein Pgp3 studied at high resolution in a new crystal form
Source: IUCrJ. 2018 Jun 7;5(Pt 4):439–48. doi: 10.1107/S2052252518007637 (PMC6038952; doi:10.1107/S2052252518007637)
Supplement: Supplementary file 3 [file m-05-00439-sup3.zip › Pgp3 at 1.98 angstroms resolution.pdb]

HEADER    ----                                    30-APR-15   xxxx              
COMPND    ---                                                                   
REMARK   3
REMARK   3 REFINEMENT.
REMARK   3   PROGRAM     : REFMAC 5.7.0032 
REMARK   3   AUTHORS     : MURSHUDOV,SKUBAK,LEBEDEV,PANNU,
REMARK   3                 STEINER,NICHOLLS,WINN,LONG,VAGIN
REMARK   3
REMARK   3    REFINEMENT TARGET : MAXIMUM LIKELIHOOD
REMARK   3
REMARK   3  DATA USED IN REFINEMENT.
REMARK   3   RESOLUTION RANGE HIGH (ANGSTROMS) :   1.98
REMARK   3   RESOLUTION RANGE LOW  (ANGSTROMS) :  44.64
REMARK   3   DATA CUTOFF            (SIGMA(F)) : NONE
REMARK   3   COMPLETENESS FOR RANGE        (%) :  97.76
REMARK   3   NUMBER OF REFLECTIONS             :  124213
REMARK   3
REMARK   3  FIT TO DATA USED IN REFINEMENT.
REMARK   3   CROSS-VALIDATION METHOD          : THROUGHOUT
REMARK   3   FREE R VALUE TEST SET SELECTION  : RANDOM
REMARK   3   R VALUE     (WORKING + TEST SET) : 0.25981
REMARK   3   R VALUE            (WORKING SET) :  0.25855
REMARK   3   FREE R VALUE                     :  0.28342
REMARK   3   FREE R VALUE TEST SET SIZE   (%) :  5.0
REMARK   3   FREE R VALUE TEST SET COUNT      :  6594
REMARK   3
REMARK   3  FIT IN THE HIGHEST RESOLUTION BIN.
REMARK   3   TOTAL NUMBER OF BINS USED           :      20
REMARK   3   BIN RESOLUTION RANGE HIGH           :    1.981
REMARK   3   BIN RESOLUTION RANGE LOW            :    2.032
REMARK   3   REFLECTION IN BIN     (WORKING SET) :     9107
REMARK   3   BIN COMPLETENESS (WORKING+TEST) (%) :    97.97
REMARK   3   BIN R VALUE           (WORKING SET) :    0.374
REMARK   3   BIN FREE R VALUE SET COUNT          :      468
REMARK   3   BIN FREE R VALUE                    :    0.366
REMARK   3
REMARK   3  NUMBER OF NON-HYDROGEN ATOMS USED IN REFINEMENT.
REMARK   3   ALL ATOMS                :    12123
REMARK   3
REMARK   3  B VALUES.
REMARK   3   FROM WILSON PLOT           (A**2) : NULL
REMARK   3   MEAN B VALUE      (OVERALL, A**2) :  48.624
REMARK   3   OVERALL ANISOTROPIC B VALUE.
REMARK   3    B11 (A**2) :    -0.60
REMARK   3    B22 (A**2) :    -0.42
REMARK   3    B33 (A**2) :     1.02
REMARK   3    B12 (A**2) :     0.00
REMARK   3    B13 (A**2) :    -0.00
REMARK   3    B23 (A**2) :     0.00
REMARK   3
REMARK   3  ESTIMATED OVERALL COORDINATE ERROR.
REMARK   3   ESU BASED ON R VALUE                            (A):   0.210
REMARK   3   ESU BASED ON FREE R VALUE                       (A):   0.180
REMARK   3   ESU BASED ON MAXIMUM LIKELIHOOD                 (A):   0.159
REMARK   3   ESU FOR B VALUES BASED ON MAXIMUM LIKELIHOOD (A**2):  11.856
REMARK   3
REMARK   3 CORRELATION COEFFICIENTS.
REMARK   3   CORRELATION COEFFICIENT FO-FC      :   0.928
REMARK   3   CORRELATION COEFFICIENT FO-FC FREE :   0.909
REMARK   3
REMARK   3  RMS DEVIATIONS FROM IDEAL VALUES        COUNT    RMS    WEIGHT
REMARK   3   BOND LENGTHS REFINED ATOMS        (A): 12105 ; 0.017 ; 0.020
REMARK   3   BOND LENGTHS OTHERS               (A): 11733 ; 0.011 ; 0.020
REMARK   3   BOND ANGLES REFINED ATOMS   (DEGREES): 16497 ; 1.975 ; 1.977
REMARK   3   BOND ANGLES OTHERS          (DEGREES): 27045 ; 1.883 ; 3.000
REMARK   3   TORSION ANGLES, PERIOD 1    (DEGREES):  1608 ; 8.834 ; 5.000
REMARK   3   TORSION ANGLES, PERIOD 2    (DEGREES):   455 ;39.696 ;26.088
REMARK   3   TORSION ANGLES, PERIOD 3    (DEGREES):  2055 ;19.500 ;15.000
REMARK   3   TORSION ANGLES, PERIOD 4    (DEGREES):    41 ;15.867 ;15.000
REMARK   3   CHIRAL-CENTER RESTRAINTS       (A**3):  2027 ; 0.185 ; 0.200
REMARK   3   GENERAL PLANES REFINED ATOMS      (A): 13917 ; 0.011 ; 0.021
REMARK   3   GENERAL PLANES OTHERS             (A):  2516 ; 0.008 ; 0.020
REMARK   3
REMARK   3  ISOTROPIC THERMAL FACTOR RESTRAINTS.     COUNT   RMS    WEIGHT
REMARK   3   MAIN-CHAIN BOND REFINED ATOMS  (A**2):  6414 ; 4.079 ; 4.940
REMARK   3   MAIN-CHAIN BOND OTHER ATOMS    (A**2):  6413 ; 4.079 ; 4.939
REMARK   3   MAIN-CHAIN ANGLE REFINED ATOMS (A**2):  8028 ; 6.854 ; 7.383
REMARK   3   MAIN-CHAIN ANGLE OTHER ATOMS (A**2)  :  8029 ; 6.854 ; 7.385
REMARK   3   SIDE-CHAIN BOND REFINED ATOMS  (A**2):  5691 ; 3.518 ; 4.894
REMARK   3   SIDE-CHAIN BOND OTHER ATOMS  (A**2)  :  5691 ; 3.517 ; 4.894
REMARK   3   SIDE-CHAIN ANGLE OTHER ATOMS (A**2)  :  8469 ; 5.978 ; 7.322
REMARK   3   LONG RANGE B REFINED ATOMS (A**2)    : 12952 ;12.026 ;38.880
REMARK   3   LONG RANGE B OTHER ATOMS (A**2)      : 12941 ;12.026 ;38.899
REMARK   3
REMARK   3  NCS RESTRAINTS STATISTICS
REMARK   3   NCS TYPE: LOCAL
REMARK   3   NUMBER OF DIFFERENT NCS PAIRS  :  15
REMARK   3  GROUP  CHAIN1    RANGE     CHAIN2     RANGE    COUNT RMS  WEIGHT
REMARK   3    1     A     2    262       B     2    262   12537  0.17  0.05
REMARK   3    2     A     2    263       C     2    263   12617  0.17  0.05
REMARK   3    3     A     2    264       D     2    264   13104  0.16  0.05
REMARK   3    4     A     2    262       E     2    262   12680  0.16  0.05
REMARK   3    5     A     2    263       F     2    263   12628  0.17  0.05
REMARK   3    6     B     1    262       C     1    262   12571  0.17  0.05
REMARK   3    7     B     2    262       D     2    262   12724  0.16  0.05
REMARK   3    8     B     1    263       E     1    263   12665  0.16  0.05
REMARK   3    9     B     1    262       F     1    262   12475  0.17  0.05
REMARK   3   10     C     2    263       D     2    263   12905  0.15  0.05
REMARK   3   11     C     1    262       E     1    262   12840  0.16  0.05
REMARK   3   12     C    -4    264       F    -4    264   13237  0.15  0.05
REMARK   3   13     D     2    262       E     2    262   13034  0.15  0.05
REMARK   3   14     D     2    263       F     2    263   13201  0.14  0.05
REMARK   3   15     E     1    262       F     1    262   12951  0.15  0.05
REMARK   3
REMARK   3  TWIN DETAILS
REMARK   3   NUMBER OF TWIN DOMAINS  : NULL
REMARK   3
REMARK   3
REMARK   3  TLS DETAILS
REMARK   3   NUMBER OF TLS GROUPS  :    6
REMARK   3   ATOM RECORD CONTAINS RESIDUAL B FACTORS ONLY
REMARK   3
REMARK   3   TLS GROUP :     1
REMARK   3    NUMBER OF COMPONENTS GROUP :    1
REMARK   3    COMPONENTS        C SSSEQI   TO  C SSSEQI
REMARK   3    RESIDUE RANGE :   A   -10        A  9999
REMARK   3    ORIGIN FOR THE GROUP (A):  22.5932 141.7688  79.1246
REMARK   3    T TENSOR
REMARK   3      T11:   0.1056 T22:   0.0565
REMARK   3      T33:   0.4640 T12:   0.0116
REMARK   3      T13:   0.0375 T23:  -0.0057
REMARK   3    L TENSOR
REMARK   3      L11:   0.0600 L22:   0.1182
REMARK   3      L33:   0.2189 L12:   0.0219
REMARK   3      L13:  -0.0551 L23:  -0.1239
REMARK   3    S TENSOR
REMARK   3      S11:   0.0370 S12:  -0.0226 S13:   0.1324
REMARK   3      S21:   0.0303 S22:   0.0399 S23:   0.0348
REMARK   3      S31:  -0.0416 S32:  -0.0342 S33:  -0.0768
REMARK   3
REMARK   3   TLS GROUP :     2
REMARK   3    NUMBER OF COMPONENTS GROUP :    1
REMARK   3    COMPONENTS        C SSSEQI   TO  C SSSEQI
REMARK   3    RESIDUE RANGE :   B   -10        B  9999
REMARK   3    ORIGIN FOR THE GROUP (A):  28.0466 134.2484  72.0183
REMARK   3    T TENSOR
REMARK   3      T11:   0.1330 T22:   0.2120
REMARK   3      T33:   0.0548 T12:   0.0094
REMARK   3      T13:  -0.0073 T23:   0.0429
REMARK   3    L TENSOR
REMARK   3      L11:   0.1606 L22:   0.6290
REMARK   3      L33:   0.2178 L12:  -0.2965
REMARK   3      L13:   0.1843 L23:  -0.3240
REMARK   3    S TENSOR
REMARK   3      S11:   0.0756 S12:   0.0658 S13:   0.0180
REMARK   3      S21:  -0.0852 S22:  -0.1164 S23:   0.0114
REMARK   3      S31:   0.0823 S32:   0.0933 S33:   0.0408
REMARK   3
REMARK   3   TLS GROUP :     3
REMARK   3    NUMBER OF COMPONENTS GROUP :    1
REMARK   3    COMPONENTS        C SSSEQI   TO  C SSSEQI
REMARK   3    RESIDUE RANGE :   C   -10        C  9999
REMARK   3    ORIGIN FOR THE GROUP (A):  33.2422 144.3498  75.7062
REMARK   3    T TENSOR
REMARK   3      T11:   0.1884 T22:   0.1328
REMARK   3      T33:   0.3052 T12:  -0.0236
REMARK   3      T13:   0.0829 T23:   0.0456
REMARK   3    L TENSOR
REMARK   3      L11:   0.0396 L22:   0.1071
REMARK   3      L33:   0.7504 L12:  -0.0545
REMARK   3      L13:   0.1676 L23:  -0.1965
REMARK   3    S TENSOR
REMARK   3      S11:  -0.0277 S12:  -0.0282 S13:   0.0063
REMARK   3      S21:   0.0185 S22:   0.0811 S23:  -0.0659
REMARK   3      S31:  -0.1997 S32:  -0.0916 S33:  -0.0534
REMARK   3
REMARK   3   TLS GROUP :     4
REMARK   3    NUMBER OF COMPONENTS GROUP :    1
REMARK   3    COMPONENTS        C SSSEQI   TO  C SSSEQI
REMARK   3    RESIDUE RANGE :   D   -10        D  9999
REMARK   3    ORIGIN FOR THE GROUP (A):  22.7206 195.0920  86.5357
REMARK   3    T TENSOR
REMARK   3      T11:   0.1836 T22:   0.1257
REMARK   3      T33:   0.1069 T12:   0.0062
REMARK   3      T13:   0.0117 T23:  -0.0011
REMARK   3    L TENSOR
REMARK   3      L11:   0.0973 L22:   0.1349
REMARK   3      L33:   0.1205 L12:  -0.0440
REMARK   3      L13:  -0.0094 L23:  -0.1128
REMARK   3    S TENSOR
REMARK   3      S11:   0.0445 S12:  -0.0394 S13:   0.0567
REMARK   3      S21:   0.0245 S22:   0.0476 S23:   0.0567
REMARK   3      S31:  -0.0409 S32:  -0.0263 S33:  -0.0921
REMARK   3
REMARK   3   TLS GROUP :     5
REMARK   3    NUMBER OF COMPONENTS GROUP :    1
REMARK   3    COMPONENTS        C SSSEQI   TO  C SSSEQI
REMARK   3    RESIDUE RANGE :   E   -10        E  9999
REMARK   3    ORIGIN FOR THE GROUP (A):  28.0384 187.2925  79.4200
REMARK   3    T TENSOR
REMARK   3      T11:   0.1646 T22:   0.2476
REMARK   3      T33:   0.0404 T12:   0.0157
REMARK   3      T13:   0.0167 T23:  -0.0155
REMARK   3    L TENSOR
REMARK   3      L11:   0.2477 L22:   0.8447
REMARK   3      L33:   0.0742 L12:  -0.2984
REMARK   3      L13:   0.0988 L23:  -0.2246
REMARK   3    S TENSOR
REMARK   3      S11:   0.0817 S12:   0.1430 S13:  -0.0344
REMARK   3      S21:  -0.2395 S22:  -0.0893 S23:  -0.0808
REMARK   3      S31:   0.0974 S32:   0.0388 S33:   0.0076
REMARK   3
REMARK   3   TLS GROUP :     6
REMARK   3    NUMBER OF COMPONENTS GROUP :    1
REMARK   3    COMPONENTS        C SSSEQI   TO  C SSSEQI
REMARK   3    RESIDUE RANGE :   F   -10        F  9999
REMARK   3    ORIGIN FOR THE GROUP (A):  33.6730 197.5911  83.2403
REMARK   3    T TENSOR
REMARK   3      T11:   0.2223 T22:   0.1785
REMARK   3      T33:   0.1733 T12:  -0.0619
REMARK   3      T13:   0.1149 T23:  -0.0026
REMARK   3    L TENSOR
REMARK   3      L11:   0.0487 L22:   0.2901
REMARK   3      L33:   0.2876 L12:  -0.0592
REMARK   3      L13:   0.1096 L23:  -0.1583
REMARK   3    S TENSOR
REMARK   3      S11:  -0.0082 S12:   0.0299 S13:  -0.0195
REMARK   3      S21:  -0.0891 S22:   0.1044 S23:  -0.0826
REMARK   3      S31:  -0.0620 S32:   0.0142 S33:  -0.0961
REMARK   3
REMARK   3
REMARK   3  BULK SOLVENT MODELLING.
REMARK   3   METHOD USED :  MASK
REMARK   3   PARAMETERS FOR MASK CALCULATION
REMARK   3   VDW PROBE RADIUS   :   1.20
REMARK   3   ION PROBE RADIUS   :   0.80
REMARK   3   SHRINKAGE RADIUS   :   0.80
REMARK   3
REMARK   3  OTHER REFINEMENT REMARKS:
REMARK   3  HYDROGENS HAVE BEEN ADDED IN THE RIDING POSITIONS
REMARK   3  U VALUES      : RESIDUAL ONLY
REMARK   3
CISPEP   1 GLY B   37    THR B   38                    0.00
CISPEP   2 ASN B   59    ASN B   60                    0.00
CISPEP   3 ASN B   64    ALA B   65                    0.00
CISPEP   4 ASP B   72    ALA B   73                    0.00
CISPEP   5 GLU B   74    LYS B   75                    0.00
CISPEP   6 LEU C  114    GLY C  115                    0.00
CISPEP   7 GLU D   82    LYS D   83                    0.00
CISPEP   8 LEU E   81    GLU E   82                    0.00
CISPEP   9 GLN E   87    ILE E   88                    0.00
CISPEP  10 LEU F   81    GLU F   82                    0.00
CISPEP  11 LYS F   83    LEU F   84                    0.00
CISPEP  12 LEU F  114    GLY F  115                    0.00
CRYST1   85.410  108.250  207.000  90.00  90.00  90.00 P 21 21 21               
SCALE1      0.011708  0.000000  0.000000        0.00000                         
SCALE2     -0.000000  0.009238  0.000000        0.00000                         
SCALE3      0.000000 -0.000000  0.004831        0.00000                         
ATOM      1  N   GLY A   2      -1.620 185.708  17.268  1.00 48.16           N
ATOM      2  CA  GLY A   2      -1.378 186.846  16.330  1.00 49.83           C
ATOM      3  C   GLY A   2      -1.888 188.248  16.698  1.00 45.90           C
ATOM      4  O   GLY A   2      -2.229 189.025  15.814  1.00 50.52           O
ATOM      5  N   ASN A   3      -1.906 188.587  17.988  1.00 42.70           N
ATOM      6  CA  ASN A   3      -2.015 189.999  18.442  1.00 37.84           C
ATOM      7  CB  ASN A   3      -3.406 190.402  18.962  1.00 41.89           C
ATOM      8  CG  ASN A   3      -3.761 191.852  18.661  1.00 46.55           C
ATOM      9  OD1 ASN A   3      -2.993 192.717  18.998  1.00 61.80           O
ATOM     10  ND2 ASN A   3      -4.912 192.128  18.016  1.00 49.07           N
ATOM     11  C   ASN A   3      -0.944 190.229  19.509  1.00 32.25           C
ATOM     12  O   ASN A   3      -0.494 189.287  20.152  1.00 30.84           O
ATOM     13  N   SER A   4      -0.474 191.468  19.629  1.00 28.42           N
ATOM     14  CA  SER A   4       0.494 191.839  20.661  1.00 25.02           C
ATOM     15  CB  SER A   4       1.909 191.399  20.286  1.00 24.20           C
ATOM     16  OG  SER A   4       2.354 192.049  19.101  1.00 21.04           O
ATOM     17  C   SER A   4       0.476 193.342  20.879  1.00 24.34           C
ATOM     18  O   SER A   4      -0.018 194.084  20.041  1.00 26.28           O
ATOM     19  N   GLY A   5       0.927 193.785  22.041  1.00 23.03           N
ATOM     20  CA  GLY A   5       0.924 195.195  22.362  1.00 23.20           C
ATOM     21  C   GLY A   5       0.807 195.464  23.844  1.00 23.42           C
ATOM     22  O   GLY A   5       1.435 194.800  24.647  1.00 22.64           O
ATOM     23  N   PHE A   6      -0.009 196.451  24.190  1.00 23.06           N
ATOM     24  CA  PHE A   6      -0.294 196.791  25.566  1.00 23.90           C
ATOM     25  CB  PHE A   6       0.418 198.067  25.985  1.00 21.45           C
ATOM     26  CG  PHE A   6       1.901 198.010  25.825  1.00 19.60           C
ATOM     27  CD1 PHE A   6       2.499 198.373  24.637  1.00 17.91           C
ATOM     28  CE1 PHE A   6       3.870 198.287  24.483  1.00 18.48           C
ATOM     29  CZ  PHE A   6       4.668 197.824  25.515  1.00 19.07           C
ATOM     30  CE2 PHE A   6       4.089 197.467  26.715  1.00 18.96           C
ATOM     31  CD2 PHE A   6       2.705 197.541  26.863  1.00 19.39           C
ATOM     32  C   PHE A   6      -1.799 196.972  25.746  1.00 27.56           C
ATOM     33  O   PHE A   6      -2.486 197.405  24.826  1.00 27.26           O
ATOM     34  N   TYR A   7      -2.313 196.590  26.917  1.00 32.35           N
ATOM     35  CA  TYR A   7      -3.736 196.736  27.210  1.00 35.67           C
ATOM     36  CB  TYR A   7      -4.549 195.543  26.658  1.00 36.10           C
ATOM     37  CG  TYR A   7      -4.598 194.338  27.558  1.00 34.86           C
ATOM     38  CD1 TYR A   7      -3.431 193.675  27.905  1.00 34.77           C
ATOM     39  CE1 TYR A   7      -3.443 192.566  28.714  1.00 33.70           C
ATOM     40  CZ  TYR A   7      -4.633 192.099  29.197  1.00 36.72           C
ATOM     41  OH  TYR A   7      -4.617 190.991  30.011  1.00 41.10           O
ATOM     42  CE2 TYR A   7      -5.833 192.737  28.875  1.00 36.37           C
ATOM     43  CD2 TYR A   7      -5.807 193.854  28.054  1.00 34.89           C
ATOM     44  C   TYR A   7      -3.993 196.911  28.700  1.00 40.40           C
ATOM     45  O   TYR A   7      -3.170 196.529  29.535  1.00 38.51           O
ATOM     46  N   LEU A   8      -5.153 197.481  29.018  1.00 48.14           N
ATOM     47  CA  LEU A   8      -5.580 197.635  30.406  1.00 51.59           C
ATOM     48  CB  LEU A   8      -6.510 198.840  30.593  1.00 51.43           C
ATOM     49  CG  LEU A   8      -5.859 200.220  30.454  1.00 55.61           C
ATOM     50  CD1 LEU A   8      -6.839 201.341  30.778  1.00 56.21           C
ATOM     51  CD2 LEU A   8      -4.621 200.328  31.335  1.00 55.14           C
ATOM     52  C   LEU A   8      -6.318 196.407  30.907  1.00 51.17           C
ATOM     53  O   LEU A   8      -7.269 195.949  30.277  1.00 50.60           O
ATOM     54  N   TYR A   9      -5.890 195.903  32.063  1.00 54.05           N
ATOM     55  CA  TYR A   9      -6.665 194.917  32.815  1.00 54.89           C
ATOM     56  CB  TYR A   9      -5.865 193.651  33.033  1.00 57.87           C
ATOM     57  CG  TYR A   9      -6.720 192.470  33.431  1.00 62.89           C
ATOM     58  CD1 TYR A   9      -7.761 192.034  32.606  1.00 64.46           C
ATOM     59  CE1 TYR A   9      -8.551 190.956  32.969  1.00 64.17           C
ATOM     60  CZ  TYR A   9      -8.297 190.292  34.161  1.00 64.93           C
ATOM     61  OH  TYR A   9      -9.074 189.215  34.514  1.00 67.73           O
ATOM     62  CE2 TYR A   9      -7.272 190.701  34.995  1.00 62.15           C
ATOM     63  CD2 TYR A   9      -6.491 191.782  34.629  1.00 64.21           C
ATOM     64  C   TYR A   9      -7.081 195.497  34.154  1.00 55.47           C
ATOM     65  O   TYR A   9      -6.231 195.871  34.968  1.00 53.96           O
ATOM     66  N   ASN A  10      -8.394 195.484  34.393  1.00 56.13           N
ATOM     67  CA  ASN A  10      -9.081 196.440  35.281  1.00 55.94           C
ATOM     68  CB  ASN A  10      -9.410 195.829  36.656  1.00 52.50           C
ATOM     69  CG  ASN A  10      -8.389 194.837  37.139  1.00 49.14           C
ATOM     70  OD1 ASN A  10      -7.264 195.205  37.492  1.00 47.00           O
ATOM     71  ND2 ASN A  10      -8.775 193.572  37.188  1.00 47.88           N
ATOM     72  C   ASN A  10      -8.438 197.842  35.389  1.00 60.15           C
ATOM     73  O   ASN A  10      -8.982 198.818  34.855  1.00 62.25           O
ATOM     74  N   THR A  11      -7.291 197.920  36.060  1.00 62.99           N
ATOM     75  CA  THR A  11      -6.569 199.163  36.297  1.00 62.95           C
ATOM     76  CB  THR A  11      -6.711 199.615  37.780  1.00 65.42           C
ATOM     77  OG1 THR A  11      -5.577 199.170  38.529  1.00 67.79           O
ATOM     78  CG2 THR A  11      -7.978 199.089  38.476  1.00 64.91           C
ATOM     79  C   THR A  11      -5.051 199.040  36.042  1.00 62.95           C
ATOM     80  O   THR A  11      -4.338 200.015  36.249  1.00 66.15           O
ATOM     81  N   GLN A  12      -4.543 197.873  35.630  1.00 57.68           N
ATOM     82  CA  GLN A  12      -3.096 197.719  35.385  1.00 54.56           C
ATOM     83  CB  GLN A  12      -2.496 196.436  35.989  1.00 51.58           C
ATOM     84  CG  GLN A  12      -3.513 195.355  36.317  1.00 53.55           C
ATOM     85  CD  GLN A  12      -2.918 194.174  37.059  1.00 52.46           C
ATOM     86  OE1 GLN A  12      -1.723 194.136  37.331  1.00 53.01           O
ATOM     87  NE2 GLN A  12      -3.757 193.203  37.395  1.00 53.82           N
ATOM     88  C   GLN A  12      -2.801 197.667  33.903  1.00 52.29           C
ATOM     89  O   GLN A  12      -3.439 196.907  33.160  1.00 49.38           O
ATOM     90  N   ASN A  13      -1.786 198.432  33.509  1.00 47.84           N
ATOM     91  CA  ASN A  13      -1.339 198.514  32.120  1.00 48.61           C
ATOM     92  CB  ASN A  13      -0.662 199.861  31.870  1.00 55.02           C
ATOM     93  CG  ASN A  13      -1.114 200.507  30.564  1.00 61.65           C
ATOM     94  OD1 ASN A  13      -1.858 199.907  29.777  1.00 69.71           O
ATOM     95  ND2 ASN A  13      -0.644 201.721  30.315  1.00 61.87           N
ATOM     96  C   ASN A  13      -0.366 197.387  31.785  1.00 43.40           C
ATOM     97  O   ASN A  13       0.783 197.406  32.222  1.00 35.84           O
ATOM     98  N   CYS A  14      -0.830 196.417  31.003  1.00 41.37           N
ATOM     99  CA  CYS A  14      -0.064 195.203  30.780  1.00 42.81           C
ATOM    100  CB  CYS A  14      -0.929 193.987  31.058  1.00 47.35           C
ATOM    101  SG  CYS A  14      -1.842 194.012  32.605  1.00 54.60           S
ATOM    102  C   CYS A  14       0.495 195.057  29.371  1.00 38.59           C
ATOM    103  O   CYS A  14      -0.165 195.407  28.393  1.00 38.73           O
ATOM    104  N   VAL A  15       1.704 194.512  29.277  1.00 34.34           N
ATOM    105  CA  VAL A  15       2.235 194.053  27.997  1.00 31.12           C
ATOM    106  CB  VAL A  15       3.765 193.971  27.978  1.00 30.66           C
ATOM    107  CG1 VAL A  15       4.269 192.924  28.953  1.00 31.94           C
ATOM    108  CG2 VAL A  15       4.269 193.646  26.584  1.00 31.77           C
ATOM    109  C   VAL A  15       1.633 192.695  27.691  1.00 29.52           C
ATOM    110  O   VAL A  15       1.471 191.871  28.587  1.00 31.59           O
ATOM    111  N   PHE A  16       1.319 192.451  26.426  1.00 26.62           N
ATOM    112  CA  PHE A  16       0.810 191.139  25.993  1.00 24.42           C
ATOM    113  CB  PHE A  16      -0.708 191.071  26.028  1.00 23.80           C
ATOM    114  CG  PHE A  16      -1.398 191.694  24.838  1.00 24.91           C
ATOM    115  CD1 PHE A  16      -1.609 193.063  24.759  1.00 24.59           C
ATOM    116  CE1 PHE A  16      -2.281 193.625  23.668  1.00 25.79           C
ATOM    117  CZ  PHE A  16      -2.754 192.803  22.661  1.00 26.21           C
ATOM    118  CE2 PHE A  16      -2.535 191.430  22.732  1.00 24.97           C
ATOM    119  CD2 PHE A  16      -1.883 190.888  23.823  1.00 24.72           C
ATOM    120  C   PHE A  16       1.329 190.734  24.622  1.00 23.49           C
ATOM    121  O   PHE A  16       1.712 191.600  23.820  1.00 24.42           O
ATOM    122  N   ALA A  17       1.317 189.426  24.370  1.00 20.96           N
ATOM    123  CA  ALA A  17       1.940 188.813  23.202  1.00 20.05           C
ATOM    124  CB  ALA A  17       3.427 189.109  23.199  1.00 18.72           C
ATOM    125  C   ALA A  17       1.720 187.285  23.210  1.00 22.53           C
ATOM    126  O   ALA A  17       1.301 186.726  24.201  1.00 22.71           O
ATOM    127  N   ASP A  18       2.050 186.606  22.119  1.00 23.82           N
ATOM    128  CA  ASP A  18       1.952 185.152  22.060  1.00 23.62           C
ATOM    129  CB  ASP A  18       1.982 184.662  20.610  1.00 23.89           C
ATOM    130  CG  ASP A  18       0.742 185.033  19.838  1.00 26.07           C
ATOM    131  OD1 ASP A  18      -0.317 185.294  20.472  1.00 27.96           O
ATOM    132  OD2 ASP A  18       0.818 185.120  18.580  1.00 27.92           O
ATOM    133  C   ASP A  18       3.086 184.509  22.812  1.00 24.00           C
ATOM    134  O   ASP A  18       2.889 183.501  23.503  1.00 24.93           O
ATOM    135  N   ASN A  19       4.288 185.056  22.650  1.00 22.70           N
ATOM    136  CA  ASN A  19       5.472 184.578  23.359  1.00 21.46           C
ATOM    137  CB  ASN A  19       6.169 183.500  22.538  1.00 21.58           C
ATOM    138  CG  ASN A  19       6.857 182.441  23.393  1.00 22.74           C
ATOM    139  OD1 ASN A  19       7.473 182.740  24.414  1.00 23.28           O
ATOM    140  ND2 ASN A  19       6.808 181.202  22.933  1.00 23.12           N
ATOM    141  C   ASN A  19       6.395 185.749  23.593  1.00 21.81           C
ATOM    142  O   ASN A  19       6.077 186.875  23.243  1.00 21.83           O
ATOM    143  N   ILE A  20       7.536 185.468  24.176  1.00 22.29           N
ATOM    144  CA  ILE A  20       8.492 186.451  24.546  1.00 24.80           C
ATOM    145  CB  ILE A  20       8.273 186.953  25.985  1.00 26.00           C
ATOM    146  CG1 ILE A  20       9.466 187.741  26.492  1.00 26.84           C
ATOM    147  CD1 ILE A  20       9.156 188.465  27.778  1.00 26.97           C
ATOM    148  CG2 ILE A  20       7.960 185.834  26.954  1.00 27.20           C
ATOM    149  C   ILE A  20       9.877 185.900  24.323  1.00 27.56           C
ATOM    150  O   ILE A  20      10.178 184.742  24.592  1.00 27.57           O
ATOM    151  N   LYS A  21      10.726 186.729  23.764  1.00 31.78           N
ATOM    152  CA  LYS A  21      11.966 186.206  23.266  1.00 39.11           C
ATOM    153  CB  LYS A  21      11.986 186.171  21.744  1.00 39.74           C
ATOM    154  CG  LYS A  21      13.418 185.925  21.150  1.00 38.14           C
ATOM    155  CD  LYS A  21      13.960 187.085  20.384  1.00 38.14           C
ATOM    156  CE  LYS A  21      15.161 186.704  19.558  1.00 36.55           C
ATOM    157  NZ  LYS A  21      15.428 187.758  18.572  1.00 35.00           N
ATOM    158  C   LYS A  21      12.968 187.125  23.783  1.00 47.48           C
ATOM    159  O   LYS A  21      12.749 188.329  23.717  1.00 52.68           O
ATOM    160  N   VAL A  22      14.073 186.573  24.276  1.00 66.51           N
ATOM    161  CA  VAL A  22      15.111 187.394  24.837  1.00 78.24           C
ATOM    162  CB  VAL A  22      14.953 187.498  26.366  1.00 75.01           C
ATOM    163  CG1 VAL A  22      16.147 188.186  26.977  1.00 71.41           C
ATOM    164  CG2 VAL A  22      13.669 188.234  26.720  1.00 71.54           C
ATOM    165  C   VAL A  22      16.539 186.923  24.468  1.00 93.95           C
ATOM    166  O   VAL A  22      16.831 185.718  24.322  1.00 93.43           O
ATOM    167  N   GLY A  23      17.410 187.913  24.306  1.00101.77           N
ATOM    168  CA  GLY A  23      18.827 187.709  24.008  1.00109.27           C
ATOM    169  C   GLY A  23      19.093 186.723  22.891  1.00114.56           C
ATOM    170  O   GLY A  23      18.602 186.888  21.777  1.00119.09           O
ATOM    171  N   GLN A  24      19.861 185.684  23.205  1.00109.51           N
ATOM    172  CA  GLN A  24      20.367 184.751  22.205  1.00102.75           C
ATOM    173  CB  GLN A  24      21.541 183.937  22.796  1.00112.17           C
ATOM    174  CG  GLN A  24      22.845 184.726  22.965  1.00113.85           C
ATOM    175  CD  GLN A  24      23.907 183.970  23.796  1.00113.04           C
ATOM    176  OE1 GLN A  24      24.199 184.386  24.902  1.00113.30           O
ATOM    177  NE2 GLN A  24      24.461 182.858  23.287  1.00108.91           N
ATOM    178  C   GLN A  24      19.297 183.826  21.599  1.00 85.22           C
ATOM    179  O   GLN A  24      19.562 183.183  20.571  1.00 76.56           O
ATOM    180  N   MET A  25      18.105 183.762  22.197  1.00 65.31           N
ATOM    181  CA  MET A  25      17.074 182.859  21.619  1.00 63.01           C
ATOM    182  CB  MET A  25      15.678 182.925  22.296  1.00 54.72           C
ATOM    183  CG  MET A  25      14.540 182.597  21.321  1.00 43.88           C
ATOM    184  SD  MET A  25      12.932 182.599  22.109  1.00 40.99           S
ATOM    185  CE  MET A  25      11.618 182.764  20.875  1.00 37.02           C
ATOM    186  C   MET A  25      16.919 183.089  20.108  1.00 68.04           C
ATOM    187  O   MET A  25      16.755 184.214  19.695  1.00 70.46           O
ATOM    188  N   THR A  26      16.958 182.016  19.311  1.00 93.57           N
ATOM    189  CA  THR A  26      16.793 182.088  17.826  1.00110.97           C
ATOM    190  CB  THR A  26      17.956 181.444  16.968  1.00114.87           C
ATOM    191  OG1 THR A  26      17.596 181.486  15.577  1.00114.70           O
ATOM    192  CG2 THR A  26      18.247 179.978  17.351  1.00110.61           C
ATOM    193  C   THR A  26      15.462 181.467  17.398  1.00124.63           C
ATOM    194  O   THR A  26      15.113 181.487  16.223  1.00127.77           O
ATOM    195  N   GLU A  27      14.689 180.951  18.345  1.00130.86           N
ATOM    196  CA  GLU A  27      13.414 180.310  18.009  1.00133.08           C
ATOM    197  CB  GLU A  27      13.619 179.109  17.078  1.00130.32           C
ATOM    198  CG  GLU A  27      13.640 179.378  15.548  1.00124.75           C
ATOM    199  CD  GLU A  27      12.332 179.812  14.883  1.00122.27           C
ATOM    200  OE1 GLU A  27      11.540 180.539  15.508  1.00114.66           O
ATOM    201  OE2 GLU A  27      12.114 179.451  13.690  1.00118.02           O
ATOM    202  C   GLU A  27      12.690 180.020  19.349  1.00143.30           C
ATOM    203  O   GLU A  27      13.301 180.189  20.413  1.00141.78           O
ATOM    204  N   PRO A  28      11.385 179.655  19.312  1.00145.11           N
ATOM    205  CA  PRO A  28      10.495 179.916  20.472  1.00137.75           C
ATOM    206  CB  PRO A  28       9.106 179.539  19.951  1.00137.56           C
ATOM    207  CG  PRO A  28       9.224 179.513  18.468  1.00140.04           C
ATOM    208  CD  PRO A  28      10.634 179.161  18.147  1.00141.80           C
ATOM    209  C   PRO A  28      10.773 179.192  21.801  1.00126.83           C
ATOM    210  O   PRO A  28      11.701 178.398  21.888  1.00138.34           O
ATOM    211  N   LEU A  29       9.935 179.468  22.809  1.00108.54           N
ATOM    212  CA  LEU A  29      10.179 179.042  24.221  1.00 87.44           C
ATOM    213  CB  LEU A  29       9.365 179.879  25.199  1.00 72.67           C
ATOM    214  CG  LEU A  29      10.316 180.880  25.837  1.00 67.06           C
ATOM    215  CD1 LEU A  29      10.620 181.876  24.738  1.00 60.40           C
ATOM    216  CD2 LEU A  29       9.752 181.556  27.064  1.00 62.28           C
ATOM    217  C   LEU A  29      10.107 177.602  24.593  1.00 83.26           C
ATOM    218  O   LEU A  29      10.719 177.160  25.579  1.00 75.66           O
ATOM    219  N   LYS A  30       9.393 176.855  23.782  1.00 85.52           N
ATOM    220  CA  LYS A  30       9.459 175.462  23.817  1.00 86.81           C
ATOM    221  CB  LYS A  30      10.737 175.072  23.074  1.00 91.69           C
ATOM    222  CG  LYS A  30      10.493 174.481  21.641  1.00 90.15           C
ATOM    223  CD  LYS A  30      11.134 175.360  20.520  1.00 89.58           C
ATOM    224  CE  LYS A  30      12.243 174.718  19.677  1.00 85.02           C
ATOM    225  NZ  LYS A  30      11.870 173.556  18.820  1.00 81.69           N
ATOM    226  C   LYS A  30       9.468 175.004  25.257  1.00 75.01           C
ATOM    227  O   LYS A  30       9.218 175.806  26.158  1.00 61.59           O
ATOM    228  N   ASP A  31       9.775 173.725  25.448  1.00 68.88           N
ATOM    229  CA  ASP A  31       9.404 173.014  26.657  1.00 60.33           C
ATOM    230  CB  ASP A  31       9.693 171.510  26.486  1.00 61.21           C
ATOM    231  CG  ASP A  31       8.572 170.633  26.991  1.00 63.18           C
ATOM    232  OD1 ASP A  31       7.401 171.073  26.993  1.00 59.51           O
ATOM    233  OD2 ASP A  31       8.877 169.476  27.395  1.00 82.66           O
ATOM    234  C   ASP A  31      10.083 173.519  27.939  1.00 52.21           C
ATOM    235  O   ASP A  31      11.318 173.562  28.049  1.00 38.69           O
ATOM    236  N   GLN A  32       9.243 173.902  28.900  1.00 49.51           N
ATOM    237  CA  GLN A  32       9.666 174.072  30.286  1.00 49.73           C
ATOM    238  CB  GLN A  32      10.080 172.685  30.808  1.00 53.27           C
ATOM    239  CG  GLN A  32       9.596 172.406  32.221  1.00 56.35           C
ATOM    240  CD  GLN A  32       9.756 170.947  32.659  1.00 62.55           C
ATOM    241  OE1 GLN A  32       9.830 170.017  31.847  1.00 64.04           O
ATOM    242  NE2 GLN A  32       9.789 170.743  33.959  1.00 66.31           N
ATOM    243  C   GLN A  32      10.784 175.084  30.523  1.00 49.54           C
ATOM    244  O   GLN A  32      11.520 175.007  31.507  1.00 46.42           O
ATOM    245  N   GLN A  33      10.908 176.052  29.624  1.00 54.90           N
ATOM    246  CA  GLN A  33      11.929 177.080  29.770  1.00 51.35           C
ATOM    247  CB  GLN A  33      12.339 177.588  28.406  1.00 51.21           C
ATOM    248  CG  GLN A  33      12.851 176.549  27.430  1.00 52.13           C
ATOM    249  CD  GLN A  33      13.610 177.238  26.334  1.00 51.84           C
ATOM    250  OE1 GLN A  33      13.128 178.227  25.769  1.00 54.63           O
ATOM    251  NE2 GLN A  33      14.803 176.758  26.043  1.00 45.25           N
ATOM    252  C   GLN A  33      11.389 178.195  30.645  1.00 50.98           C
ATOM    253  O   GLN A  33      10.172 178.367  30.725  1.00 49.40           O
ATOM    254  N   ILE A  34      12.298 178.945  31.277  1.00 57.41           N
ATOM    255  CA  ILE A  34      11.948 180.036  32.219  1.00 63.42           C
ATOM    256  CB  ILE A  34      12.281 179.639  33.667  1.00 65.69           C
ATOM    257  CG1 ILE A  34      13.848 179.567  33.796  1.00 72.52           C
ATOM    258  CD1 ILE A  34      14.471 178.188  33.738  1.00 74.10           C
ATOM    259  CG2 ILE A  34      11.418 178.436  34.084  1.00 63.85           C
ATOM    260  C   ILE A  34      12.642 181.394  32.040  1.00 69.86           C
ATOM    261  O   ILE A  34      12.257 182.366  32.702  1.00 70.41           O
ATOM    262  N   ILE A  35      13.681 181.432  31.204  1.00 81.53           N
ATOM    263  CA  ILE A  35      14.430 182.648  30.773  1.00 96.63           C
ATOM    264  CB  ILE A  35      13.529 183.865  30.347  1.00 99.23           C
ATOM    265  CG1 ILE A  35      12.660 184.421  31.431  1.00 88.21           C
ATOM    266  CD1 ILE A  35      12.446 185.883  31.230  1.00 83.93           C
ATOM    267  CG2 ILE A  35      12.551 183.536  29.248  1.00103.29           C
ATOM    268  C   ILE A  35      15.544 183.123  31.723  1.00 99.75           C
ATOM    269  O   ILE A  35      15.269 183.690  32.796  1.00 87.56           O
ATOM    270  N   LEU A  36      16.800 182.942  31.287  1.00106.10           N
ATOM    271  CA  LEU A  36      17.909 182.863  32.210  1.00125.42           C
ATOM    272  CB  LEU A  36      18.258 181.383  32.465  1.00123.27           C
ATOM    273  CG  LEU A  36      17.180 180.286  32.437  1.00119.23           C
ATOM    274  CD1 LEU A  36      16.630 180.087  31.043  1.00113.37           C
ATOM    275  CD2 LEU A  36      17.758 178.977  32.943  1.00116.15           C
ATOM    276  C   LEU A  36      19.128 183.666  31.742  1.00141.09           C
ATOM    277  O   LEU A  36      19.590 183.570  30.598  1.00136.94           O
ATOM    278  N   GLY A  37      19.668 184.441  32.673  1.00165.21           N
ATOM    279  CA  GLY A  37      20.646 185.449  32.357  1.00179.45           C
ATOM    280  C   GLY A  37      22.091 185.021  32.408  1.00191.30           C
ATOM    281  O   GLY A  37      22.432 183.961  32.944  1.00206.17           O
ATOM    282  N   THR A  38      22.918 185.838  31.763  1.00192.47           N
ATOM    283  CA  THR A  38      24.330 185.978  32.085  1.00179.03           C
ATOM    284  CB  THR A  38      25.225 185.743  30.818  1.00167.40           C
ATOM    285  OG1 THR A  38      25.305 184.339  30.536  1.00168.96           O
ATOM    286  CG2 THR A  38      26.657 186.270  30.954  1.00159.60           C
ATOM    287  C   THR A  38      24.426 187.406  32.646  1.00176.00           C
ATOM    288  O   THR A  38      23.413 188.122  32.727  1.00174.84           O
ATOM    289  N   THR A  39      25.623 187.780  33.082  1.00167.26           N
ATOM    290  CA  THR A  39      25.981 189.156  33.432  1.00157.05           C
ATOM    291  CB  THR A  39      27.476 189.220  33.874  1.00149.94           C
ATOM    292  OG1 THR A  39      27.741 190.480  34.493  1.00151.50           O
ATOM    293  CG2 THR A  39      28.449 189.027  32.686  1.00148.19           C
ATOM    294  C   THR A  39      25.714 190.184  32.325  1.00153.37           C
ATOM    295  O   THR A  39      25.903 191.379  32.531  1.00144.30           O
ATOM    296  N   SER A  40      25.290 189.712  31.157  1.00154.86           N
ATOM    297  CA  SER A  40      24.807 190.572  30.085  1.00158.94           C
ATOM    298  CB  SER A  40      25.892 190.805  29.022  1.00160.61           C
ATOM    299  OG  SER A  40      26.422 189.590  28.528  1.00161.47           O
ATOM    300  C   SER A  40      23.511 189.982  29.515  1.00163.93           C
ATOM    301  O   SER A  40      22.479 190.065  30.177  1.00142.23           O
ATOM    302  N   THR A  41      23.550 189.368  28.328  1.00181.17           N
ATOM    303  CA  THR A  41      22.305 188.871  27.705  1.00185.08           C
ATOM    304  CB  THR A  41      22.207 189.167  26.203  1.00194.96           C
ATOM    305  OG1 THR A  41      23.378 188.666  25.554  1.00211.31           O
ATOM    306  CG2 THR A  41      22.059 190.659  25.975  1.00192.60           C
ATOM    307  C   THR A  41      22.026 187.388  27.876  1.00172.89           C
ATOM    308  O   THR A  41      22.987 186.582  27.965  1.00158.55           O
ATOM    309  N   PRO A  42      20.710 187.040  27.869  1.00162.48           N
ATOM    310  CA  PRO A  42      20.185 185.767  28.347  1.00162.12           C
ATOM    311  CB  PRO A  42      18.824 186.164  28.967  1.00155.61           C
ATOM    312  CG  PRO A  42      18.791 187.656  28.920  1.00154.72           C
ATOM    313  CD  PRO A  42      19.602 188.006  27.732  1.00158.08           C
ATOM    314  C   PRO A  42      19.955 184.684  27.287  1.00172.20           C
ATOM    315  O   PRO A  42      19.991 184.945  26.083  1.00160.03           O
ATOM    316  N   VAL A  43      19.713 183.463  27.758  1.00185.18           N
ATOM    317  CA  VAL A  43      19.353 182.349  26.882  1.00182.85           C
ATOM    318  CB  VAL A  43      20.507 181.319  26.729  1.00186.00           C
ATOM    319  CG1 VAL A  43      21.727 181.963  26.091  1.00182.99           C
ATOM    320  CG2 VAL A  43      20.885 180.711  28.070  1.00189.74           C
ATOM    321  C   VAL A  43      18.101 181.637  27.378  1.00173.78           C
ATOM    322  O   VAL A  43      17.696 181.780  28.538  1.00160.67           O
ATOM    323  N   ALA A  44      17.497 180.875  26.475  1.00171.45           N
ATOM    324  CA  ALA A  44      16.397 179.994  26.816  1.00168.26           C
ATOM    325  CB  ALA A  44      15.513 179.786  25.600  1.00162.26           C
ATOM    326  C   ALA A  44      16.958 178.661  27.307  1.00169.33           C
ATOM    327  O   ALA A  44      17.655 177.989  26.551  1.00169.61           O
ATOM    328  N   ALA A  45      16.660 178.281  28.557  1.00169.18           N
ATOM    329  CA  ALA A  45      17.134 177.005  29.130  1.00165.96           C
ATOM    330  CB  ALA A  45      18.061 177.243  30.314  1.00165.33           C
ATOM    331  C   ALA A  45      15.969 176.114  29.565  1.00154.80           C
ATOM    332  O   ALA A  45      15.156 176.514  30.401  1.00145.63           O
ATOM    333  N   LYS A  46      15.903 174.913  28.987  1.00141.19           N
ATOM    334  CA  LYS A  46      14.865 173.928  29.317  1.00130.93           C
ATOM    335  CB  LYS A  46      14.768 172.816  28.232  1.00125.56           C
ATOM    336  CG  LYS A  46      14.376 173.241  26.804  1.00117.19           C
ATOM    337  CD  LYS A  46      14.273 172.060  25.774  1.00111.90           C
ATOM    338  CE  LYS A  46      15.382 172.059  24.724  1.00105.84           C
ATOM    339  NZ  LYS A  46      14.897 172.514  23.393  1.00104.23           N
ATOM    340  C   LYS A  46      15.157 173.271  30.658  1.00123.27           C
ATOM    341  O   LYS A  46      16.314 172.957  30.957  1.00119.99           O
ATOM    342  N   MET A  47      14.106 173.081  31.461  1.00124.85           N
ATOM    343  CA  MET A  47      14.190 172.325  32.714  1.00126.91           C
ATOM    344  CB  MET A  47      13.261 172.914  33.758  1.00109.97           C
ATOM    345  CG  MET A  47      13.617 174.290  34.126  1.00104.97           C
ATOM    346  SD  MET A  47      15.265 174.412  34.780  1.00109.22           S
ATOM    347  CE  MET A  47      16.057 175.156  33.386  1.00106.59           C
ATOM    348  C   MET A  47      13.790 170.871  32.516  1.00139.74           C
ATOM    349  O   MET A  47      12.847 170.589  31.783  1.00141.55           O
ATOM    350  N   THR A  48      14.496 169.963  33.188  1.00154.75           N
ATOM    351  CA  THR A  48      14.189 168.524  33.145  1.00163.41           C
ATOM    352  CB  THR A  48      14.964 167.795  32.013  1.00156.86           C
ATOM    353  OG1 THR A  48      15.383 168.734  31.020  1.00160.92           O
ATOM    354  CG2 THR A  48      14.108 166.705  31.356  1.00147.57           C
ATOM    355  C   THR A  48      14.540 167.854  34.477  1.00176.83           C
ATOM    356  O   THR A  48      15.279 168.417  35.295  1.00177.95           O
ATOM    357  N   ALA A  49      14.003 166.653  34.687  1.00189.55           N
ATOM    358  CA  ALA A  49      14.356 165.821  35.842  1.00200.99           C
ATOM    359  CB  ALA A  49      13.134 165.072  36.348  1.00194.55           C
ATOM    360  C   ALA A  49      15.470 164.839  35.454  1.00211.85           C
ATOM    361  O   ALA A  49      15.199 163.754  34.964  1.00216.85           O
ATOM    362  N   SER A  50      16.716 165.231  35.702  1.00217.49           N
ATOM    363  CA  SER A  50      17.921 164.531  35.183  1.00212.09           C
ATOM    364  CB  SER A  50      19.149 165.405  35.531  1.00204.33           C
ATOM    365  OG  SER A  50      20.317 164.655  35.744  1.00203.72           O
ATOM    366  C   SER A  50      18.150 163.049  35.600  1.00212.83           C
ATOM    367  O   SER A  50      18.083 162.108  34.778  1.00213.70           O
ATOM    368  N   ASP A  51      18.455 162.865  36.876  1.00203.40           N
ATOM    369  CA  ASP A  51      18.716 161.519  37.453  1.00183.15           C
ATOM    370  CB  ASP A  51      19.934 161.561  38.388  1.00179.48           C
ATOM    371  CG  ASP A  51      19.882 162.734  39.352  1.00178.97           C
ATOM    372  OD1 ASP A  51      18.862 162.890  40.074  1.00177.07           O
ATOM    373  OD2 ASP A  51      20.852 163.518  39.357  1.00173.08           O
ATOM    374  C   ASP A  51      17.500 160.969  38.196  1.00171.10           C
ATOM    375  O   ASP A  51      17.442 159.777  38.476  1.00156.92           O
ATOM    376  N   GLY A  52      16.523 161.830  38.486  1.00166.61           N
ATOM    377  CA  GLY A  52      15.402 161.453  39.364  1.00164.69           C
ATOM    378  C   GLY A  52      15.010 162.454  40.443  1.00160.95           C
ATOM    379  O   GLY A  52      15.364 162.284  41.600  1.00167.86           O
ATOM    380  N   ILE A  53      14.281 163.497  40.062  1.00143.55           N
ATOM    381  CA  ILE A  53      13.680 164.441  41.021  1.00127.16           C
ATOM    382  CB  ILE A  53      14.663 165.561  41.345  1.00122.15           C
ATOM    383  CG1 ILE A  53      14.202 166.358  42.570  1.00112.34           C
ATOM    384  CD1 ILE A  53      14.749 167.762  42.641  1.00111.14           C
ATOM    385  CG2 ILE A  53      14.948 166.395  40.112  1.00129.08           C
ATOM    386  C   ILE A  53      12.328 164.883  40.458  1.00118.61           C
ATOM    387  O   ILE A  53      12.121 164.852  39.240  1.00131.35           O
ATOM    388  N   SER A  54      11.398 165.237  41.342  1.00103.77           N
ATOM    389  CA  SER A  54       9.973 165.313  40.949  1.00 97.74           C
ATOM    390  CB  SER A  54       9.071 164.812  42.069  1.00 94.36           C
ATOM    391  OG  SER A  54       9.011 165.758  43.114  1.00 97.56           O
ATOM    392  C   SER A  54       9.476 166.679  40.426  1.00 91.38           C
ATOM    393  O   SER A  54       8.992 167.543  41.168  1.00 88.46           O
ATOM    394  N   LEU A  55       9.579 166.825  39.113  1.00 84.82           N
ATOM    395  CA  LEU A  55       9.019 167.950  38.379  1.00 73.59           C
ATOM    396  CB  LEU A  55      10.061 168.536  37.419  1.00 76.03           C
ATOM    397  CG  LEU A  55      10.409 170.034  37.744  1.00 76.58           C
ATOM    398  CD1 LEU A  55       9.370 170.651  38.680  1.00 77.01           C
ATOM    399  CD2 LEU A  55      11.789 170.235  38.350  1.00 76.75           C
ATOM    400  C   LEU A  55       7.734 167.555  37.665  1.00 65.58           C
ATOM    401  O   LEU A  55       7.774 166.876  36.635  1.00 65.69           O
ATOM    402  N   THR A  56       6.600 167.989  38.214  1.00 59.58           N
ATOM    403  CA  THR A  56       5.287 167.620  37.650  1.00 65.01           C
ATOM    404  CB  THR A  56       4.234 167.102  38.694  1.00 64.66           C
ATOM    405  OG1 THR A  56       4.695 165.875  39.255  1.00 65.37           O
ATOM    406  CG2 THR A  56       2.845 166.844  38.056  1.00 62.95           C
ATOM    407  C   THR A  56       4.753 168.813  36.854  1.00 63.39           C
ATOM    408  O   THR A  56       4.700 169.929  37.355  1.00 53.76           O
ATOM    409  N   VAL A  57       4.329 168.555  35.620  1.00 69.68           N
ATOM    410  CA  VAL A  57       3.877 169.643  34.733  1.00 74.39           C
ATOM    411  CB  VAL A  57       4.954 170.249  33.768  1.00 74.72           C
ATOM    412  CG1 VAL A  57       6.227 169.431  33.585  1.00 74.28           C
ATOM    413  CG2 VAL A  57       4.391 170.658  32.409  1.00 76.52           C
ATOM    414  C   VAL A  57       2.460 169.434  34.183  1.00 79.31           C
ATOM    415  O   VAL A  57       2.233 169.034  33.029  1.00 82.42           O
ATOM    416  N   SER A  58       1.510 169.743  35.070  1.00 82.33           N
ATOM    417  CA  SER A  58       0.072 169.747  34.731  1.00 83.54           C
ATOM    418  CB  SER A  58      -0.805 169.897  35.988  1.00 83.97           C
ATOM    419  OG  SER A  58      -0.669 171.153  36.643  1.00 84.67           O
ATOM    420  C   SER A  58      -0.259 170.794  33.650  1.00 85.00           C
ATOM    421  O   SER A  58      -0.684 171.908  33.949  1.00 78.34           O
ATOM    422  N   ASN A  59      -0.032 170.419  32.387  1.00 90.33           N
ATOM    423  CA  ASN A  59      -0.105 171.363  31.258  1.00 90.92           C
ATOM    424  CB  ASN A  59       0.674 170.850  30.047  1.00 88.68           C
ATOM    425  CG  ASN A  59       1.260 171.962  29.226  1.00 84.77           C
ATOM    426  OD1 ASN A  59       0.610 172.477  28.316  1.00 91.62           O
ATOM    427  ND2 ASN A  59       2.481 172.346  29.541  1.00 76.56           N
ATOM    428  C   ASN A  59      -1.503 171.752  30.802  1.00 90.06           C
ATOM    429  O   ASN A  59      -1.814 172.935  30.786  1.00 86.56           O
ATOM    430  N   ASN A  60      -2.323 170.757  30.434  1.00 90.57           N
ATOM    431  CA  ASN A  60      -3.592 171.016  29.714  1.00 89.45           C
ATOM    432  CB  ASN A  60      -4.260 169.737  29.141  1.00 86.25           C
ATOM    433  CG  ASN A  60      -5.370 169.169  30.039  1.00 84.84           C
ATOM    434  OD1 ASN A  60      -5.135 168.310  30.889  1.00 81.94           O
ATOM    435  ND2 ASN A  60      -6.595 169.633  29.825  1.00 85.55           N
ATOM    436  C   ASN A  60      -4.649 171.817  30.457  1.00 94.19           C
ATOM    437  O   ASN A  60      -5.385 172.530  29.800  1.00 98.86           O
ATOM    438  N   PRO A  61      -4.778 171.664  31.796  1.00 99.08           N
ATOM    439  CA  PRO A  61      -5.710 172.586  32.437  1.00101.39           C
ATOM    440  CB  PRO A  61      -6.047 171.890  33.755  1.00103.52           C
ATOM    441  CG  PRO A  61      -4.831 171.090  34.083  1.00101.14           C
ATOM    442  CD  PRO A  61      -4.184 170.726  32.771  1.00 99.09           C
ATOM    443  C   PRO A  61      -4.992 173.908  32.659  1.00102.34           C
ATOM    444  O   PRO A  61      -4.315 174.094  33.673  1.00106.05           O
ATOM    445  N   SER A  62      -5.112 174.799  31.681  1.00 98.47           N
ATOM    446  CA  SER A  62      -4.384 176.066  31.695  1.00 91.22           C
ATOM    447  CB  SER A  62      -4.471 176.752  30.329  1.00 83.88           C
ATOM    448  OG  SER A  62      -3.345 177.571  30.098  1.00 76.89           O
ATOM    449  C   SER A  62      -4.897 177.014  32.785  1.00 91.53           C
ATOM    450  O   SER A  62      -4.146 177.869  33.262  1.00 86.87           O
ATOM    451  N   THR A  63      -6.167 176.888  33.176  1.00 90.46           N
ATOM    452  CA  THR A  63      -6.673 177.745  34.270  1.00 91.69           C
ATOM    453  CB  THR A  63      -8.182 177.612  34.561  1.00 92.34           C
ATOM    454  OG1 THR A  63      -8.536 176.240  34.793  1.00 95.27           O
ATOM    455  CG2 THR A  63      -8.985 178.175  33.417  1.00 89.26           C
ATOM    456  C   THR A  63      -5.961 177.516  35.599  1.00 90.20           C
ATOM    457  O   THR A  63      -5.629 178.488  36.274  1.00 93.98           O
ATOM    458  N   ASN A  64      -5.751 176.241  35.946  1.00 85.01           N
ATOM    459  CA  ASN A  64      -5.078 175.819  37.197  1.00 82.25           C
ATOM    460  CB  ASN A  64      -5.988 174.975  38.145  1.00 84.96           C
ATOM    461  CG  ASN A  64      -6.593 173.728  37.470  1.00 89.62           C
ATOM    462  OD1 ASN A  64      -5.950 173.025  36.680  1.00 89.46           O
ATOM    463  ND2 ASN A  64      -7.839 173.426  37.822  1.00 94.69           N
ATOM    464  C   ASN A  64      -3.776 175.053  36.884  1.00 79.04           C
ATOM    465  O   ASN A  64      -3.497 174.033  37.508  1.00 84.48           O
ATOM    466  N   ALA A  65      -2.991 175.542  35.923  1.00 71.73           N
ATOM    467  CA  ALA A  65      -1.735 174.896  35.509  1.00 69.76           C
ATOM    468  CB  ALA A  65      -1.291 175.443  34.158  1.00 69.24           C
ATOM    469  C   ALA A  65      -0.652 175.114  36.574  1.00 67.31           C
ATOM    470  O   ALA A  65      -0.550 176.204  37.135  1.00 58.72           O
ATOM    471  N   SER A  66       0.147 174.072  36.839  1.00 66.50           N
ATOM    472  CA  SER A  66       1.086 174.035  37.963  1.00 67.44           C
ATOM    473  CB  SER A  66       0.446 173.398  39.206  1.00 70.31           C
ATOM    474  OG  SER A  66      -0.047 174.366  40.102  1.00 76.69           O
ATOM    475  C   SER A  66       2.378 173.287  37.638  1.00 63.10           C
ATOM    476  O   SER A  66       2.367 172.308  36.901  1.00 59.37           O
ATOM    477  N   ILE A  67       3.491 173.762  38.183  1.00 62.53           N
ATOM    478  CA  ILE A  67       4.684 172.949  38.281  1.00 71.10           C
ATOM    479  CB  ILE A  67       5.757 173.434  37.267  1.00 69.64           C
ATOM    480  CG1 ILE A  67       6.872 172.425  37.174  1.00 71.59           C
ATOM    481  CD1 ILE A  67       7.591 172.487  35.860  1.00 69.81           C
ATOM    482  CG2 ILE A  67       6.360 174.787  37.593  1.00 69.30           C
ATOM    483  C   ILE A  67       5.096 172.859  39.771  1.00 77.86           C
ATOM    484  O   ILE A  67       5.864 173.662  40.293  1.00 74.63           O
ATOM    485  N   THR A  68       4.525 171.872  40.465  1.00 83.12           N
ATOM    486  CA  THR A  68       4.820 171.645  41.887  1.00 87.45           C
ATOM    487  CB  THR A  68       3.610 170.981  42.603  1.00 89.12           C
ATOM    488  OG1 THR A  68       3.538 169.602  42.238  1.00 90.82           O
ATOM    489  CG2 THR A  68       2.278 171.650  42.212  1.00 86.14           C
ATOM    490  C   THR A  68       6.098 170.786  42.027  1.00 84.61           C
ATOM    491  O   THR A  68       6.475 170.086  41.093  1.00 75.66           O
ATOM    492  N   ILE A  69       6.763 170.850  43.182  1.00 86.64           N
ATOM    493  CA  ILE A  69       8.117 170.267  43.315  1.00 91.56           C
ATOM    494  CB  ILE A  69       9.210 171.335  43.114  1.00 88.10           C
ATOM    495  CG1 ILE A  69      10.595 170.755  43.383  1.00 87.63           C
ATOM    496  CD1 ILE A  69      11.675 171.454  42.602  1.00 87.54           C
ATOM    497  CG2 ILE A  69       9.008 172.532  44.018  1.00 87.27           C
ATOM    498  C   ILE A  69       8.417 169.480  44.602  1.00 98.16           C
ATOM    499  O   ILE A  69       8.158 169.975  45.696  1.00101.30           O
ATOM    500  N   GLY A  70       8.982 168.271  44.450  1.00 99.62           N
ATOM    501  CA  GLY A  70       9.429 167.440  45.579  1.00100.42           C
ATOM    502  C   GLY A  70      10.527 166.448  45.180  1.00101.93           C
ATOM    503  O   GLY A  70      11.262 166.682  44.219  1.00105.77           O
ATOM    504  N   LEU A  71      10.640 165.348  45.925  1.00104.92           N
ATOM    505  CA  LEU A  71      11.392 164.144  45.503  1.00110.42           C
ATOM    506  CB  LEU A  71      12.598 163.853  46.405  1.00104.60           C
ATOM    507  CG  LEU A  71      14.078 164.134  46.075  1.00102.75           C
ATOM    508  CD1 LEU A  71      14.463 163.370  44.818  1.00 95.58           C
ATOM    509  CD2 LEU A  71      14.389 165.616  45.911  1.00106.27           C
ATOM    510  C   LEU A  71      10.480 162.913  45.519  1.00115.48           C
ATOM    511  O   LEU A  71       9.484 162.875  46.249  1.00112.27           O
ATOM    512  N   ASP A  72      10.811 161.923  44.688  1.00123.09           N
ATOM    513  CA  ASP A  72      10.187 160.589  44.777  1.00130.30           C
ATOM    514  CB  ASP A  72      10.156 159.917  43.398  1.00132.80           C
ATOM    515  CG  ASP A  72       9.062 160.477  42.476  1.00132.53           C
ATOM    516  OD1 ASP A  72       8.224 161.289  42.899  1.00123.40           O
ATOM    517  OD2 ASP A  72       9.038 160.099  41.296  1.00134.30           O
ATOM    518  C   ASP A  72      10.847 159.669  45.838  1.00131.09           C
ATOM    519  O   ASP A  72      10.274 159.455  46.925  1.00132.10           O
ATOM    520  N   ALA A  73      12.045 159.168  45.511  1.00129.18           N
ATOM    521  CA  ALA A  73      12.862 158.235  46.356  1.00120.41           C
ATOM    522  CB  ALA A  73      12.000 157.477  47.348  1.00115.83           C
ATOM    523  C   ALA A  73      13.831 157.216  45.716  1.00115.68           C
ATOM    524  O   ALA A  73      15.049 157.287  45.927  1.00111.02           O
ATOM    525  N   GLU A  74      13.278 156.218  45.030  1.00115.08           N
ATOM    526  CA  GLU A  74      14.043 155.038  44.574  1.00123.71           C
ATOM    527  CB  GLU A  74      13.154 154.143  43.661  1.00126.52           C
ATOM    528  CG  GLU A  74      13.200 154.328  42.124  1.00131.84           C
ATOM    529  CD  GLU A  74      14.196 153.406  41.433  1.00131.91           C
ATOM    530  OE1 GLU A  74      14.920 152.671  42.139  1.00137.73           O
ATOM    531  OE2 GLU A  74      14.256 153.420  40.183  1.00124.49           O
ATOM    532  C   GLU A  74      15.359 155.395  43.877  1.00125.29           C
ATOM    533  O   GLU A  74      16.368 154.689  44.036  1.00121.97           O
ATOM    534  N   LYS A  75      15.345 156.502  43.134  1.00126.19           N
ATOM    535  CA  LYS A  75      16.510 156.928  42.342  1.00121.01           C
ATOM    536  CB  LYS A  75      16.120 157.644  41.040  1.00118.45           C
ATOM    537  CG  LYS A  75      15.247 156.917  40.035  1.00114.90           C
ATOM    538  CD  LYS A  75      16.091 155.832  39.317  1.00108.76           C
ATOM    539  CE  LYS A  75      17.077 156.501  38.374  1.00106.16           C
ATOM    540  NZ  LYS A  75      17.954 155.522  37.681  1.00107.02           N
ATOM    541  C   LYS A  75      17.450 157.834  43.140  1.00111.55           C
ATOM    542  O   LYS A  75      18.642 157.880  42.856  1.00102.38           O
ATOM    543  N   ALA A  76      16.904 158.573  44.104  1.00103.35           N
ATOM    544  CA  ALA A  76      17.709 159.374  45.035  1.00104.15           C
ATOM    545  CB  ALA A  76      16.853 159.841  46.198  1.00 95.29           C
ATOM    546  C   ALA A  76      18.904 158.560  45.550  1.00122.56           C
ATOM    547  O   ALA A  76      20.064 158.983  45.453  1.00129.28           O
ATOM    548  N   TYR A  77      18.607 157.370  46.062  1.00132.12           N
ATOM    549  CA  TYR A  77      19.627 156.493  46.658  1.00129.18           C
ATOM    550  CB  TYR A  77      18.960 155.446  47.566  1.00125.12           C
ATOM    551  CG  TYR A  77      17.790 156.113  48.209  1.00122.70           C
ATOM    552  CD1 TYR A  77      17.992 157.312  48.869  1.00120.83           C
ATOM    553  CE1 TYR A  77      16.952 158.015  49.418  1.00125.37           C
ATOM    554  CZ  TYR A  77      15.672 157.531  49.293  1.00131.07           C
ATOM    555  OH  TYR A  77      14.631 158.231  49.854  1.00129.93           O
ATOM    556  CE2 TYR A  77      15.428 156.345  48.617  1.00133.26           C
ATOM    557  CD2 TYR A  77      16.484 155.645  48.064  1.00128.14           C
ATOM    558  C   TYR A  77      20.575 155.860  45.646  1.00132.96           C
ATOM    559  O   TYR A  77      21.781 155.902  45.833  1.00130.64           O
ATOM    560  N   GLN A  78      20.041 155.366  44.536  1.00139.08           N
ATOM    561  CA  GLN A  78      20.716 154.316  43.764  1.00144.15           C
ATOM    562  CB  GLN A  78      19.847 153.907  42.565  1.00137.22           C
ATOM    563  CG  GLN A  78      18.802 152.874  42.779  1.00129.32           C
ATOM    564  CD  GLN A  78      18.355 152.190  41.501  1.00122.56           C
ATOM    565  OE1 GLN A  78      18.865 152.453  40.407  1.00114.91           O
ATOM    566  NE2 GLN A  78      17.392 151.300  41.640  1.00120.92           N
ATOM    567  C   GLN A  78      22.113 154.618  43.198  1.00155.69           C
ATOM    568  O   GLN A  78      22.956 153.722  43.129  1.00156.37           O
ATOM    569  N   LEU A  79      22.321 155.853  42.744  1.00170.78           N
ATOM    570  CA  LEU A  79      23.555 156.259  42.033  1.00172.42           C
ATOM    571  CB  LEU A  79      23.196 157.102  40.774  1.00166.94           C
ATOM    572  CG  LEU A  79      23.841 158.418  40.170  1.00157.45           C
ATOM    573  CD1 LEU A  79      22.831 159.336  39.470  1.00151.15           C
ATOM    574  CD2 LEU A  79      24.616 159.284  41.161  1.00152.90           C
ATOM    575  C   LEU A  79      24.642 156.856  42.971  1.00175.81           C
ATOM    576  O   LEU A  79      25.817 156.879  42.609  1.00180.44           O
ATOM    577  N   ILE A  80      24.259 157.291  44.179  1.00168.41           N
ATOM    578  CA  ILE A  80      25.234 157.695  45.217  1.00151.81           C
ATOM    579  CB  ILE A  80      24.640 158.655  46.352  1.00139.24           C
ATOM    580  CG1 ILE A  80      23.175 159.210  46.076  1.00125.22           C
ATOM    581  CD1 ILE A  80      23.016 160.707  45.821  1.00120.65           C
ATOM    582  CG2 ILE A  80      25.672 159.741  46.689  1.00135.36           C
ATOM    583  C   ILE A  80      25.880 156.436  45.863  1.00146.69           C
ATOM    584  O   ILE A  80      27.042 156.472  46.273  1.00131.28           O
ATOM    585  N   LEU A  81      25.136 155.326  45.926  1.00148.59           N
ATOM    586  CA  LEU A  81      25.651 154.034  46.428  1.00148.24           C
ATOM    587  CB  LEU A  81      24.530 153.220  47.075  1.00140.18           C
ATOM    588  CG  LEU A  81      23.674 153.757  48.218  1.00131.07           C
ATOM    589  CD1 LEU A  81      22.784 152.630  48.697  1.00119.92           C
ATOM    590  CD2 LEU A  81      24.556 154.279  49.337  1.00129.16           C
ATOM    591  C   LEU A  81      26.301 153.122  45.371  1.00154.14           C
ATOM    592  O   LEU A  81      26.553 151.948  45.656  1.00151.00           O
ATOM    593  N   GLU A  82      26.514 153.636  44.159  1.00158.15           N
ATOM    594  CA  GLU A  82      27.311 152.957  43.128  1.00154.81           C
ATOM    595  CB  GLU A  82      26.567 152.947  41.780  1.00145.89           C
ATOM    596  CG  GLU A  82      26.520 154.278  40.968  1.00143.74           C
ATOM    597  CD  GLU A  82      27.542 154.354  39.833  1.00140.64           C
ATOM    598  OE1 GLU A  82      27.667 153.377  39.067  1.00138.63           O
ATOM    599  OE2 GLU A  82      28.201 155.408  39.674  1.00138.20           O
ATOM    600  C   GLU A  82      28.698 153.592  43.029  1.00164.89           C
ATOM    601  O   GLU A  82      29.677 152.898  42.740  1.00170.78           O
ATOM    602  N   LYS A  83      28.779 154.905  43.265  1.00167.87           N
ATOM    603  CA  LYS A  83      30.050 155.551  43.562  1.00164.18           C
ATOM    604  CB  LYS A  83      30.036 157.028  43.195  1.00157.70           C
ATOM    605  CG  LYS A  83      30.050 157.321  41.705  1.00149.70           C
ATOM    606  CD  LYS A  83      28.743 157.960  41.236  1.00145.41           C
ATOM    607  CE  LYS A  83      28.912 158.639  39.888  1.00141.60           C
ATOM    608  NZ  LYS A  83      27.647 158.619  39.108  1.00138.90           N
ATOM    609  C   LYS A  83      30.440 155.391  45.033  1.00168.83           C
ATOM    610  O   LYS A  83      31.181 154.465  45.359  1.00172.16           O
ATOM    611  N   LEU A  84      29.950 156.276  45.912  1.00172.55           N
ATOM    612  CA  LEU A  84      30.349 156.217  47.350  1.00174.94           C
ATOM    613  CB  LEU A  84      30.369 157.595  48.084  1.00165.61           C
ATOM    614  CG  LEU A  84      29.089 158.456  48.129  1.00154.45           C
ATOM    615  CD1 LEU A  84      28.805 159.064  49.501  1.00150.14           C
ATOM    616  CD2 LEU A  84      29.274 159.537  47.097  1.00148.45           C
ATOM    617  C   LEU A  84      29.512 155.182  48.112  1.00182.41           C
ATOM    618  O   LEU A  84      28.289 155.256  48.152  1.00198.54           O
ATOM    619  N   GLY A  85      30.199 154.211  48.705  1.00173.23           N
ATOM    620  CA  GLY A  85      29.561 153.038  49.314  1.00160.98           C
ATOM    621  C   GLY A  85      30.333 152.518  50.509  1.00153.45           C
ATOM    622  O   GLY A  85      29.753 152.133  51.521  1.00140.10           O
ATOM    623  N   ASP A  86      31.655 152.521  50.380  1.00153.30           N
ATOM    624  CA  ASP A  86      32.552 152.085  51.428  1.00149.44           C
ATOM    625  CB  ASP A  86      33.919 151.775  50.827  1.00141.30           C
ATOM    626  CG  ASP A  86      33.833 150.964  49.526  1.00135.13           C
ATOM    627  OD1 ASP A  86      32.756 150.812  48.878  1.00127.47           O
ATOM    628  OD2 ASP A  86      34.895 150.484  49.142  1.00134.83           O
ATOM    629  C   ASP A  86      32.721 153.131  52.537  1.00152.90           C
ATOM    630  O   ASP A  86      33.246 152.794  53.595  1.00157.90           O
ATOM    631  N   GLN A  87      32.273 154.372  52.300  1.00145.56           N
ATOM    632  CA  GLN A  87      32.592 155.513  53.181  1.00136.66           C
ATOM    633  CB  GLN A  87      33.131 156.720  52.390  1.00133.11           C
ATOM    634  CG  GLN A  87      33.269 158.058  53.153  1.00128.96           C
ATOM    635  CD  GLN A  87      32.564 159.215  52.454  1.00121.10           C
ATOM    636  OE1 GLN A  87      31.978 159.056  51.381  1.00113.13           O
ATOM    637  NE2 GLN A  87      32.620 160.388  53.067  1.00114.23           N
ATOM    638  C   GLN A  87      31.399 155.901  54.046  1.00131.85           C
ATOM    639  O   GLN A  87      31.550 156.176  55.231  1.00128.55           O
ATOM    640  N   ILE A  88      30.225 155.948  53.429  1.00127.52           N
ATOM    641  CA  ILE A  88      28.959 156.028  54.167  1.00121.52           C
ATOM    642  CB  ILE A  88      27.806 156.717  53.364  1.00118.95           C
ATOM    643  CG1 ILE A  88      26.994 155.677  52.483  1.00114.70           C
ATOM    644  CD1 ILE A  88      27.623 155.247  51.171  1.00115.03           C
ATOM    645  CG2 ILE A  88      28.493 157.886  52.665  1.00119.95           C
ATOM    646  C   ILE A  88      28.753 154.566  54.525  1.00120.28           C
ATOM    647  O   ILE A  88      28.988 153.707  53.671  1.00120.35           O
ATOM    648  N   LEU A  89      28.502 154.290  55.806  1.00123.77           N
ATOM    649  CA  LEU A  89      28.032 152.966  56.321  1.00123.45           C
ATOM    650  CB  LEU A  89      27.221 152.171  55.283  1.00116.90           C
ATOM    651  CG  LEU A  89      26.789 150.687  55.537  1.00110.29           C
ATOM    652  CD1 LEU A  89      25.315 150.402  55.240  1.00108.18           C
ATOM    653  CD2 LEU A  89      27.664 149.766  54.709  1.00107.08           C
ATOM    654  C   LEU A  89      29.116 152.062  56.951  1.00126.47           C
ATOM    655  O   LEU A  89      28.805 150.936  57.326  1.00127.82           O
ATOM    656  N   GLN A  90      30.355 152.543  57.081  1.00129.05           N
ATOM    657  CA  GLN A  90      31.350 151.929  57.964  1.00126.43           C
ATOM    658  CB  GLN A  90      32.751 151.856  57.349  1.00122.93           C
ATOM    659  CG  GLN A  90      33.853 152.853  57.718  1.00120.15           C
ATOM    660  CD  GLN A  90      33.760 154.086  56.839  1.00120.94           C
ATOM    661  OE1 GLN A  90      32.801 154.814  56.966  1.00128.74           O
ATOM    662  NE2 GLN A  90      34.713 154.310  55.927  1.00124.05           N
ATOM    663  C   GLN A  90      31.199 152.875  59.136  1.00124.65           C
ATOM    664  O   GLN A  90      31.191 154.083  58.936  1.00129.26           O
ATOM    665  N   GLY A  91      30.948 152.358  60.327  1.00120.32           N
ATOM    666  CA  GLY A  91      30.495 153.238  61.400  1.00115.47           C
ATOM    667  C   GLY A  91      28.991 153.402  61.394  1.00113.12           C
ATOM    668  O   GLY A  91      28.443 154.190  62.175  1.00112.91           O
ATOM    669  N   ILE A  92      28.317 152.654  60.520  1.00113.04           N
ATOM    670  CA  ILE A  92      27.015 152.145  60.927  1.00112.68           C
ATOM    671  CB  ILE A  92      25.834 152.116  59.938  1.00112.22           C
ATOM    672  CG1 ILE A  92      24.626 151.514  60.643  1.00113.04           C
ATOM    673  CD1 ILE A  92      23.281 151.961  60.121  1.00109.75           C
ATOM    674  CG2 ILE A  92      26.178 151.328  58.723  1.00109.87           C
ATOM    675  C   ILE A  92      27.270 150.771  61.535  1.00113.00           C
ATOM    676  O   ILE A  92      26.691 150.499  62.531  1.00 98.20           O
ATOM    677  N   ALA A  93      28.116 149.925  60.935  1.00112.54           N
ATOM    678  CA  ALA A  93      28.675 148.752  61.627  1.00106.99           C
ATOM    679  CB  ALA A  93      29.890 148.192  60.888  1.00104.17           C
ATOM    680  C   ALA A  93      29.044 149.126  63.065  1.00107.56           C
ATOM    681  O   ALA A  93      28.457 148.605  64.008  1.00110.98           O
ATOM    682  N   ASP A  94      29.969 150.070  63.223  1.00104.07           N
ATOM    683  CA  ASP A  94      30.476 150.457  64.546  1.00103.06           C
ATOM    684  CB  ASP A  94      31.738 151.316  64.394  1.00 98.22           C
ATOM    685  CG  ASP A  94      32.906 150.516  63.844  1.00 93.96           C
ATOM    686  OD1 ASP A  94      32.724 149.321  63.541  1.00 85.77           O
ATOM    687  OD2 ASP A  94      34.004 151.076  63.707  1.00 95.92           O
ATOM    688  C   ASP A  94      29.468 151.121  65.512  1.00105.87           C
ATOM    689  O   ASP A  94      29.840 151.462  66.637  1.00117.73           O
ATOM    690  N   THR A  95      28.212 151.296  65.096  1.00101.19           N
ATOM    691  CA  THR A  95      27.148 151.771  65.991  1.00101.01           C
ATOM    692  CB  THR A  95      26.359 152.972  65.375  1.00104.91           C
ATOM    693  OG1 THR A  95      25.462 153.556  66.340  1.00100.75           O
ATOM    694  CG2 THR A  95      25.563 152.555  64.149  1.00107.74           C
ATOM    695  C   THR A  95      26.197 150.619  66.358  1.00102.35           C
ATOM    696  O   THR A  95      25.522 150.666  67.387  1.00105.33           O
ATOM    697  N   ILE A  96      26.138 149.593  65.514  1.00 98.67           N
ATOM    698  CA  ILE A  96      25.402 148.373  65.846  1.00 95.52           C
ATOM    699  CB  ILE A  96      24.738 147.670  64.638  1.00 91.83           C
ATOM    700  CG1 ILE A  96      23.969 146.434  65.189  1.00 91.50           C
ATOM    701  CD1 ILE A  96      22.680 146.774  65.906  1.00 91.65           C
ATOM    702  CG2 ILE A  96      25.697 147.361  63.475  1.00 93.71           C
ATOM    703  C   ILE A  96      26.249 147.410  66.680  1.00 96.93           C
ATOM    704  O   ILE A  96      25.732 146.789  67.596  1.00 98.99           O
ATOM    705  N   VAL A  97      27.537 147.295  66.384  1.00 95.38           N
ATOM    706  CA  VAL A  97      28.433 146.495  67.231  1.00 90.96           C
ATOM    707  CB  VAL A  97      29.866 146.448  66.655  1.00 88.45           C
ATOM    708  CG1 VAL A  97      30.886 145.874  67.630  1.00 85.01           C
ATOM    709  CG2 VAL A  97      29.887 145.657  65.356  1.00 87.84           C
ATOM    710  C   VAL A  97      28.417 147.034  68.666  1.00 92.71           C
ATOM    711  O   VAL A  97      28.123 146.301  69.595  1.00 89.23           O
ATOM    712  N   ASP A  98      28.685 148.324  68.835  1.00 96.86           N
ATOM    713  CA  ASP A  98      28.715 148.944  70.167  1.00 95.24           C
ATOM    714  CB  ASP A  98      29.078 150.433  70.056  1.00 90.54           C
ATOM    715  CG  ASP A  98      30.539 150.666  69.689  1.00 87.36           C
ATOM    716  OD1 ASP A  98      31.270 149.687  69.405  1.00 81.49           O
ATOM    717  OD2 ASP A  98      30.942 151.848  69.664  1.00 81.39           O
ATOM    718  C   ASP A  98      27.421 148.765  70.985  1.00100.08           C
ATOM    719  O   ASP A  98      27.475 148.772  72.213  1.00107.38           O
ATOM    720  N   SER A  99      26.275 148.587  70.320  1.00 98.20           N
ATOM    721  CA  SER A  99      25.006 148.332  71.017  1.00 91.72           C
ATOM    722  CB  SER A  99      23.865 149.135  70.399  1.00 89.07           C
ATOM    723  OG  SER A  99      23.537 148.628  69.127  1.00 92.05           O
ATOM    724  C   SER A  99      24.636 146.845  71.049  1.00 90.70           C
ATOM    725  O   SER A  99      24.080 146.369  72.038  1.00 90.82           O
ATOM    726  N   THR A 100      24.926 146.110  69.979  1.00 88.30           N
ATOM    727  CA  THR A 100      24.681 144.651  69.991  1.00 87.80           C
ATOM    728  CB  THR A 100      24.641 144.002  68.613  1.00 92.37           C
ATOM    729  OG1 THR A 100      24.669 145.009  67.609  1.00 99.76           O
ATOM    730  CG2 THR A 100      23.375 143.157  68.462  1.00 91.10           C
ATOM    731  C   THR A 100      25.668 143.888  70.883  1.00 82.40           C
ATOM    732  O   THR A 100      25.381 142.793  71.324  1.00 65.22           O
ATOM    733  N   VAL A 101      26.832 144.472  71.135  1.00 80.67           N
ATOM    734  CA  VAL A 101      27.731 143.949  72.150  1.00 76.72           C
ATOM    735  CB  VAL A 101      29.088 144.677  72.132  1.00 76.20           C
ATOM    736  CG1 VAL A 101      29.802 144.575  73.466  1.00 75.29           C
ATOM    737  CG2 VAL A 101      29.962 144.130  71.018  1.00 78.47           C
ATOM    738  C   VAL A 101      27.038 144.067  73.510  1.00 76.29           C
ATOM    739  O   VAL A 101      26.843 143.072  74.203  1.00 81.11           O
ATOM    740  N   GLN A 102      26.609 145.274  73.859  1.00 77.71           N
ATOM    741  CA  GLN A 102      26.012 145.523  75.169  1.00 76.36           C
ATOM    742  CB  GLN A 102      25.788 147.026  75.379  1.00 79.63           C
ATOM    743  CG  GLN A 102      27.090 147.804  75.444  1.00 84.41           C
ATOM    744  CD  GLN A 102      27.872 147.475  76.701  1.00 85.86           C
ATOM    745  OE1 GLN A 102      28.785 146.695  76.609  1.00 80.29           O
ATOM    746  NE2 GLN A 102      27.481 148.001  77.882  1.00 84.47           N
ATOM    747  C   GLN A 102      24.708 144.764  75.400  1.00 70.93           C
ATOM    748  O   GLN A 102      24.365 144.459  76.524  1.00 64.09           O
ATOM    749  N   ASP A 103      23.986 144.454  74.333  1.00 75.79           N
ATOM    750  CA  ASP A 103      22.704 143.783  74.457  1.00 82.84           C
ATOM    751  CB  ASP A 103      21.788 144.192  73.286  1.00 91.60           C
ATOM    752  CG  ASP A 103      22.078 143.452  72.007  1.00100.93           C
ATOM    753  OD1 ASP A 103      22.833 142.473  72.022  1.00 99.94           O
ATOM    754  OD2 ASP A 103      21.546 143.879  70.964  1.00116.45           O
ATOM    755  C   ASP A 103      22.921 142.268  74.654  1.00 88.12           C
ATOM    756  O   ASP A 103      22.108 141.602  75.278  1.00 90.96           O
ATOM    757  N   ILE A 104      24.044 141.732  74.174  1.00 88.29           N
ATOM    758  CA  ILE A 104      24.421 140.346  74.489  1.00 81.55           C
ATOM    759  CB  ILE A 104      25.546 139.809  73.589  1.00 81.78           C
ATOM    760  CG1 ILE A 104      24.986 139.250  72.258  1.00 89.39           C
ATOM    761  CD1 ILE A 104      23.901 140.081  71.607  1.00 99.06           C
ATOM    762  CG2 ILE A 104      26.289 138.661  74.254  1.00 80.07           C
ATOM    763  C   ILE A 104      24.911 140.308  75.920  1.00 76.22           C
ATOM    764  O   ILE A 104      24.475 139.482  76.702  1.00 77.18           O
ATOM    765  N   LEU A 105      25.838 141.198  76.244  1.00 68.19           N
ATOM    766  CA  LEU A 105      26.408 141.225  77.576  1.00 65.78           C
ATOM    767  CB  LEU A 105      27.404 142.378  77.717  1.00 67.43           C
ATOM    768  CG  LEU A 105      28.098 142.905  78.999  1.00 71.37           C
ATOM    769  CD1 LEU A 105      29.160 143.921  78.586  1.00 71.67           C
ATOM    770  CD2 LEU A 105      27.164 143.534  80.030  1.00 72.53           C
ATOM    771  C   LEU A 105      25.357 141.334  78.640  1.00 66.21           C
ATOM    772  O   LEU A 105      25.480 140.696  79.665  1.00 65.93           O
ATOM    773  N   ASP A 106      24.360 142.179  78.428  1.00 64.67           N
ATOM    774  CA  ASP A 106      23.249 142.269  79.382  1.00 65.67           C
ATOM    775  CB  ASP A 106      22.369 143.499  79.135  1.00 65.85           C
ATOM    776  CG  ASP A 106      23.160 144.793  79.233  1.00 70.73           C
ATOM    777  OD1 ASP A 106      24.163 144.797  79.980  1.00 79.72           O
ATOM    778  OD2 ASP A 106      22.813 145.793  78.570  1.00 69.79           O
ATOM    779  C   ASP A 106      22.394 141.016  79.397  1.00 62.12           C
ATOM    780  O   ASP A 106      21.822 140.698  80.423  1.00 61.65           O
ATOM    781  N   LYS A 107      22.292 140.314  78.274  1.00 58.60           N
ATOM    782  CA  LYS A 107      21.585 139.034  78.273  1.00 63.34           C
ATOM    783  CB  LYS A 107      21.367 138.500  76.849  1.00 71.21           C
ATOM    784  CG  LYS A 107      20.008 138.929  76.309  1.00 73.33           C
ATOM    785  CD  LYS A 107      19.585 138.020  75.133  1.00 80.08           C
ATOM    786  CE  LYS A 107      18.687 136.858  75.663  1.00 82.44           C
ATOM    787  NZ  LYS A 107      17.284 137.233  76.055  1.00 82.09           N
ATOM    788  C   LYS A 107      22.364 138.017  79.105  1.00 64.29           C
ATOM    789  O   LYS A 107      21.862 137.470  80.067  1.00 55.85           O
ATOM    790  N   ILE A 108      23.632 137.840  78.764  1.00 62.45           N
ATOM    791  CA  ILE A 108      24.497 136.882  79.436  1.00 59.71           C
ATOM    792  CB  ILE A 108      25.926 136.987  78.880  1.00 57.98           C
ATOM    793  CG1 ILE A 108      25.978 136.327  77.513  1.00 56.67           C
ATOM    794  CD1 ILE A 108      25.875 134.830  77.443  1.00 61.90           C
ATOM    795  CG2 ILE A 108      26.961 136.475  79.874  1.00 61.42           C
ATOM    796  C   ILE A 108      24.594 137.088  80.947  1.00 57.29           C
ATOM    797  O   ILE A 108      24.677 136.130  81.698  1.00 58.66           O
ATOM    798  N   THR A 109      24.619 138.338  81.370  1.00 53.38           N
ATOM    799  CA  THR A 109      24.780 138.700  82.771  1.00 56.53           C
ATOM    800  CB  THR A 109      25.564 140.046  82.881  1.00 59.55           C
ATOM    801  OG1 THR A 109      26.541 140.047  83.943  1.00 62.55           O
ATOM    802  CG2 THR A 109      24.650 141.282  82.971  1.00 59.18           C
ATOM    803  C   THR A 109      23.467 138.782  83.527  1.00 57.57           C
ATOM    804  O   THR A 109      23.472 139.087  84.707  1.00 63.80           O
ATOM    805  N   THR A 110      22.341 138.548  82.859  1.00 52.97           N
ATOM    806  CA  THR A 110      21.048 138.604  83.545  1.00 51.67           C
ATOM    807  CB  THR A 110      20.313 139.962  83.321  1.00 50.64           C
ATOM    808  OG1 THR A 110      19.780 139.989  81.992  1.00 52.59           O
ATOM    809  CG2 THR A 110      21.232 141.152  83.524  1.00 51.18           C
ATOM    810  C   THR A 110      20.063 137.533  83.145  1.00 46.57           C
ATOM    811  O   THR A 110      19.062 137.393  83.834  1.00 45.03           O
ATOM    812  N   ASP A 111      20.322 136.787  82.065  1.00 50.13           N
ATOM    813  CA  ASP A 111      19.387 135.772  81.576  1.00 52.56           C
ATOM    814  CB  ASP A 111      19.469 135.553  80.056  1.00 52.63           C
ATOM    815  CG  ASP A 111      18.320 134.700  79.514  1.00 51.15           C
ATOM    816  OD1 ASP A 111      17.516 134.132  80.294  1.00 53.79           O
ATOM    817  OD2 ASP A 111      18.242 134.541  78.283  1.00 56.33           O
ATOM    818  C   ASP A 111      19.662 134.445  82.287  1.00 47.41           C
ATOM    819  O   ASP A 111      20.650 133.743  82.046  1.00 51.74           O
ATOM    820  N   PRO A 112      18.748 134.063  83.145  1.00 45.33           N
ATOM    821  CA  PRO A 112      18.963 132.810  83.849  1.00 45.18           C
ATOM    822  CB  PRO A 112      17.953 132.915  84.952  1.00 45.95           C
ATOM    823  CG  PRO A 112      16.849 133.737  84.381  1.00 42.26           C
ATOM    824  CD  PRO A 112      17.481 134.726  83.495  1.00 43.93           C
ATOM    825  C   PRO A 112      18.769 131.498  83.068  1.00 42.59           C
ATOM    826  O   PRO A 112      19.177 130.419  83.541  1.00 42.93           O
ATOM    827  N   SER A 113      18.191 131.581  81.876  1.00 41.22           N
ATOM    828  CA  SER A 113      17.847 130.394  81.114  1.00 41.93           C
ATOM    829  CB  SER A 113      16.654 130.690  80.175  1.00 45.19           C
ATOM    830  OG  SER A 113      17.035 131.696  79.204  1.00 47.68           O
ATOM    831  C   SER A 113      19.028 129.944  80.245  1.00 42.16           C
ATOM    832  O   SER A 113      19.031 128.835  79.729  1.00 44.13           O
ATOM    833  N   LEU A 114      20.005 130.826  80.072  1.00 43.96           N
ATOM    834  CA  LEU A 114      21.163 130.544  79.292  1.00 50.04           C
ATOM    835  CB  LEU A 114      21.955 131.790  78.946  1.00 50.97           C
ATOM    836  CG  LEU A 114      21.289 132.775  78.007  1.00 55.02           C
ATOM    837  CD1 LEU A 114      22.243 133.935  77.766  1.00 56.52           C
ATOM    838  CD2 LEU A 114      20.886 132.098  76.703  1.00 57.90           C
ATOM    839  C   LEU A 114      21.989 129.835  80.313  1.00 53.65           C
ATOM    840  O   LEU A 114      22.227 130.368  81.424  1.00 55.55           O
ATOM    841  N   GLY A 115      22.518 128.688  79.974  1.00 54.53           N
ATOM    842  CA  GLY A 115      23.262 128.022  81.002  1.00 57.02           C
ATOM    843  C   GLY A 115      24.587 128.717  81.294  1.00 52.12           C
ATOM    844  O   GLY A 115      25.417 128.176  82.003  1.00 46.11           O
ATOM    845  N   LEU A 116      24.820 129.908  80.758  1.00 50.01           N
ATOM    846  CA  LEU A 116      26.077 130.515  81.018  1.00 47.09           C
ATOM    847  CB  LEU A 116      26.567 131.440  79.919  1.00 46.69           C
ATOM    848  CG  LEU A 116      26.881 130.902  78.553  1.00 44.28           C
ATOM    849  CD1 LEU A 116      27.095 129.409  78.448  1.00 48.08           C
ATOM    850  CD2 LEU A 116      25.824 131.386  77.600  1.00 44.66           C
ATOM    851  C   LEU A 116      25.759 131.207  82.306  1.00 48.31           C
ATOM    852  O   LEU A 116      24.601 131.450  82.700  1.00 59.26           O
ATOM    853  N   LEU A 117      26.830 131.413  83.008  1.00 41.36           N
ATOM    854  CA  LEU A 117      26.820 131.980  84.304  1.00 40.35           C
ATOM    855  CB  LEU A 117      26.596 133.469  84.129  1.00 44.47           C
ATOM    856  CG  LEU A 117      27.645 134.319  83.353  1.00 45.92           C
ATOM    857  CD1 LEU A 117      27.494 135.807  83.657  1.00 49.28           C
ATOM    858  CD2 LEU A 117      29.081 133.906  83.628  1.00 45.15           C
ATOM    859  C   LEU A 117      26.245 131.432  85.677  1.00 36.02           C
ATOM    860  O   LEU A 117      25.100 130.899  85.928  1.00 44.69           O
ATOM    861  N   LYS A 118      27.196 131.517  86.603  1.00 30.32           N
ATOM    862  CA  LYS A 118      27.276 130.611  87.716  1.00 23.89           C
ATOM    863  CB  LYS A 118      28.251 129.520  87.317  1.00 25.27           C
ATOM    864  CG  LYS A 118      27.574 128.516  86.408  1.00 26.78           C
ATOM    865  CD  LYS A 118      28.505 128.065  85.329  1.00 29.82           C
ATOM    866  CE  LYS A 118      27.772 127.152  84.373  1.00 35.45           C
ATOM    867  NZ  LYS A 118      28.617 126.987  83.157  1.00 38.52           N
ATOM    868  C   LYS A 118      27.719 131.334  88.956  1.00 20.84           C
ATOM    869  O   LYS A 118      28.837 131.842  89.033  1.00 20.17           O
ATOM    870  N   ALA A 119      26.874 131.332  89.966  1.00 18.39           N
ATOM    871  CA  ALA A 119      27.252 131.889  91.275  1.00 16.67           C
ATOM    872  CB  ALA A 119      26.060 131.944  92.188  1.00 15.44           C
ATOM    873  C   ALA A 119      28.371 131.045  91.929  1.00 16.64           C
ATOM    874  O   ALA A 119      28.405 129.806  91.777  1.00 18.09           O
ATOM    875  N   PHE A 120      29.259 131.724  92.644  1.00 15.55           N
ATOM    876  CA  PHE A 120      30.167 131.112  93.601  1.00 14.49           C
ATOM    877  CB  PHE A 120      31.572 131.056  93.065  1.00 14.32           C
ATOM    878  CG  PHE A 120      32.565 130.619  94.084  1.00 13.27           C
ATOM    879  CD1 PHE A 120      32.725 129.287  94.368  1.00 13.95           C
ATOM    880  CE1 PHE A 120      33.639 128.893  95.345  1.00 14.55           C
ATOM    881  CZ  PHE A 120      34.394 129.830  96.033  1.00 13.20           C
ATOM    882  CE2 PHE A 120      34.218 131.168  95.775  1.00 12.79           C
ATOM    883  CD2 PHE A 120      33.317 131.560  94.806  1.00 13.51           C
ATOM    884  C   PHE A 120      30.180 131.933  94.842  1.00 15.75           C
ATOM    885  O   PHE A 120      30.249 133.174  94.796  1.00 17.59           O
ATOM    886  N   ASN A 121      30.118 131.278  95.972  1.00 16.80           N
ATOM    887  CA  ASN A 121      30.247 131.936  97.263  1.00 17.25           C
ATOM    888  CB  ASN A 121      28.869 132.035  97.920  1.00 20.86           C
ATOM    889  CG  ASN A 121      28.045 133.155  97.340  1.00 23.58           C
ATOM    890  OD1 ASN A 121      28.271 134.323  97.643  1.00 27.03           O
ATOM    891  ND2 ASN A 121      27.064 132.796  96.503  1.00 28.09           N
ATOM    892  C   ASN A 121      31.095 131.067  98.173  1.00 16.53           C
ATOM    893  O   ASN A 121      30.876 129.841  98.225  1.00 12.95           O
ATOM    894  N   ASN A 122      31.988 131.696  98.912  1.00 14.12           N
ATOM    895  CA  ASN A 122      32.760 130.997  99.921  1.00 14.23           C
ATOM    896  CB  ASN A 122      34.274 131.052  99.638  1.00 14.59           C
ATOM    897  CG  ASN A 122      35.022 130.204 100.618  1.00 14.45           C
ATOM    898  OD1 ASN A 122      34.914 128.976 100.557  1.00 16.37           O
ATOM    899  ND2 ASN A 122      35.703 130.832 101.582  1.00 14.02           N
ATOM    900  C   ASN A 122      32.538 131.656 101.244  1.00 13.32           C
ATOM    901  O   ASN A 122      32.583 132.879 101.326  1.00 15.23           O
ATOM    902  N   PHE A 123      32.326 130.864 102.290  1.00 12.12           N
ATOM    903  CA  PHE A 123      31.986 131.367 103.594  1.00 11.62           C
ATOM    904  CB  PHE A 123      30.595 130.910 104.073  1.00 11.05           C
ATOM    905  CG  PHE A 123      29.492 131.372 103.205  1.00 10.03           C
ATOM    906  CD1 PHE A 123      28.865 132.589 103.446  1.00 10.03           C
ATOM    907  CE1 PHE A 123      27.866 133.080 102.610  1.00  9.63           C
ATOM    908  CZ  PHE A 123      27.446 132.283 101.558  1.00 10.10           C
ATOM    909  CE2 PHE A 123      28.054 131.028 101.315  1.00  9.80           C
ATOM    910  CD2 PHE A 123      29.091 130.606 102.114  1.00  9.90           C
ATOM    911  C   PHE A 123      33.032 130.917 104.598  1.00 12.28           C
ATOM    912  O   PHE A 123      33.088 129.765 104.967  1.00 10.99           O
ATOM    913  N   PRO A 124      33.882 131.851 105.047  1.00 13.19           N
ATOM    914  CA  PRO A 124      34.902 131.410 106.032  1.00 13.74           C
ATOM    915  CB  PRO A 124      35.968 132.495 105.962  1.00 12.82           C
ATOM    916  CG  PRO A 124      35.179 133.709 105.527  1.00 13.63           C
ATOM    917  CD  PRO A 124      34.178 133.187 104.516  1.00 13.63           C
ATOM    918  C   PRO A 124      34.278 131.324 107.408  1.00 14.30           C
ATOM    919  O   PRO A 124      33.427 132.140 107.725  1.00 16.21           O
ATOM    920  N   ILE A 125      34.722 130.361 108.210  1.00 13.50           N
ATOM    921  CA  ILE A 125      34.338 130.254 109.585  1.00 13.38           C
ATOM    922  CB  ILE A 125      33.572 128.928 109.824  1.00 14.01           C
ATOM    923  CG1 ILE A 125      32.279 128.895 109.024  1.00 13.81           C
ATOM    924  CD1 ILE A 125      31.569 127.603 109.114  1.00 14.65           C
ATOM    925  CG2 ILE A 125      33.273 128.744 111.302  1.00 13.83           C
ATOM    926  C   ILE A 125      35.637 130.250 110.372  1.00 14.07           C
ATOM    927  O   ILE A 125      36.402 129.251 110.309  1.00 14.21           O
ATOM    928  N   THR A 126      35.889 131.301 111.149  1.00 15.11           N
ATOM    929  CA  THR A 126      37.154 131.438 111.915  1.00 16.56           C
ATOM    930  CB  THR A 126      37.902 132.723 111.544  1.00 17.36           C
ATOM    931  OG1 THR A 126      37.034 133.824 111.793  1.00 23.07           O
ATOM    932  CG2 THR A 126      38.251 132.746 110.067  1.00 17.37           C
ATOM    933  C   THR A 126      37.022 131.395 113.429  1.00 16.08           C
ATOM    934  O   THR A 126      38.012 131.251 114.109  1.00 17.91           O
ATOM    935  N   ASN A 127      35.795 131.455 113.939  1.00 16.19           N
ATOM    936  CA  ASN A 127      35.584 131.348 115.352  1.00 16.61           C
ATOM    937  CB  ASN A 127      34.182 131.758 115.685  1.00 17.60           C
ATOM    938  CG  ASN A 127      34.006 133.256 115.789  1.00 16.05           C
ATOM    939  OD1 ASN A 127      34.957 134.009 115.948  1.00 18.35           O
ATOM    940  ND2 ASN A 127      32.772 133.681 115.716  1.00 16.35           N
ATOM    941  C   ASN A 127      35.744 129.946 115.893  1.00 17.72           C
ATOM    942  O   ASN A 127      35.547 128.996 115.170  1.00 17.60           O
ATOM    943  N   LYS A 128      36.145 129.853 117.150  1.00 17.35           N
ATOM    944  CA  LYS A 128      36.343 128.617 117.839  1.00 17.03           C
ATOM    945  CB  LYS A 128      37.395 128.820 118.899  1.00 15.78           C
ATOM    946  CG  LYS A 128      38.739 129.169 118.318  1.00 17.34           C
ATOM    947  CD  LYS A 128      39.903 128.994 119.301  1.00 15.87           C
ATOM    948  CE  LYS A 128      39.758 129.918 120.480  1.00 15.09           C
ATOM    949  NZ  LYS A 128      40.862 129.682 121.454  1.00 15.53           N
ATOM    950  C   LYS A 128      35.013 128.300 118.416  1.00 19.58           C
ATOM    951  O   LYS A 128      34.439 129.124 119.082  1.00 27.75           O
ATOM    952  N   ILE A 129      34.449 127.154 118.073  1.00 17.65           N
ATOM    953  CA  ILE A 129      33.115 126.827 118.518  1.00 16.23           C
ATOM    954  CB  ILE A 129      32.135 126.768 117.330  1.00 16.60           C
ATOM    955  CG1 ILE A 129      32.192 128.080 116.605  1.00 17.55           C
ATOM    956  CD1 ILE A 129      31.688 128.027 115.202  1.00 19.36           C
ATOM    957  CG2 ILE A 129      30.752 126.505 117.841  1.00 16.92           C
ATOM    958  C   ILE A 129      33.133 125.508 119.247  1.00 15.45           C
ATOM    959  O   ILE A 129      33.647 124.477 118.746  1.00 13.21           O
ATOM    960  N   GLN A 130      32.573 125.530 120.444  1.00 15.20           N
ATOM    961  CA  GLN A 130      32.489 124.326 121.229  1.00 17.96           C
ATOM    962  CB  GLN A 130      32.457 124.657 122.699  1.00 20.18           C
ATOM    963  CG  GLN A 130      32.637 123.416 123.521  1.00 23.40           C
ATOM    964  CD  GLN A 130      32.239 123.568 124.925  1.00 29.92           C
ATOM    965  OE1 GLN A 130      31.592 124.543 125.294  1.00 36.99           O
ATOM    966  NE2 GLN A 130      32.681 122.639 125.763  1.00 34.13           N
ATOM    967  C   GLN A 130      31.215 123.629 120.839  1.00 16.91           C
ATOM    968  O   GLN A 130      30.164 124.145 121.087  1.00 17.48           O
ATOM    969  N   CYS A 131      31.305 122.440 120.247  1.00 16.03           N
ATOM    970  CA  CYS A 131      30.102 121.733 119.794  1.00 16.23           C
ATOM    971  CB  CYS A 131      30.338 121.162 118.418  1.00 15.44           C
ATOM    972  SG  CYS A 131      30.768 122.400 117.179  1.00 14.99           S
ATOM    973  C   CYS A 131      29.728 120.645 120.789  1.00 16.69           C
ATOM    974  O   CYS A 131      30.278 119.566 120.752  1.00 15.98           O
ATOM    975  N   ASN A 132      28.831 120.964 121.726  1.00 20.48           N
ATOM    976  CA  ASN A 132      28.384 119.986 122.755  1.00 23.15           C
ATOM    977  CB  ASN A 132      27.828 120.605 124.077  1.00 28.89           C
ATOM    978  CG  ASN A 132      28.039 122.052 124.161  1.00 33.43           C
ATOM    979  OD1 ASN A 132      27.381 122.742 123.418  1.00 37.55           O
ATOM    980  ND2 ASN A 132      28.955 122.553 125.031  1.00 42.12           N
ATOM    981  C   ASN A 132      27.220 119.172 122.258  1.00 19.69           C
ATOM    982  O   ASN A 132      26.879 118.210 122.882  1.00 20.23           O
ATOM    983  N   GLY A 133      26.537 119.645 121.236  1.00 18.62           N
ATOM    984  CA  GLY A 133      25.392 118.922 120.698  1.00 19.02           C
ATOM    985  C   GLY A 133      25.919 117.657 120.078  1.00 19.06           C
ATOM    986  O   GLY A 133      27.012 117.633 119.459  1.00 25.46           O
ATOM    987  N   LEU A 134      25.268 116.562 120.388  1.00 17.83           N
ATOM    988  CA  LEU A 134      25.672 115.264 119.861  1.00 16.08           C
ATOM    989  CB  LEU A 134      25.487 114.195 120.928  1.00 17.59           C
ATOM    990  CG  LEU A 134      26.377 114.347 122.165  1.00 19.63           C
ATOM    991  CD1 LEU A 134      25.894 113.370 123.228  1.00 20.37           C
ATOM    992  CD2 LEU A 134      27.818 114.081 121.790  1.00 18.68           C
ATOM    993  C   LEU A 134      24.788 114.939 118.676  1.00 12.98           C
ATOM    994  O   LEU A 134      23.684 115.439 118.544  1.00 10.43           O
ATOM    995  N   PHE A 135      25.273 114.034 117.857  1.00 12.36           N
ATOM    996  CA  PHE A 135      24.424 113.350 116.943  1.00 12.47           C
ATOM    997  CB  PHE A 135      25.011 113.399 115.542  1.00 11.32           C
ATOM    998  CG  PHE A 135      24.836 114.721 114.878  1.00 11.72           C
ATOM    999  CD1 PHE A 135      23.643 115.054 114.280  1.00 12.11           C
ATOM   1000  CE1 PHE A 135      23.491 116.223 113.616  1.00 12.50           C
ATOM   1001  CZ  PHE A 135      24.538 117.133 113.561  1.00 12.94           C
ATOM   1002  CE2 PHE A 135      25.763 116.804 114.132  1.00 12.71           C
ATOM   1003  CD2 PHE A 135      25.888 115.623 114.809  1.00 12.91           C
ATOM   1004  C   PHE A 135      24.149 111.922 117.416  1.00 13.38           C
ATOM   1005  O   PHE A 135      25.052 111.151 117.766  1.00 15.81           O
ATOM   1006  N   THR A 136      22.879 111.567 117.414  1.00 13.52           N
ATOM   1007  CA  THR A 136      22.428 110.261 117.848  1.00 13.56           C
ATOM   1008  CB  THR A 136      21.795 110.315 119.274  1.00 14.70           C
ATOM   1009  OG1 THR A 136      20.581 111.068 119.222  1.00 13.39           O
ATOM   1010  CG2 THR A 136      22.715 110.946 120.237  1.00 15.06           C
ATOM   1011  C   THR A 136      21.319 109.749 116.942  1.00 13.15           C
ATOM   1012  O   THR A 136      20.729 110.523 116.183  1.00 11.00           O
ATOM   1013  N   PRO A 137      21.007 108.443 117.039  1.00 14.19           N
ATOM   1014  CA  PRO A 137      19.922 107.953 116.208  1.00 15.47           C
ATOM   1015  CB  PRO A 137      19.796 106.463 116.617  1.00 15.18           C
ATOM   1016  CG  PRO A 137      21.103 106.097 117.200  1.00 14.58           C
ATOM   1017  CD  PRO A 137      21.637 107.364 117.828  1.00 14.23           C
ATOM   1018  C   PRO A 137      18.590 108.665 116.462  1.00 17.60           C
ATOM   1019  O   PRO A 137      17.772 108.786 115.566  1.00 19.18           O
ATOM   1020  N   ARG A 138      18.391 109.165 117.668  1.00 21.63           N
ATOM   1021  CA  ARG A 138      17.157 109.879 118.003  1.00 25.20           C
ATOM   1022  CB  ARG A 138      16.934 109.876 119.527  1.00 30.61           C
ATOM   1023  CG  ARG A 138      16.364 108.533 119.995  1.00 40.49           C
ATOM   1024  CD  ARG A 138      16.321 108.305 121.517  1.00 50.26           C
ATOM   1025  NE  ARG A 138      15.961 106.898 121.897  1.00 60.39           N
ATOM   1026  CZ  ARG A 138      16.675 106.009 122.624  1.00 61.48           C
ATOM   1027  NH1 ARG A 138      17.874 106.276 123.142  1.00 61.01           N
ATOM   1028  NH2 ARG A 138      16.161 104.799 122.846  1.00 61.35           N
ATOM   1029  C   ARG A 138      17.072 111.290 117.463  1.00 25.47           C
ATOM   1030  O   ARG A 138      15.981 111.828 117.390  1.00 31.03           O
ATOM   1031  N   ASN A 139      18.186 111.949 117.147  1.00 21.52           N
ATOM   1032  CA  ASN A 139      18.102 113.321 116.678  1.00 18.07           C
ATOM   1033  CB  ASN A 139      18.758 114.297 117.688  1.00 18.01           C
ATOM   1034  CG  ASN A 139      20.270 114.191 117.755  1.00 17.16           C
ATOM   1035  OD1 ASN A 139      20.927 113.558 116.897  1.00 17.46           O
ATOM   1036  ND2 ASN A 139      20.832 114.771 118.802  1.00 15.85           N
ATOM   1037  C   ASN A 139      18.650 113.528 115.289  1.00 18.20           C
ATOM   1038  O   ASN A 139      18.592 114.639 114.775  1.00 18.43           O
ATOM   1039  N   ILE A 140      19.211 112.480 114.694  1.00 16.92           N
ATOM   1040  CA  ILE A 140      19.817 112.624 113.382  1.00 16.44           C
ATOM   1041  CB  ILE A 140      20.536 111.359 112.926  1.00 16.19           C
ATOM   1042  CG1 ILE A 140      21.315 111.624 111.614  1.00 17.31           C
ATOM   1043  CD1 ILE A 140      22.358 112.734 111.700  1.00 17.95           C
ATOM   1044  CG2 ILE A 140      19.585 110.172 112.774  1.00 16.69           C
ATOM   1045  C   ILE A 140      18.825 113.082 112.307  1.00 17.27           C
ATOM   1046  O   ILE A 140      19.173 113.903 111.456  1.00 17.24           O
ATOM   1047  N   GLU A 141      17.573 112.646 112.406  1.00 20.03           N
ATOM   1048  CA  GLU A 141      16.524 113.094 111.492  1.00 21.65           C
ATOM   1049  CB  GLU A 141      15.624 111.923 111.087  1.00 23.62           C
ATOM   1050  CG  GLU A 141      16.312 110.684 110.509  1.00 26.68           C
ATOM   1051  CD  GLU A 141      15.360 109.502 110.206  1.00 29.59           C
ATOM   1052  OE1 GLU A 141      14.671 108.975 111.127  1.00 32.43           O
ATOM   1053  OE2 GLU A 141      15.317 109.064 109.042  1.00 35.10           O
ATOM   1054  C   GLU A 141      15.637 114.222 112.066  1.00 19.90           C
ATOM   1055  O   GLU A 141      14.449 114.272 111.763  1.00 19.55           O
ATOM   1056  N   THR A 142      16.226 115.116 112.874  1.00 17.89           N
ATOM   1057  CA  THR A 142      15.558 116.321 113.360  1.00 17.53           C
ATOM   1058  CB  THR A 142      15.345 116.237 114.886  1.00 18.44           C
ATOM   1059  OG1 THR A 142      16.615 116.394 115.533  1.00 19.50           O
ATOM   1060  CG2 THR A 142      14.697 114.922 115.264  1.00 19.20           C
ATOM   1061  C   THR A 142      16.452 117.542 113.087  1.00 16.70           C
ATOM   1062  O   THR A 142      17.502 117.397 112.466  1.00 16.48           O
ATOM   1063  N   LEU A 143      16.066 118.713 113.612  1.00 15.55           N
ATOM   1064  CA  LEU A 143      16.879 119.899 113.539  1.00 15.45           C
ATOM   1065  CB  LEU A 143      16.010 121.117 113.398  1.00 17.01           C
ATOM   1066  CG  LEU A 143      15.111 121.071 112.166  1.00 18.31           C
ATOM   1067  CD1 LEU A 143      14.182 122.302 112.131  1.00 17.87           C
ATOM   1068  CD2 LEU A 143      15.885 120.951 110.872  1.00 17.96           C
ATOM   1069  C   LEU A 143      17.758 120.108 114.750  1.00 15.76           C
ATOM   1070  O   LEU A 143      18.459 121.118 114.837  1.00 15.35           O
ATOM   1071  N   LEU A 144      17.762 119.148 115.670  1.00 16.25           N
ATOM   1072  CA  LEU A 144      18.359 119.351 116.961  1.00 15.80           C
ATOM   1073  CB  LEU A 144      17.447 118.775 118.030  1.00 17.00           C
ATOM   1074  CG  LEU A 144      15.974 119.306 118.065  1.00 18.72           C
ATOM   1075  CD1 LEU A 144      15.239 118.613 119.203  1.00 18.82           C
ATOM   1076  CD2 LEU A 144      15.872 120.803 118.189  1.00 18.84           C
ATOM   1077  C   LEU A 144      19.726 118.686 117.130  1.00 14.36           C
ATOM   1078  O   LEU A 144      20.344 118.843 118.166  1.00 12.84           O
ATOM   1079  N   GLY A 145      20.192 117.930 116.137  1.00 12.86           N
ATOM   1080  CA  GLY A 145      21.493 117.323 116.230  1.00 12.95           C
ATOM   1081  C   GLY A 145      22.639 118.329 116.178  1.00 12.20           C
ATOM   1082  O   GLY A 145      22.569 119.315 115.476  1.00 10.88           O
ATOM   1083  N   GLY A 146      23.685 118.087 116.957  1.00 12.10           N
ATOM   1084  CA  GLY A 146      24.894 118.882 116.877  1.00 11.82           C
ATOM   1085  C   GLY A 146      24.667 120.342 117.217  1.00 11.60           C
ATOM   1086  O   GLY A 146      23.710 120.686 117.847  1.00 11.75           O
ATOM   1087  N   THR A 147      25.590 121.175 116.807  1.00 11.95           N
ATOM   1088  CA  THR A 147      25.643 122.593 117.143  1.00 12.73           C
ATOM   1089  CB  THR A 147      26.853 122.860 118.066  1.00 14.28           C
ATOM   1090  OG1 THR A 147      26.682 122.088 119.258  1.00 17.80           O
ATOM   1091  CG2 THR A 147      27.038 124.382 118.386  1.00 15.45           C
ATOM   1092  C   THR A 147      25.860 123.358 115.863  1.00 12.53           C
ATOM   1093  O   THR A 147      26.757 123.007 115.067  1.00 10.84           O
ATOM   1094  N   GLU A 148      25.104 124.413 115.674  1.00 11.76           N
ATOM   1095  CA  GLU A 148      25.258 125.231 114.493  1.00 12.74           C
ATOM   1096  CB  GLU A 148      24.129 126.234 114.380  1.00 14.41           C
ATOM   1097  CG  GLU A 148      24.232 127.083 113.137  1.00 17.22           C
ATOM   1098  CD  GLU A 148      23.090 128.058 113.019  1.00 19.92           C
ATOM   1099  OE1 GLU A 148      21.992 127.642 112.718  1.00 22.85           O
ATOM   1100  OE2 GLU A 148      23.300 129.270 113.188  1.00 28.55           O
ATOM   1101  C   GLU A 148      26.585 125.981 114.491  1.00 12.19           C
ATOM   1102  O   GLU A 148      26.945 126.525 115.495  1.00 10.51           O
ATOM   1103  N   ILE A 149      27.334 125.895 113.401  1.00 11.83           N
ATOM   1104  CA  ILE A 149      28.572 126.599 113.289  1.00 13.24           C
ATOM   1105  CB  ILE A 149      29.802 125.679 113.109  1.00 12.25           C
ATOM   1106  CG1 ILE A 149      29.729 124.897 111.781  1.00 11.33           C
ATOM   1107  CD1 ILE A 149      31.076 124.271 111.368  1.00 11.09           C
ATOM   1108  CG2 ILE A 149      29.921 124.763 114.312  1.00 11.71           C
ATOM   1109  C   ILE A 149      28.567 127.649 112.184  1.00 14.10           C
ATOM   1110  O   ILE A 149      29.487 128.407 112.054  1.00 13.64           O
ATOM   1111  N   GLY A 150      27.528 127.681 111.382  1.00 14.81           N
ATOM   1112  CA  GLY A 150      27.495 128.675 110.325  1.00 15.41           C
ATOM   1113  C   GLY A 150      26.142 128.611 109.637  1.00 15.13           C
ATOM   1114  O   GLY A 150      25.428 127.590 109.686  1.00 14.15           O
ATOM   1115  N   LYS A 151      25.817 129.733 109.040  1.00 14.74           N
ATOM   1116  CA  LYS A 151      24.582 129.922 108.320  1.00 17.98           C
ATOM   1117  CB  LYS A 151      23.623 130.769 109.152  1.00 21.71           C
ATOM   1118  CG  LYS A 151      22.179 130.647 108.753  1.00 28.05           C
ATOM   1119  CD  LYS A 151      21.293 131.399 109.727  1.00 33.23           C
ATOM   1120  CE  LYS A 151      21.068 130.595 110.986  1.00 40.38           C
ATOM   1121  NZ  LYS A 151      19.797 129.831 110.917  1.00 42.93           N
ATOM   1122  C   LYS A 151      24.963 130.642 107.046  1.00 16.63           C
ATOM   1123  O   LYS A 151      25.731 131.566 107.108  1.00 17.03           O
ATOM   1124  N   PHE A 152      24.457 130.209 105.913  1.00 15.66           N
ATOM   1125  CA  PHE A 152      24.863 130.715 104.624  1.00 15.39           C
ATOM   1126  CB  PHE A 152      25.758 129.692 103.895  1.00 15.11           C
ATOM   1127  CG  PHE A 152      26.566 128.852 104.816  1.00 14.21           C
ATOM   1128  CD1 PHE A 152      27.658 129.397 105.469  1.00 14.40           C
ATOM   1129  CE1 PHE A 152      28.358 128.678 106.422  1.00 14.02           C
ATOM   1130  CZ  PHE A 152      27.943 127.362 106.688  1.00 15.40           C
ATOM   1131  CE2 PHE A 152      26.830 126.822 106.071  1.00 14.39           C
ATOM   1132  CD2 PHE A 152      26.126 127.596 105.168  1.00 14.68           C
ATOM   1133  C   PHE A 152      23.666 130.958 103.727  1.00 16.83           C
ATOM   1134  O   PHE A 152      22.767 130.103 103.611  1.00 16.67           O
ATOM   1135  N   THR A 153      23.644 132.132 103.097  1.00 14.94           N
ATOM   1136  CA  THR A 153      22.618 132.454 102.133  1.00 14.68           C
ATOM   1137  CB  THR A 153      21.904 133.744 102.555  1.00 15.05           C
ATOM   1138  OG1 THR A 153      21.324 133.551 103.865  1.00 14.71           O
ATOM   1139  CG2 THR A 153      20.781 134.063 101.592  1.00 15.59           C
ATOM   1140  C   THR A 153      23.180 132.549 100.708  1.00 13.96           C
ATOM   1141  O   THR A 153      24.107 133.292 100.448  1.00 15.01           O
ATOM   1142  N   VAL A 154      22.593 131.818  99.786  1.00 14.23           N
ATOM   1143  CA  VAL A 154      23.081 131.769  98.427  1.00 15.18           C
ATOM   1144  CB  VAL A 154      23.846 130.466  98.152  1.00 14.54           C
ATOM   1145  CG1 VAL A 154      25.140 130.441  98.964  1.00 14.38           C
ATOM   1146  CG2 VAL A 154      23.000 129.245  98.447  1.00 14.97           C
ATOM   1147  C   VAL A 154      21.979 131.879  97.396  1.00 14.98           C
ATOM   1148  O   VAL A 154      20.855 131.544  97.629  1.00 13.36           O
ATOM   1149  N   THR A 155      22.354 132.425  96.248  1.00 18.65           N
ATOM   1150  CA  THR A 155      21.411 132.740  95.186  1.00 19.14           C
ATOM   1151  CB  THR A 155      21.265 134.296  95.043  1.00 19.51           C
ATOM   1152  OG1 THR A 155      20.870 134.834  96.311  1.00 19.25           O
ATOM   1153  CG2 THR A 155      20.181 134.667  93.981  1.00 20.14           C
ATOM   1154  C   THR A 155      21.894 132.171  93.878  1.00 17.90           C
ATOM   1155  O   THR A 155      22.890 132.625  93.357  1.00 18.43           O
ATOM   1156  N   PRO A 156      21.109 131.285  93.281  1.00 19.00           N
ATOM   1157  CA  PRO A 156      21.435 130.798  91.943  1.00 21.41           C
ATOM   1158  CB  PRO A 156      20.391 129.732  91.677  1.00 19.36           C
ATOM   1159  CG  PRO A 156      19.799 129.412  92.979  1.00 20.25           C
ATOM   1160  CD  PRO A 156      19.913 130.643  93.825  1.00 20.09           C
ATOM   1161  C   PRO A 156      21.304 131.905  90.894  1.00 25.47           C
ATOM   1162  O   PRO A 156      20.430 132.758  91.045  1.00 27.54           O
ATOM   1163  N   LYS A 157      22.149 131.882  89.869  1.00 26.48           N
ATOM   1164  CA  LYS A 157      22.014 132.788  88.749  1.00 30.45           C
ATOM   1165  CB  LYS A 157      23.369 133.372  88.364  1.00 37.88           C
ATOM   1166  CG  LYS A 157      23.873 134.345  89.407  1.00 44.08           C
ATOM   1167  CD  LYS A 157      25.182 135.013  89.168  1.00 53.14           C
ATOM   1168  CE  LYS A 157      25.442 135.365  87.731  1.00 55.35           C
ATOM   1169  NZ  LYS A 157      26.876 135.656  87.540  1.00 63.43           N
ATOM   1170  C   LYS A 157      21.407 132.139  87.526  1.00 29.69           C
ATOM   1171  O   LYS A 157      21.019 132.839  86.620  1.00 32.89           O
ATOM   1172  N   SER A 158      21.247 130.818  87.525  1.00 27.57           N
ATOM   1173  CA  SER A 158      20.675 130.097  86.388  1.00 28.03           C
ATOM   1174  CB  SER A 158      21.742 129.266  85.663  1.00 27.89           C
ATOM   1175  OG  SER A 158      22.697 130.072  85.015  1.00 28.19           O
ATOM   1176  C   SER A 158      19.581 129.140  86.853  1.00 30.99           C
ATOM   1177  O   SER A 158      19.577 128.676  87.999  1.00 31.59           O
ATOM   1178  N   SER A 159      18.634 128.891  85.955  1.00 33.00           N
ATOM   1179  CA  SER A 159      17.491 128.030  86.216  1.00 31.34           C
ATOM   1180  CB  SER A 159      16.361 128.330  85.227  1.00 32.70           C
ATOM   1181  OG  SER A 159      16.166 129.696  85.162  1.00 34.61           O
ATOM   1182  C   SER A 159      17.890 126.592  86.014  1.00 28.91           C
ATOM   1183  O   SER A 159      18.747 126.304  85.196  1.00 31.32           O
ATOM   1184  N   GLY A 160      17.282 125.721  86.810  1.00 27.94           N
ATOM   1185  CA  GLY A 160      17.544 124.305  86.779  1.00 28.21           C
ATOM   1186  C   GLY A 160      18.978 123.958  87.161  1.00 25.31           C
ATOM   1187  O   GLY A 160      19.534 122.977  86.666  1.00 31.97           O
ATOM   1188  N   SER A 161      19.586 124.754  88.027  1.00 20.78           N
ATOM   1189  CA  SER A 161      20.975 124.509  88.415  1.00 17.90           C
ATOM   1190  CB  SER A 161      21.732 125.856  88.494  1.00 16.07           C
ATOM   1191  OG  SER A 161      21.339 126.630  89.608  1.00 14.83           O
ATOM   1192  C   SER A 161      21.070 123.750  89.731  1.00 17.31           C
ATOM   1193  O   SER A 161      20.083 123.546  90.448  1.00 15.89           O
ATOM   1194  N   MET A 162      22.304 123.453  90.102  1.00 17.19           N
ATOM   1195  CA  MET A 162      22.618 122.892  91.385  1.00 16.41           C
ATOM   1196  CB  MET A 162      23.105 121.464  91.197  1.00 16.61           C
ATOM   1197  CG  MET A 162      22.020 120.497  90.760  1.00 19.23           C
ATOM   1198  SD  MET A 162      22.735 118.946  90.230  1.00 22.20           S
ATOM   1199  CE  MET A 162      21.244 117.909  90.147  1.00 22.74           C
ATOM   1200  C   MET A 162      23.726 123.723  92.030  1.00 15.54           C
ATOM   1201  O   MET A 162      24.424 124.449  91.368  1.00 15.01           O
ATOM   1202  N   PHE A 163      23.939 123.542  93.329  1.00 15.31           N
ATOM   1203  CA  PHE A 163      25.182 124.015  93.961  1.00 15.36           C
ATOM   1204  CB  PHE A 163      24.900 124.820  95.194  1.00 17.31           C
ATOM   1205  CG  PHE A 163      24.552 126.252  94.923  1.00 19.27           C
ATOM   1206  CD1 PHE A 163      25.519 127.119  94.386  1.00 18.27           C
ATOM   1207  CE1 PHE A 163      25.236 128.437  94.150  1.00 18.70           C
ATOM   1208  CZ  PHE A 163      23.974 128.927  94.452  1.00 19.67           C
ATOM   1209  CE2 PHE A 163      23.008 128.075  95.007  1.00 20.06           C
ATOM   1210  CD2 PHE A 163      23.301 126.742  95.237  1.00 17.39           C
ATOM   1211  C   PHE A 163      25.984 122.787  94.380  1.00 15.04           C
ATOM   1212  O   PHE A 163      25.473 121.867  95.001  1.00 12.54           O
ATOM   1213  N   LEU A 164      27.238 122.791  94.007  1.00 15.41           N
ATOM   1214  CA  LEU A 164      28.194 121.801  94.475  1.00 16.30           C
ATOM   1215  CB  LEU A 164      29.303 121.714  93.437  1.00 19.17           C
ATOM   1216  CG  LEU A 164      29.998 120.472  93.004  1.00 21.20           C
ATOM   1217  CD1 LEU A 164      31.503 120.678  92.801  1.00 22.02           C
ATOM   1218  CD2 LEU A 164      29.739 119.353  93.992  1.00 21.45           C
ATOM   1219  C   LEU A 164      28.752 122.363  95.759  1.00 13.74           C
ATOM   1220  O   LEU A 164      29.201 123.506  95.779  1.00 15.69           O
ATOM   1221  N   VAL A 165      28.628 121.644  96.850  1.00 11.72           N
ATOM   1222  CA  VAL A 165      28.922 122.180  98.168  1.00 11.25           C
ATOM   1223  CB  VAL A 165      27.755 121.997  99.150  1.00 11.50           C
ATOM   1224  CG1 VAL A 165      28.077 122.545 100.555  1.00 11.77           C
ATOM   1225  CG2 VAL A 165      26.512 122.697  98.639  1.00 11.68           C
ATOM   1226  C   VAL A 165      30.068 121.474  98.756  1.00 11.33           C
ATOM   1227  O   VAL A 165      30.083 120.236  98.741  1.00 11.00           O
ATOM   1228  N   SER A 166      31.015 122.219  99.312  1.00 11.38           N
ATOM   1229  CA  SER A 166      32.120 121.643 100.011  1.00 12.71           C
ATOM   1230  CB  SER A 166      33.402 121.830  99.171  1.00 15.43           C
ATOM   1231  OG  SER A 166      34.506 121.085  99.730  1.00 19.17           O
ATOM   1232  C   SER A 166      32.333 122.314 101.352  1.00 11.74           C
ATOM   1233  O   SER A 166      32.627 123.514 101.416  1.00 11.46           O
ATOM   1234  N   ALA A 167      32.126 121.579 102.436  1.00 11.40           N
ATOM   1235  CA  ALA A 167      32.331 122.113 103.765  1.00 11.86           C
ATOM   1236  CB  ALA A 167      31.156 121.814 104.656  1.00 12.08           C
ATOM   1237  C   ALA A 167      33.576 121.446 104.292  1.00 11.81           C
ATOM   1238  O   ALA A 167      33.604 120.227 104.362  1.00 14.16           O
ATOM   1239  N   ASP A 168      34.573 122.240 104.629  1.00 11.09           N
ATOM   1240  CA  ASP A 168      35.873 121.776 105.092  1.00 11.28           C
ATOM   1241  CB  ASP A 168      36.874 122.018 103.989  1.00 11.96           C
ATOM   1242  CG  ASP A 168      36.449 121.250 102.701  1.00 13.29           C
ATOM   1243  OD1 ASP A 168      36.596 119.994 102.683  1.00 13.85           O
ATOM   1244  OD2 ASP A 168      35.956 121.887 101.726  1.00 14.46           O
ATOM   1245  C   ASP A 168      36.213 122.418 106.434  1.00 10.56           C
ATOM   1246  O   ASP A 168      36.661 123.571 106.504  1.00 10.40           O
ATOM   1247  N   ILE A 169      35.949 121.643 107.489  1.00  8.69           N
ATOM   1248  CA  ILE A 169      35.921 122.129 108.826  1.00  7.74           C
ATOM   1249  CB  ILE A 169      34.600 121.724 109.482  1.00  7.17           C
ATOM   1250  CG1 ILE A 169      33.415 122.075 108.596  1.00  6.74           C
ATOM   1251  CD1 ILE A 169      33.335 123.525 108.193  1.00  7.03           C
ATOM   1252  CG2 ILE A 169      34.477 122.347 110.851  1.00  7.17           C
ATOM   1253  C   ILE A 169      37.079 121.514 109.624  1.00  7.60           C
ATOM   1254  O   ILE A 169      37.214 120.299 109.684  1.00  7.00           O
ATOM   1255  N   ILE A 170      37.877 122.386 110.233  1.00  7.60           N
ATOM   1256  CA  ILE A 170      38.960 121.997 111.135  1.00  7.68           C
ATOM   1257  CB  ILE A 170      39.980 123.107 111.305  1.00  6.97           C
ATOM   1258  CG1 ILE A 170      40.635 123.419 109.963  1.00  6.99           C
ATOM   1259  CD1 ILE A 170      41.346 124.760 109.912  1.00  6.88           C
ATOM   1260  CG2 ILE A 170      41.078 122.706 112.272  1.00  7.10           C
ATOM   1261  C   ILE A 170      38.310 121.633 112.479  1.00  8.27           C
ATOM   1262  O   ILE A 170      37.600 122.461 113.045  1.00  8.17           O
ATOM   1263  N   ALA A 171      38.554 120.403 112.953  1.00  8.57           N
ATOM   1264  CA  ALA A 171      37.927 119.925 114.168  1.00  9.50           C
ATOM   1265  CB  ALA A 171      36.630 119.233 113.869  1.00  9.30           C
ATOM   1266  C   ALA A 171      38.828 119.052 115.005  1.00 10.27           C
ATOM   1267  O   ALA A 171      39.701 118.366 114.468  1.00 11.01           O
ATOM   1268  N   SER A 172      38.666 119.132 116.328  1.00 10.40           N
ATOM   1269  CA  SER A 172      39.354 118.269 117.259  1.00 11.34           C
ATOM   1270  CB  SER A 172      40.323 119.110 118.123  1.00 13.19           C
ATOM   1271  OG  SER A 172      41.278 119.760 117.319  1.00 14.56           O
ATOM   1272  C   SER A 172      38.353 117.661 118.228  1.00 11.72           C
ATOM   1273  O   SER A 172      37.375 118.322 118.616  1.00 11.44           O
ATOM   1274  N   ARG A 173      38.636 116.453 118.683  1.00 11.31           N
ATOM   1275  CA  ARG A 173      37.914 115.818 119.796  1.00 12.40           C
ATOM   1276  CB  ARG A 173      36.552 115.246 119.394  1.00 12.25           C
ATOM   1277  CG  ARG A 173      36.578 114.410 118.129  1.00 12.86           C
ATOM   1278  CD  ARG A 173      35.396 113.438 118.008  1.00 13.28           C
ATOM   1279  NE  ARG A 173      35.368 112.580 119.186  1.00 13.29           N
ATOM   1280  CZ  ARG A 173      34.295 111.991 119.696  1.00 12.45           C
ATOM   1281  NH1 ARG A 173      33.126 112.033 119.087  1.00 12.85           N
ATOM   1282  NH2 ARG A 173      34.411 111.300 120.795  1.00 11.35           N
ATOM   1283  C   ARG A 173      38.789 114.737 120.334  1.00 13.86           C
ATOM   1284  O   ARG A 173      39.679 114.246 119.628  1.00 16.47           O
ATOM   1285  N   MET A 174      38.591 114.374 121.580  1.00 16.16           N
ATOM   1286  CA  MET A 174      39.192 113.148 122.106  1.00 19.61           C
ATOM   1287  CB  MET A 174      38.698 112.898 123.529  1.00 27.24           C
ATOM   1288  CG  MET A 174      39.424 113.736 124.601  1.00 35.16           C
ATOM   1289  SD  MET A 174      38.909 113.263 126.298  1.00 52.88           S
ATOM   1290  CE  MET A 174      39.713 111.659 126.524  1.00 48.21           C
ATOM   1291  C   MET A 174      38.759 111.997 121.216  1.00 18.71           C
ATOM   1292  O   MET A 174      37.586 111.949 120.786  1.00 17.51           O
ATOM   1293  N   GLU A 175      39.689 111.097 120.918  1.00 17.27           N
ATOM   1294  CA  GLU A 175      39.522 110.041 119.946  1.00 19.15           C
ATOM   1295  CB  GLU A 175      40.328 108.785 120.274  1.00 26.78           C
ATOM   1296  CG  GLU A 175      40.912 108.310 118.993  1.00 34.34           C
ATOM   1297  CD  GLU A 175      40.789 106.878 118.758  1.00 43.48           C
ATOM   1298  OE1 GLU A 175      41.437 106.174 119.541  1.00 53.63           O
ATOM   1299  OE2 GLU A 175      40.113 106.498 117.767  1.00 41.42           O
ATOM   1300  C   GLU A 175      38.063 109.666 119.605  1.00 16.46           C
ATOM   1301  O   GLU A 175      37.350 109.153 120.437  1.00 14.65           O
ATOM   1302  N   GLY A 176      37.637 109.882 118.350  1.00 14.41           N
ATOM   1303  CA  GLY A 176      36.327 109.469 117.943  1.00 12.23           C
ATOM   1304  C   GLY A 176      35.839 110.092 116.653  1.00 11.06           C
ATOM   1305  O   GLY A 176      36.555 110.889 116.014  1.00 10.90           O
ATOM   1306  N   GLY A 177      34.557 109.890 116.399  1.00  8.84           N
ATOM   1307  CA  GLY A 177      33.909 110.343 115.210  1.00  8.64           C
ATOM   1308  C   GLY A 177      33.252 111.720 115.304  1.00  8.23           C
ATOM   1309  O   GLY A 177      32.761 112.120 116.347  1.00  9.44           O
ATOM   1310  N   VAL A 178      33.279 112.434 114.179  1.00  7.42           N
ATOM   1311  CA  VAL A 178      32.697 113.739 114.045  1.00  7.50           C
ATOM   1312  CB  VAL A 178      33.709 114.774 113.600  1.00  7.49           C
ATOM   1313  CG1 VAL A 178      33.104 116.113 113.349  1.00  7.69           C
ATOM   1314  CG2 VAL A 178      34.831 114.956 114.614  1.00  7.77           C
ATOM   1315  C   VAL A 178      31.575 113.614 112.990  1.00  7.58           C
ATOM   1316  O   VAL A 178      31.694 112.887 112.031  1.00  6.31           O
ATOM   1317  N   VAL A 179      30.466 114.310 113.233  1.00  7.63           N
ATOM   1318  CA  VAL A 179      29.347 114.300 112.292  1.00  7.33           C
ATOM   1319  CB  VAL A 179      28.063 113.704 112.933  1.00  7.66           C
ATOM   1320  CG1 VAL A 179      26.912 113.701 111.968  1.00  7.74           C
ATOM   1321  CG2 VAL A 179      28.302 112.291 113.403  1.00  7.92           C
ATOM   1322  C   VAL A 179      29.113 115.689 111.818  1.00  7.17           C
ATOM   1323  O   VAL A 179      29.176 116.633 112.605  1.00  7.49           O
ATOM   1324  N   LEU A 180      28.794 115.834 110.526  1.00  7.07           N
ATOM   1325  CA  LEU A 180      28.470 117.116 109.964  1.00  7.19           C
ATOM   1326  CB  LEU A 180      29.503 117.592 108.962  1.00  7.62           C
ATOM   1327  CG  LEU A 180      30.942 117.812 109.395  1.00  8.45           C
ATOM   1328  CD1 LEU A 180      31.594 116.448 109.491  1.00  9.95           C
ATOM   1329  CD2 LEU A 180      31.687 118.651 108.385  1.00  8.50           C
ATOM   1330  C   LEU A 180      27.104 117.018 109.277  1.00  7.70           C
ATOM   1331  O   LEU A 180      26.822 115.999 108.628  1.00  7.22           O
ATOM   1332  N   ALA A 181      26.247 118.050 109.442  1.00  8.11           N
ATOM   1333  CA  ALA A 181      24.929 118.034 108.852  1.00  8.74           C
ATOM   1334  CB  ALA A 181      23.855 117.653 109.881  1.00  9.03           C
ATOM   1335  C   ALA A 181      24.626 119.362 108.253  1.00  8.63           C
ATOM   1336  O   ALA A 181      24.746 120.368 108.918  1.00 10.50           O
ATOM   1337  N   LEU A 182      24.287 119.380 106.987  1.00  8.43           N
ATOM   1338  CA  LEU A 182      23.853 120.540 106.310  1.00  9.26           C
ATOM   1339  CB  LEU A 182      24.362 120.526 104.888  1.00 10.47           C
ATOM   1340  CG  LEU A 182      24.039 121.744 104.037  1.00 11.23           C
ATOM   1341  CD1 LEU A 182      24.917 122.896 104.425  1.00 12.61           C
ATOM   1342  CD2 LEU A 182      24.244 121.443 102.566  1.00 12.83           C
ATOM   1343  C   LEU A 182      22.327 120.602 106.274  1.00  9.93           C
ATOM   1344  O   LEU A 182      21.676 119.635 105.912  1.00  9.72           O
ATOM   1345  N   VAL A 183      21.770 121.715 106.704  1.00 10.61           N
ATOM   1346  CA  VAL A 183      20.272 121.841 106.855  1.00 11.53           C
ATOM   1347  CB  VAL A 183      19.891 122.150 108.264  1.00 11.71           C
ATOM   1348  CG1 VAL A 183      18.392 122.422 108.408  1.00 12.62           C
ATOM   1349  CG2 VAL A 183      20.276 121.009 109.162  1.00 12.19           C
ATOM   1350  C   VAL A 183      19.799 122.993 106.008  1.00 11.95           C
ATOM   1351  O   VAL A 183      20.465 124.015 105.938  1.00 14.33           O
ATOM   1352  N   ARG A 184      18.743 122.783 105.265  1.00 13.40           N
ATOM   1353  CA  ARG A 184      18.100 123.843 104.464  1.00 13.32           C
ATOM   1354  CB  ARG A 184      17.575 123.285 103.177  1.00 14.85           C
ATOM   1355  CG  ARG A 184      16.994 124.335 102.262  1.00 17.95           C
ATOM   1356  CD  ARG A 184      16.508 123.713 100.956  1.00 20.67           C
ATOM   1357  NE  ARG A 184      15.381 122.805 101.196  1.00 23.94           N
ATOM   1358  CZ  ARG A 184      14.656 122.211 100.252  1.00 26.29           C
ATOM   1359  NH1 ARG A 184      14.948 122.393  98.963  1.00 29.31           N
ATOM   1360  NH2 ARG A 184      13.627 121.467 100.612  1.00 27.25           N
ATOM   1361  C   ARG A 184      16.951 124.429 105.245  1.00 13.32           C
ATOM   1362  O   ARG A 184      16.131 123.689 105.775  1.00 12.66           O
ATOM   1363  N   GLU A 185      16.904 125.763 105.307  1.00 12.80           N
ATOM   1364  CA  GLU A 185      15.917 126.499 106.082  1.00 14.95           C
ATOM   1365  CB  GLU A 185      16.078 128.022 105.871  1.00 17.34           C
ATOM   1366  CG  GLU A 185      15.143 128.899 106.708  1.00 19.87           C
ATOM   1367  CD  GLU A 185      15.313 130.410 106.433  1.00 23.24           C
ATOM   1368  OE1 GLU A 185      15.213 130.865 105.263  1.00 27.77           O
ATOM   1369  OE2 GLU A 185      15.560 131.134 107.404  1.00 27.02           O
ATOM   1370  C   GLU A 185      14.518 126.108 105.615  1.00 13.67           C
ATOM   1371  O   GLU A 185      14.282 126.055 104.436  1.00 13.56           O
ATOM   1372  N   GLY A 186      13.647 125.808 106.551  1.00 13.78           N
ATOM   1373  CA  GLY A 186      12.281 125.392 106.241  1.00 14.45           C
ATOM   1374  C   GLY A 186      12.091 123.874 106.353  1.00 15.50           C
ATOM   1375  O   GLY A 186      10.943 123.424 106.453  1.00 14.21           O
ATOM   1376  N   ASP A 187      13.170 123.082 106.191  1.00 14.71           N
ATOM   1377  CA  ASP A 187      13.060 121.625 106.236  1.00 14.82           C
ATOM   1378  CB  ASP A 187      14.230 120.942 105.528  1.00 17.26           C
ATOM   1379  CG  ASP A 187      14.161 121.078 104.011  1.00 20.35           C
ATOM   1380  OD1 ASP A 187      13.120 121.512 103.464  1.00 20.13           O
ATOM   1381  OD2 ASP A 187      15.155 120.698 103.333  1.00 26.12           O
ATOM   1382  C   ASP A 187      13.061 121.211 107.681  1.00 14.06           C
ATOM   1383  O   ASP A 187      13.384 122.017 108.529  1.00 13.10           O
ATOM   1384  N   SER A 188      12.694 119.966 107.982  1.00 12.60           N
ATOM   1385  CA  SER A 188      12.643 119.484 109.353  1.00 11.80           C
ATOM   1386  CB  SER A 188      11.329 118.754 109.637  1.00 12.60           C
ATOM   1387  OG  SER A 188      10.248 119.499 109.124  1.00 12.77           O
ATOM   1388  C   SER A 188      13.739 118.529 109.665  1.00 12.23           C
ATOM   1389  O   SER A 188      13.794 117.974 110.738  1.00 12.06           O
ATOM   1390  N   LYS A 189      14.639 118.309 108.719  1.00 12.91           N
ATOM   1391  CA  LYS A 189      15.804 117.450 108.986  1.00 13.09           C
ATOM   1392  CB  LYS A 189      15.396 115.996 108.811  1.00 14.16           C
ATOM   1393  CG  LYS A 189      15.075 115.695 107.388  1.00 15.81           C
ATOM   1394  CD  LYS A 189      14.533 114.307 107.429  1.00 18.59           C
ATOM   1395  CE  LYS A 189      14.853 113.492 106.190  1.00 18.89           C
ATOM   1396  NZ  LYS A 189      14.998 112.060 106.570  1.00 20.99           N
ATOM   1397  C   LYS A 189      16.945 117.823 108.040  1.00 11.63           C
ATOM   1398  O   LYS A 189      16.724 118.556 107.068  1.00 12.13           O
ATOM   1399  N   PRO A 190      18.124 117.252 108.248  1.00 11.62           N
ATOM   1400  CA  PRO A 190      19.253 117.577 107.372  1.00 11.17           C
ATOM   1401  CB  PRO A 190      20.416 116.783 107.989  1.00 11.55           C
ATOM   1402  CG  PRO A 190      20.019 116.653 109.422  1.00 12.03           C
ATOM   1403  CD  PRO A 190      18.555 116.395 109.375  1.00 11.59           C
ATOM   1404  C   PRO A 190      19.099 117.220 105.904  1.00 10.40           C
ATOM   1405  O   PRO A 190      18.554 116.174 105.528  1.00  9.44           O
ATOM   1406  N   TYR A 191      19.615 118.104 105.068  1.00  9.81           N
ATOM   1407  CA  TYR A 191      19.759 117.837 103.637  1.00  9.79           C
ATOM   1408  CB  TYR A 191      20.068 119.158 102.935  1.00 10.41           C
ATOM   1409  CG  TYR A 191      19.750 119.186 101.471  1.00 11.77           C
ATOM   1410  CD1 TYR A 191      18.496 119.630 101.027  1.00 13.48           C
ATOM   1411  CE1 TYR A 191      18.185 119.690  99.677  1.00 13.48           C
ATOM   1412  CZ  TYR A 191      19.139 119.331  98.764  1.00 13.78           C
ATOM   1413  OH  TYR A 191      18.844 119.397  97.400  1.00 16.02           O
ATOM   1414  CE2 TYR A 191      20.360 118.806  99.189  1.00 12.83           C
ATOM   1415  CD2 TYR A 191      20.668 118.787 100.535  1.00 11.75           C
ATOM   1416  C   TYR A 191      20.870 116.831 103.314  1.00  8.87           C
ATOM   1417  O   TYR A 191      20.801 116.153 102.314  1.00  7.78           O
ATOM   1418  N   ALA A 192      21.932 116.795 104.132  1.00  8.56           N
ATOM   1419  CA  ALA A 192      23.090 115.933 103.860  1.00  8.33           C
ATOM   1420  CB  ALA A 192      23.977 116.556 102.805  1.00  8.75           C
ATOM   1421  C   ALA A 192      23.906 115.811 105.148  1.00  7.74           C
ATOM   1422  O   ALA A 192      23.900 116.732 105.962  1.00  7.33           O
ATOM   1423  N   ILE A 193      24.476 114.653 105.314  1.00  7.08           N
ATOM   1424  CA  ILE A 193      25.184 114.284 106.518  1.00  6.90           C
ATOM   1425  CB  ILE A 193      24.378 113.266 107.303  1.00  7.05           C
ATOM   1426  CG1 ILE A 193      23.098 113.918 107.833  1.00  7.24           C
ATOM   1427  CD1 ILE A 193      22.025 112.905 108.081  1.00  8.30           C
ATOM   1428  CG2 ILE A 193      25.185 112.744 108.476  1.00  6.79           C
ATOM   1429  C   ILE A 193      26.523 113.654 106.081  1.00  6.64           C
ATOM   1430  O   ILE A 193      26.557 112.865 105.188  1.00  6.84           O
ATOM   1431  N   SER A 194      27.589 113.995 106.760  1.00  6.37           N
ATOM   1432  CA  SER A 194      28.894 113.435 106.468  1.00  6.43           C
ATOM   1433  CB  SER A 194      29.694 114.410 105.604  1.00  6.45           C
ATOM   1434  OG  SER A 194      30.837 113.765 105.071  1.00  6.82           O
ATOM   1435  C   SER A 194      29.608 113.134 107.785  1.00  6.31           C
ATOM   1436  O   SER A 194      29.074 113.442 108.883  1.00  5.71           O
ATOM   1437  N   TYR A 195      30.746 112.493 107.680  1.00  5.83           N
ATOM   1438  CA  TYR A 195      31.409 112.002 108.831  1.00  5.89           C
ATOM   1439  CB  TYR A 195      31.215 110.473 109.017  1.00  6.18           C
ATOM   1440  CG  TYR A 195      29.802 110.075 109.138  1.00  6.40           C
ATOM   1441  CD1 TYR A 195      28.997 109.985 108.002  1.00  6.48           C
ATOM   1442  CE1 TYR A 195      27.630 109.736 108.091  1.00  6.68           C
ATOM   1443  CZ  TYR A 195      27.018 109.641 109.289  1.00  7.20           C
ATOM   1444  OH  TYR A 195      25.675 109.319 109.374  1.00  7.54           O
ATOM   1445  CE2 TYR A 195      27.797 109.751 110.439  1.00  7.09           C
ATOM   1446  CD2 TYR A 195      29.184 110.012 110.349  1.00  6.77           C
ATOM   1447  C   TYR A 195      32.887 112.348 108.750  1.00  5.92           C
ATOM   1448  O   TYR A 195      33.513 112.260 107.696  1.00  5.75           O
ATOM   1449  N   GLY A 196      33.477 112.658 109.915  1.00  5.41           N
ATOM   1450  CA  GLY A 196      34.913 112.882 109.990  1.00  5.25           C
ATOM   1451  C   GLY A 196      35.519 112.241 111.216  1.00  5.29           C
ATOM   1452  O   GLY A 196      34.836 111.515 111.959  1.00  4.90           O
ATOM   1453  N   TYR A 197      36.800 112.489 111.437  1.00  5.42           N
ATOM   1454  CA  TYR A 197      37.509 111.814 112.523  1.00  5.60           C
ATOM   1455  CB  TYR A 197      38.251 110.615 111.933  1.00  5.82           C
ATOM   1456  CG  TYR A 197      39.186 109.941 112.884  1.00  6.35           C
ATOM   1457  CD1 TYR A 197      38.696 109.205 113.960  1.00  6.46           C
ATOM   1458  CE1 TYR A 197      39.545 108.630 114.873  1.00  6.80           C
ATOM   1459  CZ  TYR A 197      40.865 108.782 114.757  1.00  7.35           C
ATOM   1460  OH  TYR A 197      41.706 108.219 115.697  1.00  7.80           O
ATOM   1461  CE2 TYR A 197      41.416 109.564 113.719  1.00  7.26           C
ATOM   1462  CD2 TYR A 197      40.562 110.145 112.795  1.00  6.52           C
ATOM   1463  C   TYR A 197      38.538 112.772 113.178  1.00  5.62           C
ATOM   1464  O   TYR A 197      39.234 113.499 112.496  1.00  5.09           O
ATOM   1465  N   SER A 198      38.683 112.706 114.496  1.00  6.07           N
ATOM   1466  CA  SER A 198      39.837 113.277 115.141  1.00  6.40           C
ATOM   1467  CB  SER A 198      39.535 114.611 115.757  1.00  6.95           C
ATOM   1468  OG  SER A 198      40.582 114.945 116.627  1.00  8.03           O
ATOM   1469  C   SER A 198      40.383 112.287 116.197  1.00  6.72           C
ATOM   1470  O   SER A 198      39.637 111.630 116.907  1.00  6.36           O
ATOM   1471  N   SER A 199      41.721 112.189 116.227  1.00  6.81           N
ATOM   1472  CA  SER A 199      42.397 111.384 117.159  1.00  7.02           C
ATOM   1473  CB  SER A 199      43.760 110.983 116.584  1.00  7.14           C
ATOM   1474  OG  SER A 199      44.634 112.091 116.469  1.00  6.89           O
ATOM   1475  C   SER A 199      42.631 112.057 118.455  1.00  8.16           C
ATOM   1476  O   SER A 199      43.328 111.497 119.306  1.00  8.65           O
ATOM   1477  N   GLY A 200      42.232 113.315 118.571  1.00  8.75           N
ATOM   1478  CA  GLY A 200      42.737 114.160 119.645  1.00  9.10           C
ATOM   1479  C   GLY A 200      43.405 115.410 119.116  1.00  9.79           C
ATOM   1480  O   GLY A 200      43.277 116.474 119.734  1.00 11.98           O
ATOM   1481  N   VAL A 201      44.073 115.329 117.963  1.00 10.87           N
ATOM   1482  CA  VAL A 201      44.622 116.496 117.320  1.00 11.53           C
ATOM   1483  CB  VAL A 201      46.070 116.282 116.848  1.00 14.18           C
ATOM   1484  CG1 VAL A 201      46.994 115.840 118.028  1.00 17.42           C
ATOM   1485  CG2 VAL A 201      46.162 115.216 115.815  1.00 14.64           C
ATOM   1486  C   VAL A 201      43.705 116.993 116.174  1.00 11.05           C
ATOM   1487  O   VAL A 201      42.945 116.219 115.579  1.00 12.01           O
ATOM   1488  N   PRO A 202      43.781 118.290 115.852  1.00 10.22           N
ATOM   1489  CA  PRO A 202      42.942 118.807 114.798  1.00  9.99           C
ATOM   1490  CB  PRO A 202      43.422 120.224 114.605  1.00 10.35           C
ATOM   1491  CG  PRO A 202      44.254 120.527 115.769  1.00 10.31           C
ATOM   1492  CD  PRO A 202      44.802 119.261 116.256  1.00  9.93           C
ATOM   1493  C   PRO A 202      43.099 118.089 113.460  1.00  9.07           C
ATOM   1494  O   PRO A 202      44.178 117.670 113.070  1.00  9.17           O
ATOM   1495  N   ASN A 203      41.972 117.953 112.783  1.00  9.62           N
ATOM   1496  CA  ASN A 203      41.895 117.250 111.513  1.00  8.90           C
ATOM   1497  CB  ASN A 203      41.612 115.793 111.772  1.00  8.35           C
ATOM   1498  CG  ASN A 203      41.841 114.933 110.539  1.00  8.43           C
ATOM   1499  OD1 ASN A 203      42.544 115.328 109.614  1.00  8.53           O
ATOM   1500  ND2 ASN A 203      41.176 113.819 110.478  1.00  8.16           N
ATOM   1501  C   ASN A 203      40.789 117.906 110.689  1.00  8.70           C
ATOM   1502  O   ASN A 203      39.841 118.440 111.214  1.00  8.30           O
ATOM   1503  N   LEU A 204      40.909 117.838 109.380  1.00  9.14           N
ATOM   1504  CA  LEU A 204      39.881 118.353 108.523  1.00  8.49           C
ATOM   1505  CB  LEU A 204      40.473 118.593 107.144  1.00  9.47           C
ATOM   1506  CG  LEU A 204      39.658 119.603 106.328  1.00 10.06           C
ATOM   1507  CD1 LEU A 204      39.813 121.038 106.803  1.00 10.31           C
ATOM   1508  CD2 LEU A 204      40.053 119.544 104.877  1.00 10.61           C
ATOM   1509  C   LEU A 204      38.757 117.343 108.472  1.00  8.45           C
ATOM   1510  O   LEU A 204      38.974 116.168 108.252  1.00  8.63           O
ATOM   1511  N   CYS A 205      37.526 117.793 108.654  1.00  8.52           N
ATOM   1512  CA  CYS A 205      36.299 116.973 108.530  1.00  8.67           C
ATOM   1513  CB  CYS A 205      35.581 117.000 109.870  1.00  9.66           C
ATOM   1514  SG  CYS A 205      36.592 116.247 111.186  1.00 12.14           S
ATOM   1515  C   CYS A 205      35.409 117.612 107.464  1.00  8.40           C
ATOM   1516  O   CYS A 205      35.235 118.817 107.466  1.00  7.92           O
ATOM   1517  N   SER A 206      34.955 116.838 106.489  1.00  8.91           N
ATOM   1518  CA  SER A 206      34.380 117.376 105.298  1.00  9.23           C
ATOM   1519  CB  SER A 206      35.249 117.090 104.066  1.00  9.42           C
ATOM   1520  OG  SER A 206      36.507 117.791 104.240  1.00 11.29           O
ATOM   1521  C   SER A 206      32.972 116.808 105.040  1.00  9.75           C
ATOM   1522  O   SER A 206      32.626 115.671 105.451  1.00  9.01           O
ATOM   1523  N   LEU A 207      32.235 117.614 104.303  1.00 10.26           N
ATOM   1524  CA  LEU A 207      30.917 117.255 103.803  1.00 11.44           C
ATOM   1525  CB  LEU A 207      29.795 117.920 104.606  1.00 11.55           C
ATOM   1526  CG  LEU A 207      28.395 117.605 104.086  1.00 11.63           C
ATOM   1527  CD1 LEU A 207      27.396 117.615 105.222  1.00 11.76           C
ATOM   1528  CD2 LEU A 207      27.937 118.548 102.986  1.00 11.61           C
ATOM   1529  C   LEU A 207      30.930 117.730 102.387  1.00 12.98           C
ATOM   1530  O   LEU A 207      31.312 118.899 102.132  1.00 12.98           O
ATOM   1531  N   ARG A 208      30.605 116.838 101.470  1.00 12.49           N
ATOM   1532  CA  ARG A 208      30.531 117.175 100.055  1.00 16.09           C
ATOM   1533  CB  ARG A 208      31.593 116.415  99.291  1.00 21.81           C
ATOM   1534  CG  ARG A 208      33.002 116.770  99.659  1.00 26.79           C
ATOM   1535  CD  ARG A 208      33.388 118.065  99.044  1.00 36.24           C
ATOM   1536  NE  ARG A 208      33.663 117.985  97.602  1.00 49.48           N
ATOM   1537  CZ  ARG A 208      32.800 118.248  96.608  1.00 60.34           C
ATOM   1538  NH1 ARG A 208      31.521 118.565  96.852  1.00 58.18           N
ATOM   1539  NH2 ARG A 208      33.236 118.151  95.346  1.00 66.53           N
ATOM   1540  C   ARG A 208      29.185 116.694  99.568  1.00 15.76           C
ATOM   1541  O   ARG A 208      28.847 115.527  99.769  1.00 15.97           O
ATOM   1542  N   THR A 209      28.442 117.553  98.908  1.00 13.85           N
ATOM   1543  CA  THR A 209      27.137 117.217  98.443  1.00 15.30           C
ATOM   1544  CB  THR A 209      26.070 117.267  99.585  1.00 16.16           C
ATOM   1545  OG1 THR A 209      24.823 116.745  99.094  1.00 18.80           O
ATOM   1546  CG2 THR A 209      25.796 118.657 100.079  1.00 15.38           C
ATOM   1547  C   THR A 209      26.768 118.163  97.327  1.00 14.05           C
ATOM   1548  O   THR A 209      27.597 118.995  96.906  1.00 13.47           O
ATOM   1549  N   ARG A 210      25.577 117.973  96.805  1.00 14.45           N
ATOM   1550  CA  ARG A 210      25.017 118.842  95.806  1.00 15.33           C
ATOM   1551  CB  ARG A 210      24.995 118.193  94.410  1.00 16.24           C
ATOM   1552  CG  ARG A 210      24.030 117.011  94.262  1.00 18.72           C
ATOM   1553  CD  ARG A 210      22.693 117.446  93.634  1.00 18.21           C
ATOM   1554  NE  ARG A 210      21.648 116.434  93.668  1.00 19.57           N
ATOM   1555  CZ  ARG A 210      20.874 116.093  94.701  1.00 23.01           C
ATOM   1556  NH1 ARG A 210      21.026 116.651  95.907  1.00 24.20           N
ATOM   1557  NH2 ARG A 210      19.950 115.147  94.518  1.00 22.47           N
ATOM   1558  C   ARG A 210      23.636 119.247  96.263  1.00 16.26           C
ATOM   1559  O   ARG A 210      22.885 118.426  96.812  1.00 12.06           O
ATOM   1560  N   ILE A 211      23.297 120.521  96.034  1.00 17.07           N
ATOM   1561  CA  ILE A 211      21.984 120.980  96.406  1.00 21.38           C
ATOM   1562  CB  ILE A 211      22.032 122.111  97.462  1.00 27.38           C
ATOM   1563  CG1 ILE A 211      22.732 123.324  96.945  1.00 33.45           C
ATOM   1564  CD1 ILE A 211      22.604 124.562  97.834  1.00 36.49           C
ATOM   1565  CG2 ILE A 211      22.786 121.660  98.712  1.00 28.70           C
ATOM   1566  C   ILE A 211      21.220 121.247  95.078  1.00 19.07           C
ATOM   1567  O   ILE A 211      21.783 121.810  94.109  1.00 15.53           O
ATOM   1568  N   ILE A 212      19.973 120.815  95.015  1.00 16.57           N
ATOM   1569  CA  ILE A 212      19.119 121.147  93.873  1.00 16.86           C
ATOM   1570  CB  ILE A 212      18.068 120.068  93.626  1.00 16.53           C
ATOM   1571  CG1 ILE A 212      18.771 118.794  93.127  1.00 17.45           C
ATOM   1572  CD1 ILE A 212      17.996 117.538  93.337  1.00 18.96           C
ATOM   1573  CG2 ILE A 212      17.101 120.553  92.574  1.00 17.64           C
ATOM   1574  C   ILE A 212      18.430 122.453  94.141  1.00 17.33           C
ATOM   1575  O   ILE A 212      17.692 122.589  95.128  1.00 18.24           O
ATOM   1576  N   ASN A 213      18.642 123.407  93.259  1.00 17.50           N
ATOM   1577  CA  ASN A 213      18.060 124.729  93.390  1.00 19.32           C
ATOM   1578  CB  ASN A 213      18.903 125.757  92.658  1.00 18.19           C
ATOM   1579  CG  ASN A 213      20.281 125.909  93.270  1.00 20.12           C
ATOM   1580  OD1 ASN A 213      20.460 125.762  94.488  1.00 18.75           O
ATOM   1581  ND2 ASN A 213      21.277 126.148  92.419  1.00 19.85           N
ATOM   1582  C   ASN A 213      16.621 124.721  92.843  1.00 21.60           C
ATOM   1583  O   ASN A 213      16.299 123.986  91.917  1.00 23.97           O
ATOM   1584  N   THR A 214      15.769 125.512  93.459  1.00 24.93           N
ATOM   1585  CA  THR A 214      14.350 125.519  93.132  1.00 29.87           C
ATOM   1586  CB  THR A 214      13.510 125.117  94.355  1.00 31.40           C
ATOM   1587  OG1 THR A 214      13.686 126.105  95.375  1.00 36.33           O
ATOM   1588  CG2 THR A 214      13.941 123.748  94.849  1.00 33.95           C
ATOM   1589  C   THR A 214      13.851 126.864  92.709  1.00 30.76           C
ATOM   1590  O   THR A 214      12.640 127.091  92.679  1.00 36.77           O
ATOM   1591  N   GLY A 215      14.755 127.764  92.378  1.00 29.98           N
ATOM   1592  CA  GLY A 215      14.367 129.043  91.864  1.00 31.02           C
ATOM   1593  C   GLY A 215      15.594 129.919  91.809  1.00 34.29           C
ATOM   1594  O   GLY A 215      16.740 129.419  91.746  1.00 30.36           O
ATOM   1595  N   LEU A 216      15.365 131.232  91.795  1.00 32.07           N
ATOM   1596  CA  LEU A 216      16.442 132.187  91.715  1.00 32.31           C
ATOM   1597  CB  LEU A 216      16.301 133.029  90.450  1.00 34.54           C
ATOM   1598  CG  LEU A 216      16.198 132.237  89.142  1.00 34.45           C
ATOM   1599  CD1 LEU A 216      15.862 133.198  88.010  1.00 36.95           C
ATOM   1600  CD2 LEU A 216      17.490 131.479  88.847  1.00 33.15           C
ATOM   1601  C   LEU A 216      16.412 133.052  92.936  1.00 29.94           C
ATOM   1602  O   LEU A 216      16.972 134.135  92.932  1.00 38.71           O
ATOM   1603  N   THR A 217      15.782 132.542  93.978  1.00 29.41           N
ATOM   1604  CA  THR A 217      15.587 133.270  95.212  1.00 33.46           C
ATOM   1605  CB  THR A 217      14.209 132.960  95.853  1.00 37.01           C
ATOM   1606  OG1 THR A 217      14.366 132.104  96.983  1.00 38.98           O
ATOM   1607  CG2 THR A 217      13.269 132.252  94.888  1.00 40.30           C
ATOM   1608  C   THR A 217      16.712 132.886  96.202  1.00 30.49           C
ATOM   1609  O   THR A 217      17.127 131.745  96.239  1.00 28.85           O
ATOM   1610  N   PRO A 218      17.242 133.865  96.962  1.00 30.24           N
ATOM   1611  CA  PRO A 218      18.181 133.521  98.023  1.00 26.99           C
ATOM   1612  CB  PRO A 218      18.276 134.806  98.845  1.00 28.11           C
ATOM   1613  CG  PRO A 218      17.958 135.915  97.883  1.00 30.28           C
ATOM   1614  CD  PRO A 218      16.984 135.324  96.891  1.00 30.73           C
ATOM   1615  C   PRO A 218      17.647 132.390  98.886  1.00 25.16           C
ATOM   1616  O   PRO A 218      16.449 132.370  99.255  1.00 22.88           O
ATOM   1617  N   THR A 219      18.505 131.435  99.213  1.00 20.60           N
ATOM   1618  CA  THR A 219      18.094 130.336 100.065  1.00 18.05           C
ATOM   1619  CB  THR A 219      17.993 129.077  99.209  1.00 22.64           C
ATOM   1620  OG1 THR A 219      17.196 129.381  98.040  1.00 22.97           O
ATOM   1621  CG2 THR A 219      17.343 127.922 100.004  1.00 22.47           C
ATOM   1622  C   THR A 219      19.137 130.181 101.155  1.00 15.94           C
ATOM   1623  O   THR A 219      20.326 130.305 100.889  1.00 13.68           O
ATOM   1624  N   THR A 220      18.684 129.929 102.362  1.00 14.12           N
ATOM   1625  CA  THR A 220      19.552 129.835 103.502  1.00 14.36           C
ATOM   1626  CB  THR A 220      18.989 130.679 104.630  1.00 14.56           C
ATOM   1627  OG1 THR A 220      19.013 132.040 104.211  1.00 16.13           O
ATOM   1628  CG2 THR A 220      19.846 130.557 105.892  1.00 14.57           C
ATOM   1629  C   THR A 220      19.800 128.371 103.974  1.00 13.27           C
ATOM   1630  O   THR A 220      18.894 127.614 104.058  1.00 12.87           O
ATOM   1631  N   TYR A 221      21.062 128.053 104.285  1.00 12.81           N
ATOM   1632  CA  TYR A 221      21.473 126.722 104.716  1.00 13.00           C
ATOM   1633  CB  TYR A 221      22.345 126.022 103.658  1.00 12.05           C
ATOM   1634  CG  TYR A 221      21.628 125.800 102.356  1.00 13.13           C
ATOM   1635  CD1 TYR A 221      21.537 126.826 101.431  1.00 12.88           C
ATOM   1636  CE1 TYR A 221      20.807 126.655 100.274  1.00 13.42           C
ATOM   1637  CZ  TYR A 221      20.147 125.442 100.037  1.00 14.16           C
ATOM   1638  OH  TYR A 221      19.458 125.245  98.859  1.00 16.26           O
ATOM   1639  CE2 TYR A 221      20.166 124.441 100.944  1.00 13.37           C
ATOM   1640  CD2 TYR A 221      20.940 124.597 102.091  1.00 13.14           C
ATOM   1641  C   TYR A 221      22.261 126.901 105.986  1.00 13.18           C
ATOM   1642  O   TYR A 221      22.795 128.014 106.257  1.00 15.09           O
ATOM   1643  N   SER A 222      22.281 125.888 106.825  1.00 11.24           N
ATOM   1644  CA  SER A 222      23.179 125.963 107.943  1.00 11.50           C
ATOM   1645  CB  SER A 222      22.429 126.322 109.227  1.00 11.82           C
ATOM   1646  OG  SER A 222      21.523 125.350 109.604  1.00 12.16           O
ATOM   1647  C   SER A 222      23.969 124.673 108.095  1.00 11.66           C
ATOM   1648  O   SER A 222      23.552 123.635 107.590  1.00 11.43           O
ATOM   1649  N   LEU A 223      25.103 124.747 108.799  1.00 10.28           N
ATOM   1650  CA  LEU A 223      25.909 123.615 109.027  1.00  9.62           C
ATOM   1651  CB  LEU A 223      27.288 123.848 108.448  1.00 10.04           C
ATOM   1652  CG  LEU A 223      28.284 122.722 108.527  1.00 10.84           C
ATOM   1653  CD1 LEU A 223      27.830 121.494 107.695  1.00 10.40           C
ATOM   1654  CD2 LEU A 223      29.651 123.201 108.067  1.00 11.17           C
ATOM   1655  C   LEU A 223      25.970 123.389 110.501  1.00  9.23           C
ATOM   1656  O   LEU A 223      26.252 124.317 111.238  1.00  9.95           O
ATOM   1657  N  AARG A 224      25.762 122.142 110.915  0.50  9.60           N
ATOM   1658  N  BARG A 224      25.764 122.141 110.915  0.50  9.58           N
ATOM   1659  CA AARG A 224      25.836 121.719 112.294  0.50  9.47           C
ATOM   1660  CA BARG A 224      25.843 121.718 112.293  0.50  9.45           C
ATOM   1661  CB AARG A 224      24.440 121.236 112.796  0.50 10.20           C
ATOM   1662  CB BARG A 224      24.454 121.226 112.794  0.50 10.17           C
ATOM   1663  CG AARG A 224      23.273 122.171 112.427  0.50 10.58           C
ATOM   1664  CG BARG A 224      23.294 122.147 112.427  0.50 10.48           C
ATOM   1665  CD AARG A 224      22.005 121.945 113.227  0.50 11.82           C
ATOM   1666  CD BARG A 224      21.963 121.705 112.970  0.50 11.63           C
ATOM   1667  NE AARG A 224      20.676 122.308 112.618  0.50 12.04           N
ATOM   1668  NE BARG A 224      21.823 121.586 114.437  0.50 11.89           N
ATOM   1669  CZ AARG A 224      20.260 123.534 112.264  0.50 11.62           C
ATOM   1670  CZ BARG A 224      21.523 122.591 115.257  0.50 10.88           C
ATOM   1671  NH1AARG A 224      21.005 124.614 112.389  0.50 12.24           N
ATOM   1672  NH1BARG A 224      21.416 123.845 114.795  0.50 10.26           N
ATOM   1673  NH2AARG A 224      19.039 123.684 111.782  0.50 11.90           N
ATOM   1674  NH2BARG A 224      21.393 122.330 116.539  0.50 11.11           N
ATOM   1675  C  AARG A 224      26.911 120.616 112.404  0.50  9.10           C
ATOM   1676  C  BARG A 224      26.914 120.616 112.402  0.50  9.09           C
ATOM   1677  O  AARG A 224      27.044 119.739 111.521  0.50  8.68           O
ATOM   1678  O  BARG A 224      27.045 119.739 111.521  0.50  8.67           O
ATOM   1679  N   VAL A 225      27.623 120.637 113.524  1.00  8.35           N
ATOM   1680  CA  VAL A 225      28.717 119.768 113.771  1.00  8.80           C
ATOM   1681  CB  VAL A 225      30.059 120.480 113.575  1.00  9.11           C
ATOM   1682  CG1 VAL A 225      31.211 119.586 113.984  1.00  9.21           C
ATOM   1683  CG2 VAL A 225      30.274 120.837 112.106  1.00  9.60           C
ATOM   1684  C   VAL A 225      28.589 119.237 115.211  1.00  9.13           C
ATOM   1685  O   VAL A 225      28.183 119.970 116.106  1.00  7.93           O
ATOM   1686  N   GLY A 226      28.860 117.942 115.377  1.00  8.68           N
ATOM   1687  CA  GLY A 226      28.873 117.308 116.665  1.00  8.84           C
ATOM   1688  C   GLY A 226      29.535 115.982 116.756  1.00  8.53           C
ATOM   1689  O   GLY A 226      29.860 115.340 115.760  1.00  9.95           O
ATOM   1690  N   GLY A 227      29.684 115.487 117.965  1.00  8.99           N
ATOM   1691  CA  GLY A 227      30.184 114.139 118.152  1.00  9.22           C
ATOM   1692  C   GLY A 227      29.240 113.030 117.694  1.00  9.77           C
ATOM   1693  O   GLY A 227      27.993 113.158 117.744  1.00 10.12           O
ATOM   1694  N   LEU A 228      29.817 111.953 117.205  1.00 10.21           N
ATOM   1695  CA  LEU A 228      29.073 110.773 116.848  1.00 11.55           C
ATOM   1696  CB  LEU A 228      29.860 109.873 115.896  1.00 12.25           C
ATOM   1697  CG  LEU A 228      29.198 108.538 115.496  1.00 12.78           C
ATOM   1698  CD1 LEU A 228      28.012 108.756 114.605  1.00 13.11           C
ATOM   1699  CD2 LEU A 228      30.177 107.643 114.790  1.00 14.00           C
ATOM   1700  C   LEU A 228      28.758 110.018 118.105  1.00 12.85           C
ATOM   1701  O   LEU A 228      29.624 109.433 118.680  1.00 12.16           O
ATOM   1702  N   GLU A 229      27.504 110.098 118.568  1.00 17.53           N
ATOM   1703  CA  GLU A 229      27.014 109.394 119.780  1.00 20.55           C
ATOM   1704  CB  GLU A 229      27.363 107.913 119.825  1.00 23.58           C
ATOM   1705  CG  GLU A 229      26.917 107.059 118.629  1.00 34.45           C
ATOM   1706  CD  GLU A 229      25.619 106.279 118.790  1.00 39.53           C
ATOM   1707  OE1 GLU A 229      25.452 105.681 119.855  1.00 37.40           O
ATOM   1708  OE2 GLU A 229      24.833 106.184 117.821  1.00 45.90           O
ATOM   1709  C   GLU A 229      27.523 110.031 121.075  1.00 20.74           C
ATOM   1710  O   GLU A 229      26.786 110.066 122.042  1.00 21.99           O
ATOM   1711  N   SER A 230      28.784 110.434 121.141  1.00 17.82           N
ATOM   1712  CA  SER A 230      29.306 111.051 122.355  1.00 18.73           C
ATOM   1713  CB  SER A 230      29.623 110.023 123.430  1.00 17.63           C
ATOM   1714  OG  SER A 230      30.621 109.148 123.000  1.00 20.72           O
ATOM   1715  C   SER A 230      30.558 111.860 122.071  1.00 17.86           C
ATOM   1716  O   SER A 230      31.089 111.807 120.975  1.00 19.35           O
ATOM   1717  N   GLY A 231      30.939 112.673 123.023  1.00 17.44           N
ATOM   1718  CA  GLY A 231      32.156 113.477 122.971  1.00 17.18           C
ATOM   1719  C   GLY A 231      31.879 114.901 122.579  1.00 16.96           C
ATOM   1720  O   GLY A 231      30.921 115.171 121.890  1.00 22.00           O
ATOM   1721  N   VAL A 232      32.707 115.831 123.040  1.00 14.74           N
ATOM   1722  CA  VAL A 232      32.634 117.212 122.651  1.00 13.37           C
ATOM   1723  CB  VAL A 232      33.090 118.086 123.835  1.00 14.85           C
ATOM   1724  CG1 VAL A 232      33.126 119.566 123.448  1.00 15.38           C
ATOM   1725  CG2 VAL A 232      32.137 117.872 125.002  1.00 15.42           C
ATOM   1726  C   VAL A 232      33.573 117.423 121.459  1.00 12.91           C
ATOM   1727  O   VAL A 232      34.678 116.879 121.431  1.00 13.27           O
ATOM   1728  N   VAL A 233      33.141 118.207 120.487  1.00 11.71           N
ATOM   1729  CA  VAL A 233      33.942 118.571 119.339  1.00 11.07           C
ATOM   1730  CB  VAL A 233      33.241 118.226 118.028  1.00 10.63           C
ATOM   1731  CG1 VAL A 233      34.065 118.684 116.829  1.00 10.40           C
ATOM   1732  CG2 VAL A 233      32.940 116.742 117.922  1.00 10.60           C
ATOM   1733  C   VAL A 233      34.187 120.046 119.339  1.00 11.20           C
ATOM   1734  O   VAL A 233      33.263 120.839 119.507  1.00 12.47           O
ATOM   1735  N   TRP A 234      35.435 120.434 119.131  1.00 10.91           N
ATOM   1736  CA  TRP A 234      35.765 121.836 118.961  1.00 11.08           C
ATOM   1737  CB  TRP A 234      37.009 122.170 119.754  1.00 11.50           C
ATOM   1738  CG  TRP A 234      36.738 122.427 121.192  1.00 11.32           C
ATOM   1739  CD1 TRP A 234      36.760 121.506 122.197  1.00 11.76           C
ATOM   1740  NE1 TRP A 234      36.468 122.129 123.408  1.00 11.40           N
ATOM   1741  CE2 TRP A 234      36.246 123.455 123.173  1.00 11.75           C
ATOM   1742  CD2 TRP A 234      36.425 123.679 121.784  1.00 10.96           C
ATOM   1743  CE3 TRP A 234      36.234 124.980 121.274  1.00 10.48           C
ATOM   1744  CZ3 TRP A 234      35.930 126.035 122.184  1.00 11.26           C
ATOM   1745  CH2 TRP A 234      35.795 125.784 123.570  1.00 11.28           C
ATOM   1746  CZ2 TRP A 234      35.968 124.527 124.093  1.00 11.43           C
ATOM   1747  C   TRP A 234      36.062 122.061 117.511  1.00 10.85           C
ATOM   1748  O   TRP A 234      36.855 121.360 116.917  1.00 12.50           O
ATOM   1749  N   VAL A 235      35.522 123.125 116.971  1.00 10.72           N
ATOM   1750  CA  VAL A 235      35.836 123.578 115.619  1.00 10.23           C
ATOM   1751  CB  VAL A 235      34.544 124.034 114.911  1.00 10.98           C
ATOM   1752  CG1 VAL A 235      34.878 124.773 113.637  1.00 12.15           C
ATOM   1753  CG2 VAL A 235      33.668 122.856 114.551  1.00 11.03           C
ATOM   1754  C   VAL A 235      36.832 124.702 115.717  1.00 10.21           C
ATOM   1755  O   VAL A 235      36.693 125.600 116.604  1.00 10.39           O
ATOM   1756  N   ASN A 236      37.862 124.646 114.851  1.00 10.55           N
ATOM   1757  CA  ASN A 236      38.946 125.631 114.734  1.00  9.95           C
ATOM   1758  CB  ASN A 236      38.372 127.015 114.382  1.00 10.12           C
ATOM   1759  CG  ASN A 236      37.838 127.087 112.971  1.00 10.51           C
ATOM   1760  OD1 ASN A 236      38.382 126.414 112.072  1.00 10.03           O
ATOM   1761  ND2 ASN A 236      36.775 127.859 112.755  1.00 10.26           N
ATOM   1762  C   ASN A 236      39.803 125.749 115.978  1.00 10.92           C
ATOM   1763  O   ASN A 236      40.239 126.823 116.335  1.00 12.88           O
ATOM   1764  N   ALA A 237      39.912 124.679 116.735  1.00 10.98           N
ATOM   1765  CA  ALA A 237      40.606 124.747 117.980  1.00 10.02           C
ATOM   1766  CB  ALA A 237      39.691 125.333 119.057  1.00 10.03           C
ATOM   1767  C   ALA A 237      41.075 123.363 118.353  1.00 10.15           C
ATOM   1768  O   ALA A 237      40.676 122.400 117.776  1.00  9.92           O
ATOM   1769  N   LEU A 238      41.929 123.310 119.350  1.00 11.09           N
ATOM   1770  CA  LEU A 238      42.374 122.102 119.970  1.00 12.30           C
ATOM   1771  CB  LEU A 238      43.622 122.368 120.869  1.00 12.11           C
ATOM   1772  CG  LEU A 238      44.852 122.933 120.176  1.00 12.24           C
ATOM   1773  CD1 LEU A 238      45.940 123.289 121.200  1.00 13.17           C
ATOM   1774  CD2 LEU A 238      45.425 121.968 119.136  1.00 13.35           C
ATOM   1775  C   LEU A 238      41.274 121.532 120.819  1.00 12.59           C
ATOM   1776  O   LEU A 238      40.269 122.176 121.047  1.00 15.40           O
ATOM   1777  N   SER A 239      41.451 120.301 121.294  1.00 14.13           N
ATOM   1778  CA  SER A 239      40.339 119.592 121.944  1.00 15.16           C
ATOM   1779  CB  SER A 239      40.711 118.110 122.079  1.00 16.11           C
ATOM   1780  OG  SER A 239      41.886 118.024 122.896  1.00 16.70           O
ATOM   1781  C   SER A 239      39.913 120.250 123.277  1.00 15.84           C
ATOM   1782  O   SER A 239      38.871 119.974 123.773  1.00 17.42           O
ATOM   1783  N   ASN A 240      40.731 121.160 123.808  1.00 15.61           N
ATOM   1784  CA  ASN A 240      40.415 121.935 125.025  1.00 17.75           C
ATOM   1785  CB  ASN A 240      41.648 122.061 125.938  1.00 17.66           C
ATOM   1786  CG  ASN A 240      42.822 122.725 125.267  1.00 19.59           C
ATOM   1787  OD1 ASN A 240      42.713 123.345 124.232  1.00 19.01           O
ATOM   1788  ND2 ASN A 240      44.024 122.376 125.735  1.00 27.70           N
ATOM   1789  C   ASN A 240      39.933 123.332 124.751  1.00 17.56           C
ATOM   1790  O   ASN A 240      39.897 124.102 125.649  1.00 22.34           O
ATOM   1791  N   GLY A 241      39.741 123.700 123.497  1.00 16.13           N
ATOM   1792  CA  GLY A 241      39.408 125.066 123.179  1.00 14.78           C
ATOM   1793  C   GLY A 241      40.534 126.039 122.814  1.00 13.25           C
ATOM   1794  O   GLY A 241      40.244 127.136 122.401  1.00 12.67           O
ATOM   1795  N   ASN A 242      41.784 125.680 123.067  1.00 12.63           N
ATOM   1796  CA  ASN A 242      42.904 126.537 122.778  1.00 13.66           C
ATOM   1797  CB  ASN A 242      44.139 126.081 123.496  1.00 13.96           C
ATOM   1798  CG  ASN A 242      44.056 126.287 124.986  1.00 14.74           C
ATOM   1799  OD1 ASN A 242      43.112 126.861 125.508  1.00 15.78           O
ATOM   1800  ND2 ASN A 242      45.089 125.876 125.682  1.00 15.67           N
ATOM   1801  C   ASN A 242      43.201 126.639 121.305  1.00 13.72           C
ATOM   1802  O   ASN A 242      42.773 125.773 120.526  1.00 14.51           O
ATOM   1803  N   ASP A 243      43.816 127.746 120.929  1.00 13.50           N
ATOM   1804  CA  ASP A 243      44.189 128.044 119.540  1.00 14.78           C
ATOM   1805  CB  ASP A 243      44.896 129.389 119.402  1.00 16.90           C
ATOM   1806  CG  ASP A 243      43.998 130.586 119.587  1.00 18.88           C
ATOM   1807  OD1 ASP A 243      42.778 130.508 119.464  1.00 21.95           O
ATOM   1808  OD2 ASP A 243      44.529 131.663 119.860  1.00 23.39           O
ATOM   1809  C   ASP A 243      45.148 127.009 119.007  1.00 14.83           C
ATOM   1810  O   ASP A 243      46.079 126.594 119.666  1.00 14.78           O
ATOM   1811  N   ILE A 244      44.902 126.538 117.794  1.00 14.12           N
ATOM   1812  CA  ILE A 244      45.817 125.597 117.207  1.00 13.67           C
ATOM   1813  CB  ILE A 244      45.199 124.851 116.000  1.00 13.90           C
ATOM   1814  CG1 ILE A 244      43.899 124.156 116.412  1.00 12.61           C
ATOM   1815  CD1 ILE A 244      42.939 123.894 115.259  1.00 13.38           C
ATOM   1816  CG2 ILE A 244      46.223 123.829 115.439  1.00 14.14           C
ATOM   1817  C   ILE A 244      47.064 126.362 116.772  1.00 12.35           C
ATOM   1818  O   ILE A 244      46.963 127.289 115.977  1.00 12.48           O
ATOM   1819  N   LEU A 245      48.222 125.919 117.270  1.00 11.81           N
ATOM   1820  CA  LEU A 245      49.533 126.495 116.936  1.00 12.39           C
ATOM   1821  CB  LEU A 245      49.852 126.307 115.429  1.00 12.39           C
ATOM   1822  CG  LEU A 245      50.182 124.891 114.957  1.00 12.12           C
ATOM   1823  CD1 LEU A 245      50.270 124.780 113.440  1.00 12.73           C
ATOM   1824  CD2 LEU A 245      51.525 124.447 115.487  1.00 12.50           C
ATOM   1825  C   LEU A 245      49.603 128.007 117.326  1.00 12.23           C
ATOM   1826  O   LEU A 245      50.318 128.768 116.699  1.00 11.76           O
ATOM   1827  N   GLY A 246      48.727 128.418 118.244  1.00 12.81           N
ATOM   1828  CA  GLY A 246      48.653 129.802 118.719  1.00 13.29           C
ATOM   1829  C   GLY A 246      48.034 130.824 117.790  1.00 14.14           C
ATOM   1830  O   GLY A 246      48.317 132.000 117.961  1.00 14.02           O
ATOM   1831  N   ILE A 247      47.299 130.403 116.743  1.00 12.88           N
ATOM   1832  CA  ILE A 247      46.816 131.338 115.747  1.00 13.64           C
ATOM   1833  CB  ILE A 247      47.533 131.223 114.348  1.00 14.37           C
ATOM   1834  CG1 ILE A 247      47.372 129.819 113.736  1.00 14.58           C
ATOM   1835  CD1 ILE A 247      47.747 129.729 112.272  1.00 14.22           C
ATOM   1836  CG2 ILE A 247      49.026 131.595 114.486  1.00 15.96           C
ATOM   1837  C   ILE A 247      45.337 131.148 115.541  1.00 14.30           C
ATOM   1838  O   ILE A 247      44.774 130.170 116.001  1.00 14.18           O
ATOM   1839  N   THR A 248      44.721 132.061 114.824  1.00 14.02           N
ATOM   1840  CA  THR A 248      43.345 131.846 114.346  1.00 16.71           C
ATOM   1841  CB  THR A 248      42.705 133.188 113.925  1.00 17.76           C
ATOM   1842  OG1 THR A 248      42.579 134.009 115.066  1.00 18.82           O
ATOM   1843  CG2 THR A 248      41.347 132.998 113.308  1.00 17.80           C
ATOM   1844  C   THR A 248      43.365 130.968 113.116  1.00 14.58           C
ATOM   1845  O   THR A 248      44.227 131.139 112.268  1.00 15.33           O
ATOM   1846  N   ASN A 249      42.464 129.996 113.043  1.00 12.99           N
ATOM   1847  CA  ASN A 249      42.407 129.079 111.879  1.00 12.09           C
ATOM   1848  CB  ASN A 249      42.650 127.649 112.306  1.00 11.19           C
ATOM   1849  CG  ASN A 249      44.080 127.395 112.616  1.00 11.83           C
ATOM   1850  OD1 ASN A 249      44.869 127.117 111.734  1.00 12.14           O
ATOM   1851  ND2 ASN A 249      44.461 127.533 113.906  1.00 12.19           N
ATOM   1852  C   ASN A 249      41.082 129.216 111.173  1.00 12.02           C
ATOM   1853  O   ASN A 249      40.139 129.753 111.743  1.00 12.44           O
ATOM   1854  N   THR A 250      41.045 128.803 109.918  1.00 11.98           N
ATOM   1855  CA  THR A 250      39.944 129.057 109.027  1.00 12.58           C
ATOM   1856  CB  THR A 250      40.417 129.970 107.868  1.00 13.62           C
ATOM   1857  OG1 THR A 250      41.022 131.102 108.441  1.00 18.31           O
ATOM   1858  CG2 THR A 250      39.292 130.501 106.998  1.00 13.66           C
ATOM   1859  C   THR A 250      39.374 127.776 108.483  1.00 11.16           C
ATOM   1860  O   THR A 250      40.059 127.028 107.801  1.00 11.91           O
ATOM   1861  N   SER A 251      38.092 127.529 108.744  1.00 11.31           N
ATOM   1862  CA  SER A 251      37.360 126.487 108.069  1.00 11.51           C
ATOM   1863  CB  SER A 251      36.375 125.843 109.040  1.00 11.88           C
ATOM   1864  OG  SER A 251      37.092 125.150 110.060  1.00 11.15           O
ATOM   1865  C   SER A 251      36.628 127.214 106.967  1.00 12.20           C
ATOM   1866  O   SER A 251      36.381 128.428 107.087  1.00 13.98           O
ATOM   1867  N   ASN A 252      36.180 126.507 105.950  1.00 12.14           N
ATOM   1868  CA  ASN A 252      35.468 127.104 104.802  1.00 11.79           C
ATOM   1869  CB  ASN A 252      36.417 127.183 103.610  1.00 12.42           C
ATOM   1870  CG  ASN A 252      37.519 128.188 103.786  1.00 13.82           C
ATOM   1871  OD1 ASN A 252      37.296 129.367 103.614  1.00 16.14           O
ATOM   1872  ND2 ASN A 252      38.695 127.750 104.152  1.00 12.57           N
ATOM   1873  C   ASN A 252      34.293 126.254 104.323  1.00 11.30           C
ATOM   1874  O   ASN A 252      34.366 125.026 104.336  1.00 11.88           O
ATOM   1875  N   VAL A 253      33.235 126.917 103.876  1.00 10.04           N
ATOM   1876  CA  VAL A 253      32.135 126.311 103.195  1.00 10.43           C
ATOM   1877  CB  VAL A 253      30.824 126.378 103.989  1.00 10.33           C
ATOM   1878  CG1 VAL A 253      29.770 125.573 103.274  1.00 10.13           C
ATOM   1879  CG2 VAL A 253      31.001 125.778 105.406  1.00 11.43           C
ATOM   1880  C   VAL A 253      31.946 127.020 101.875  1.00 10.61           C
ATOM   1881  O   VAL A 253      31.682 128.232 101.865  1.00 10.05           O
ATOM   1882  N   SER A 254      32.094 126.283 100.764  1.00 10.86           N
ATOM   1883  CA  SER A 254      31.913 126.869  99.458  1.00 11.67           C
ATOM   1884  CB  SER A 254      33.166 126.756  98.662  1.00 12.04           C
ATOM   1885  OG  SER A 254      33.454 125.442  98.425  1.00 14.41           O
ATOM   1886  C   SER A 254      30.750 126.290  98.659  1.00 11.33           C
ATOM   1887  O   SER A 254      30.377 125.098  98.806  1.00 11.24           O
ATOM   1888  N   PHE A 255      30.116 127.161  97.888  1.00 10.68           N
ATOM   1889  CA  PHE A 255      28.994 126.803  97.036  1.00 10.62           C
ATOM   1890  CB  PHE A 255      27.732 127.559  97.442  1.00 10.76           C
ATOM   1891  CG  PHE A 255      27.195 127.191  98.811  1.00 10.59           C
ATOM   1892  CD1 PHE A 255      27.845 127.598  99.973  1.00 10.45           C
ATOM   1893  CE1 PHE A 255      27.329 127.302 101.223  1.00 10.38           C
ATOM   1894  CZ  PHE A 255      26.189 126.555 101.319  1.00 11.23           C
ATOM   1895  CE2 PHE A 255      25.504 126.194 100.167  1.00 11.17           C
ATOM   1896  CD2 PHE A 255      26.034 126.507  98.927  1.00 11.00           C
ATOM   1897  C   PHE A 255      29.330 127.197  95.630  1.00 11.29           C
ATOM   1898  O   PHE A 255      29.577 128.373  95.355  1.00 13.45           O
ATOM   1899  N   LEU A 256      29.385 126.226  94.739  1.00 11.47           N
ATOM   1900  CA  LEU A 256      29.649 126.482  93.358  1.00 12.03           C
ATOM   1901  CB  LEU A 256      30.895 125.768  92.930  1.00 11.60           C
ATOM   1902  CG  LEU A 256      31.243 125.837  91.432  1.00 11.69           C
ATOM   1903  CD1 LEU A 256      31.497 127.273  91.014  1.00 11.48           C
ATOM   1904  CD2 LEU A 256      32.469 125.002  91.161  1.00 11.71           C
ATOM   1905  C   LEU A 256      28.458 126.049  92.497  1.00 11.77           C
ATOM   1906  O   LEU A 256      28.054 124.895  92.499  1.00 11.55           O
ATOM   1907  N   GLU A 257      27.898 126.978  91.738  1.00 11.75           N
ATOM   1908  CA  GLU A 257      26.750 126.667  90.894  1.00 12.18           C
ATOM   1909  CB  GLU A 257      26.014 127.958  90.442  1.00 14.01           C
ATOM   1910  CG  GLU A 257      24.712 127.668  89.684  1.00 15.07           C
ATOM   1911  CD  GLU A 257      23.861 128.929  89.426  1.00 16.01           C
ATOM   1912  OE1 GLU A 257      24.360 130.050  89.646  1.00 18.71           O
ATOM   1913  OE2 GLU A 257      22.662 128.748  89.164  1.00 17.05           O
ATOM   1914  C   GLU A 257      27.189 125.907  89.674  1.00 11.43           C
ATOM   1915  O   GLU A 257      28.108 126.319  88.974  1.00 11.11           O
ATOM   1916  N   VAL A 258      26.478 124.843  89.393  1.00 11.34           N
ATOM   1917  CA  VAL A 258      26.758 123.998  88.238  1.00 12.94           C
ATOM   1918  CB  VAL A 258      27.480 122.696  88.676  1.00 12.50           C
ATOM   1919  CG1 VAL A 258      28.875 123.043  89.161  1.00 12.84           C
ATOM   1920  CG2 VAL A 258      26.712 121.932  89.748  1.00 12.27           C
ATOM   1921  C   VAL A 258      25.460 123.616  87.575  1.00 14.24           C
ATOM   1922  O   VAL A 258      24.415 123.661  88.240  1.00 15.49           O
ATOM   1923  N   ILE A 259      25.520 123.192  86.308  1.00 17.25           N
ATOM   1924  CA  ILE A 259      24.324 122.841  85.523  1.00 21.09           C
ATOM   1925  CB  ILE A 259      24.251 123.636  84.197  1.00 24.78           C
ATOM   1926  CG1 ILE A 259      24.470 125.134  84.435  1.00 28.78           C
ATOM   1927  CD1 ILE A 259      23.255 125.860  84.952  1.00 30.17           C
ATOM   1928  CG2 ILE A 259      22.901 123.379  83.510  1.00 24.23           C
ATOM   1929  C   ILE A 259      24.286 121.386  85.151  1.00 19.65           C
ATOM   1930  O   ILE A 259      25.150 120.915  84.399  1.00 24.08           O
ATOM   1931  N   PRO A 260      23.314 120.635  85.678  1.00 22.12           N
ATOM   1932  CA  PRO A 260      23.375 119.206  85.464  1.00 24.60           C
ATOM   1933  CB  PRO A 260      22.344 118.647  86.428  1.00 22.34           C
ATOM   1934  CG  PRO A 260      21.394 119.747  86.684  1.00 21.89           C
ATOM   1935  CD  PRO A 260      22.161 121.019  86.517  1.00 22.55           C
ATOM   1936  C   PRO A 260      22.989 118.823  84.056  1.00 32.61           C
ATOM   1937  O   PRO A 260      22.360 119.614  83.354  1.00 29.70           O
ATOM   1938  N   GLN A 261      23.399 117.598  83.707  1.00 46.93           N
ATOM   1939  CA  GLN A 261      23.162 116.915  82.450  1.00 58.54           C
ATOM   1940  CB  GLN A 261      24.404 116.054  82.136  1.00 58.18           C
ATOM   1941  CG  GLN A 261      25.561 116.840  81.554  1.00 60.52           C
ATOM   1942  CD  GLN A 261      25.398 116.855  80.051  1.00 63.16           C
ATOM   1943  OE1 GLN A 261      24.527 117.562  79.574  1.00 66.41           O
ATOM   1944  NE2 GLN A 261      26.175 116.036  79.300  1.00 54.94           N
ATOM   1945  C   GLN A 261      21.921 116.018  82.596  1.00 69.25           C
ATOM   1946  O   GLN A 261      20.822 116.518  82.852  1.00 71.15           O
ATOM   1947  N   THR A 262      22.104 114.698  82.462  1.00 77.57           N
ATOM   1948  CA  THR A 262      21.011 113.717  82.593  1.00 84.69           C
ATOM   1949  CB  THR A 262      20.171 113.582  81.272  1.00 83.33           C
ATOM   1950  OG1 THR A 262      20.027 114.853  80.618  1.00 72.13           O
ATOM   1951  CG2 THR A 262      18.776 113.039  81.576  1.00 79.80           C
ATOM   1952  C   THR A 262      21.601 112.363  83.089  1.00 85.89           C
ATOM   1953  O   THR A 262      21.874 111.471  82.287  1.00 90.31           O
ATOM   1954  N   ASN A 263      21.778 112.237  84.414  1.00 83.09           N
ATOM   1955  CA  ASN A 263      22.500 111.094  85.099  1.00 76.62           C
ATOM   1956  CB  ASN A 263      22.036 110.976  86.589  1.00 68.93           C
ATOM   1957  CG  ASN A 263      23.075 111.482  87.599  1.00 56.34           C
ATOM   1958  OD1 ASN A 263      24.074 112.106  87.233  1.00 53.96           O
ATOM   1959  ND2 ASN A 263      22.841 111.198  88.879  1.00 44.80           N
ATOM   1960  C   ASN A 263      22.469 109.668  84.454  1.00 78.32           C
ATOM   1961  O   ASN A 263      21.386 109.084  84.269  1.00 74.24           O
ATOM   1962  N   ALA A 264      23.660 109.107  84.164  1.00 79.11           N
ATOM   1963  CA  ALA A 264      23.807 107.775  83.491  1.00 77.29           C
ATOM   1964  CB  ALA A 264      24.056 107.979  81.987  1.00 74.90           C
ATOM   1965  C   ALA A 264      24.870 106.781  84.095  1.00 70.71           C
ATOM   1966  O   ALA A 264      24.848 105.562  83.886  1.00 69.76           O
ATOM   1967  OXT ALA A 264      25.813 107.097  84.815  1.00 58.05           O
TER
ATOM   1968  N   MET B   1      20.081 192.640  15.876  1.00100.47           N
ATOM   1969  CA  MET B   1      20.999 193.311  16.847  1.00 97.78           C
ATOM   1970  CB  MET B   1      22.466 192.981  16.504  1.00100.59           C
ATOM   1971  CG  MET B   1      22.882 191.499  16.753  1.00102.74           C
ATOM   1972  SD  MET B   1      24.088 191.197  18.073  1.00102.93           S
ATOM   1973  CE  MET B   1      25.553 191.898  17.316  1.00 99.39           C
ATOM   1974  C   MET B   1      20.748 194.834  16.875  1.00 94.97           C
ATOM   1975  O   MET B   1      20.772 195.490  15.824  1.00 85.59           O
ATOM   1976  N   GLY B   2      20.479 195.363  18.080  1.00 89.36           N
ATOM   1977  CA  GLY B   2      20.202 196.790  18.318  1.00 80.06           C
ATOM   1978  C   GLY B   2      18.729 197.172  18.501  1.00 71.66           C
ATOM   1979  O   GLY B   2      18.351 198.294  18.131  1.00 72.70           O
ATOM   1980  N   ASN B   3      17.909 196.279  19.080  1.00 55.54           N
ATOM   1981  CA  ASN B   3      16.428 196.378  18.954  1.00 46.01           C
ATOM   1982  CB  ASN B   3      16.054 195.541  17.725  1.00 43.98           C
ATOM   1983  CG  ASN B   3      15.095 196.251  16.777  1.00 47.63           C
ATOM   1984  OD1 ASN B   3      14.039 196.636  17.205  1.00 58.86           O
ATOM   1985  ND2 ASN B   3      15.442 196.399  15.491  1.00 45.53           N
ATOM   1986  C   ASN B   3      15.462 196.040  20.161  1.00 44.21           C
ATOM   1987  O   ASN B   3      15.824 195.411  21.173  1.00 36.49           O
ATOM   1988  N   SER B   4      14.232 196.535  20.068  1.00 35.52           N
ATOM   1989  CA  SER B   4      13.149 196.062  20.926  1.00 35.10           C
ATOM   1990  CB  SER B   4      13.134 196.705  22.317  1.00 38.35           C
ATOM   1991  OG  SER B   4      12.927 198.116  22.244  1.00 43.88           O
ATOM   1992  C   SER B   4      11.825 196.341  20.230  1.00 28.23           C
ATOM   1993  O   SER B   4      11.740 197.177  19.328  1.00 28.82           O
ATOM   1994  N   GLY B   5      10.815 195.566  20.572  1.00 23.81           N
ATOM   1995  CA  GLY B   5       9.511 195.722  19.954  1.00 21.98           C
ATOM   1996  C   GLY B   5       8.741 194.415  19.947  1.00 17.10           C
ATOM   1997  O   GLY B   5       8.675 193.727  20.923  1.00 13.64           O
ATOM   1998  N   PHE B   6       8.137 194.128  18.804  1.00 14.21           N
ATOM   1999  CA  PHE B   6       7.345 192.925  18.582  1.00 12.81           C
ATOM   2000  CB  PHE B   6       5.856 193.213  18.660  1.00 11.64           C
ATOM   2001  CG  PHE B   6       5.451 193.872  19.950  1.00 11.62           C
ATOM   2002  CD1 PHE B   6       5.100 193.113  21.054  1.00 11.04           C
ATOM   2003  CE1 PHE B   6       4.745 193.736  22.255  1.00 11.80           C
ATOM   2004  CZ  PHE B   6       4.705 195.117  22.336  1.00 11.84           C
ATOM   2005  CE2 PHE B   6       5.036 195.873  21.192  1.00 11.56           C
ATOM   2006  CD2 PHE B   6       5.424 195.250  20.045  1.00 10.35           C
ATOM   2007  C   PHE B   6       7.699 192.341  17.265  1.00 13.23           C
ATOM   2008  O   PHE B   6       7.975 193.095  16.300  1.00 14.87           O
ATOM   2009  N   TYR B   7       7.720 191.028  17.180  1.00 13.81           N
ATOM   2010  CA  TYR B   7       8.057 190.343  15.920  1.00 15.32           C
ATOM   2011  CB  TYR B   7       9.571 190.209  15.742  1.00 15.70           C
ATOM   2012  CG  TYR B   7      10.200 189.025  16.400  1.00 16.48           C
ATOM   2013  CD1 TYR B   7      10.139 188.891  17.763  1.00 17.97           C
ATOM   2014  CE1 TYR B   7      10.689 187.806  18.407  1.00 18.90           C
ATOM   2015  CZ  TYR B   7      11.345 186.837  17.679  1.00 19.03           C
ATOM   2016  OH  TYR B   7      11.908 185.761  18.374  1.00 21.51           O
ATOM   2017  CE2 TYR B   7      11.425 186.949  16.314  1.00 17.88           C
ATOM   2018  CD2 TYR B   7      10.857 188.045  15.676  1.00 16.63           C
ATOM   2019  C   TYR B   7       7.416 188.965  15.825  1.00 16.58           C
ATOM   2020  O   TYR B   7       6.991 188.384  16.819  1.00 15.72           O
ATOM   2021  N   LEU B   8       7.273 188.498  14.613  1.00 18.33           N
ATOM   2022  CA  LEU B   8       6.680 187.212  14.336  1.00 22.63           C
ATOM   2023  CB  LEU B   8       5.983 187.347  12.972  1.00 24.37           C
ATOM   2024  CG  LEU B   8       5.896 186.453  11.814  1.00 28.51           C
ATOM   2025  CD1 LEU B   8       6.089 185.051  12.280  1.00 33.38           C
ATOM   2026  CD2 LEU B   8       4.652 186.618  10.943  1.00 30.83           C
ATOM   2027  C   LEU B   8       7.765 186.115  14.378  1.00 23.93           C
ATOM   2028  O   LEU B   8       8.779 186.234  13.703  1.00 19.59           O
ATOM   2029  N   TYR B   9       7.532 185.067  15.192  1.00 25.50           N
ATOM   2030  CA  TYR B   9       8.321 183.810  15.124  1.00 29.41           C
ATOM   2031  CB  TYR B   9       9.282 183.575  16.305  1.00 34.08           C
ATOM   2032  CG  TYR B   9      10.683 183.593  15.761  1.00 46.56           C
ATOM   2033  CD1 TYR B   9      10.994 184.263  14.528  1.00 56.84           C
ATOM   2034  CE1 TYR B   9      12.290 184.301  14.015  1.00 60.30           C
ATOM   2035  CZ  TYR B   9      13.300 183.684  14.735  1.00 66.21           C
ATOM   2036  OH  TYR B   9      14.591 183.708  14.257  1.00 70.52           O
ATOM   2037  CE2 TYR B   9      13.009 183.037  15.940  1.00 64.61           C
ATOM   2038  CD2 TYR B   9      11.710 182.993  16.440  1.00 55.54           C
ATOM   2039  C   TYR B   9       7.433 182.621  14.726  1.00 26.39           C
ATOM   2040  O   TYR B   9       6.425 182.327  15.365  1.00 24.60           O
ATOM   2041  N   ASN B  10       7.822 181.997  13.617  1.00 30.63           N
ATOM   2042  CA  ASN B  10       6.925 181.301  12.685  1.00 33.74           C
ATOM   2043  CB  ASN B  10       6.918 179.767  12.919  1.00 41.22           C
ATOM   2044  CG  ASN B  10       7.118 179.369  14.352  1.00 43.02           C
ATOM   2045  OD1 ASN B  10       6.219 179.535  15.173  1.00 48.93           O
ATOM   2046  ND2 ASN B  10       8.261 178.766  14.644  1.00 47.86           N
ATOM   2047  C   ASN B  10       5.503 181.898  12.537  1.00 35.07           C
ATOM   2048  O   ASN B  10       5.178 182.477  11.491  1.00 30.62           O
ATOM   2049  N   THR B  11       4.681 181.719  13.567  1.00 29.21           N
ATOM   2050  CA  THR B  11       3.302 182.177  13.598  1.00 28.21           C
ATOM   2051  CB  THR B  11       2.309 180.959  13.468  1.00 29.37           C
ATOM   2052  OG1 THR B  11       1.898 180.504  14.777  1.00 30.78           O
ATOM   2053  CG2 THR B  11       2.904 179.765  12.751  1.00 29.31           C
ATOM   2054  C   THR B  11       2.928 182.852  14.940  1.00 25.38           C
ATOM   2055  O   THR B  11       1.777 183.206  15.101  1.00 25.24           O
ATOM   2056  N   GLN B  12       3.850 182.954  15.906  1.00 21.03           N
ATOM   2057  CA  GLN B  12       3.501 183.581  17.184  1.00 24.62           C
ATOM   2058  CB  GLN B  12       4.037 182.844  18.421  1.00 25.18           C
ATOM   2059  CG  GLN B  12       5.143 181.860  18.130  1.00 28.36           C
ATOM   2060  CD  GLN B  12       5.514 181.001  19.335  1.00 30.93           C
ATOM   2061  OE1 GLN B  12       4.978 181.167  20.424  1.00 28.69           O
ATOM   2062  NE2 GLN B  12       6.457 180.095  19.131  1.00 30.41           N
ATOM   2063  C   GLN B  12       4.064 184.996  17.223  1.00 23.47           C
ATOM   2064  O   GLN B  12       5.241 185.196  16.929  1.00 20.58           O
ATOM   2065  N   ASN B  13       3.215 185.915  17.667  1.00 21.02           N
ATOM   2066  CA  ASN B  13       3.542 187.311  17.781  1.00 21.35           C
ATOM   2067  CB  ASN B  13       2.280 188.099  17.623  1.00 22.43           C
ATOM   2068  CG  ASN B  13       2.208 188.690  16.305  1.00 27.77           C
ATOM   2069  OD1 ASN B  13       1.637 188.068  15.435  1.00 25.87           O
ATOM   2070  ND2 ASN B  13       2.883 189.831  16.093  1.00 30.80           N
ATOM   2071  C   ASN B  13       4.193 187.642  19.097  1.00 19.64           C
ATOM   2072  O   ASN B  13       3.508 187.730  20.119  1.00 19.98           O
ATOM   2073  N   CYS B  14       5.501 187.867  19.072  1.00 17.76           N
ATOM   2074  CA  CYS B  14       6.262 187.923  20.321  1.00 20.43           C
ATOM   2075  CB  CYS B  14       7.474 187.003  20.228  1.00 21.67           C
ATOM   2076  SG  CYS B  14       7.150 185.304  19.660  1.00 22.44           S
ATOM   2077  C   CYS B  14       6.775 189.323  20.663  1.00 20.19           C
ATOM   2078  O   CYS B  14       7.180 190.068  19.777  1.00 19.05           O
ATOM   2079  N   VAL B  15       6.814 189.636  21.934  1.00 17.62           N
ATOM   2080  CA  VAL B  15       7.529 190.785  22.439  1.00 18.55           C
ATOM   2081  CB  VAL B  15       6.996 191.292  23.801  1.00 20.84           C
ATOM   2082  CG1 VAL B  15       7.216 190.255  24.896  1.00 20.37           C
ATOM   2083  CG2 VAL B  15       7.679 192.606  24.209  1.00 20.47           C
ATOM   2084  C   VAL B  15       8.988 190.442  22.590  1.00 19.95           C
ATOM   2085  O   VAL B  15       9.340 189.326  22.975  1.00 18.85           O
ATOM   2086  N   PHE B  16       9.848 191.399  22.262  1.00 21.62           N
ATOM   2087  CA  PHE B  16      11.285 191.204  22.374  1.00 22.26           C
ATOM   2088  CB  PHE B  16      11.928 190.632  21.073  1.00 20.72           C
ATOM   2089  CG  PHE B  16      12.195 191.660  20.000  1.00 18.44           C
ATOM   2090  CD1 PHE B  16      11.192 192.105  19.164  1.00 18.07           C
ATOM   2091  CE1 PHE B  16      11.450 193.049  18.167  1.00 17.85           C
ATOM   2092  CZ  PHE B  16      12.732 193.547  18.022  1.00 17.94           C
ATOM   2093  CE2 PHE B  16      13.738 193.106  18.848  1.00 18.78           C
ATOM   2094  CD2 PHE B  16      13.470 192.167  19.836  1.00 18.58           C
ATOM   2095  C   PHE B  16      11.989 192.475  22.787  1.00 25.49           C
ATOM   2096  O   PHE B  16      11.512 193.584  22.566  1.00 21.12           O
ATOM   2097  N   ALA B  17      13.161 192.279  23.372  1.00 32.22           N
ATOM   2098  CA  ALA B  17      13.933 193.340  23.988  1.00 39.87           C
ATOM   2099  CB  ALA B  17      13.161 193.930  25.161  1.00 38.54           C
ATOM   2100  C   ALA B  17      15.314 192.788  24.377  1.00 53.32           C
ATOM   2101  O   ALA B  17      16.108 193.467  25.019  1.00 50.05           O
ATOM   2102  N   ASP B  18      15.583 191.543  23.974  1.00 73.23           N
ATOM   2103  CA  ASP B  18      16.985 191.001  23.864  1.00 86.11           C
ATOM   2104  CB  ASP B  18      17.774 191.599  22.672  1.00 81.12           C
ATOM   2105  CG  ASP B  18      17.226 191.179  21.311  1.00 80.82           C
ATOM   2106  OD1 ASP B  18      16.621 190.088  21.202  1.00 79.04           O
ATOM   2107  OD2 ASP B  18      17.440 191.942  20.338  1.00 75.04           O
ATOM   2108  C   ASP B  18      17.806 191.159  25.158  1.00 96.76           C
ATOM   2109  O   ASP B  18      18.554 190.252  25.550  1.00 87.97           O
ATOM   2110  N   ASN B  19      17.688 192.338  25.769  1.00106.49           N
ATOM   2111  CA  ASN B  19      17.896 192.502  27.207  1.00104.70           C
ATOM   2112  CB  ASN B  19      19.124 193.437  27.576  1.00126.35           C
ATOM   2113  CG  ASN B  19      18.761 194.932  27.540  1.00143.41           C
ATOM   2114  OD1 ASN B  19      18.027 195.379  26.655  1.00157.65           O
ATOM   2115  ND2 ASN B  19      19.311 195.718  28.478  1.00146.56           N
ATOM   2116  C   ASN B  19      16.570 193.089  27.672  1.00 87.72           C
ATOM   2117  O   ASN B  19      15.801 193.631  26.876  1.00 86.23           O
ATOM   2118  N   ILE B  20      16.277 192.975  28.950  1.00 80.29           N
ATOM   2119  CA  ILE B  20      14.886 193.057  29.376  1.00 78.16           C
ATOM   2120  CB  ILE B  20      14.111 191.689  29.214  1.00 93.96           C
ATOM   2121  CG1 ILE B  20      14.705 190.823  28.043  1.00101.37           C
ATOM   2122  CD1 ILE B  20      14.221 191.084  26.628  1.00100.48           C
ATOM   2123  CG2 ILE B  20      12.601 191.989  29.220  1.00 96.28           C
ATOM   2124  C   ILE B  20      14.787 193.303  30.832  1.00 72.35           C
ATOM   2125  O   ILE B  20      15.616 192.815  31.603  1.00 59.10           O
ATOM   2126  N   LYS B  21      13.746 194.029  31.220  1.00 69.76           N
ATOM   2127  CA  LYS B  21      13.226 193.800  32.553  1.00 69.92           C
ATOM   2128  CB  LYS B  21      14.196 193.831  33.748  1.00 72.38           C
ATOM   2129  CG  LYS B  21      14.908 192.471  34.025  1.00 72.53           C
ATOM   2130  CD  LYS B  21      15.001 191.924  35.447  1.00 65.09           C
ATOM   2131  CE  LYS B  21      15.908 190.636  35.511  1.00 61.50           C
ATOM   2132  NZ  LYS B  21      15.090 189.383  35.589  1.00 61.40           N
ATOM   2133  C   LYS B  21      11.768 193.415  32.759  1.00 68.23           C
ATOM   2134  O   LYS B  21      11.177 192.561  32.033  1.00 62.65           O
ATOM   2135  N   VAL B  22      11.288 193.991  33.853  1.00 73.34           N
ATOM   2136  CA  VAL B  22       9.968 194.501  34.056  1.00 80.29           C
ATOM   2137  CB  VAL B  22       9.436 195.496  33.104  1.00 87.32           C
ATOM   2138  CG1 VAL B  22      10.554 196.429  32.797  1.00 87.90           C
ATOM   2139  CG2 VAL B  22       8.835 194.904  31.819  1.00 99.17           C
ATOM   2140  C   VAL B  22       9.490 194.728  35.436  1.00 84.12           C
ATOM   2141  O   VAL B  22      10.298 195.212  36.266  1.00100.09           O
ATOM   2142  N   GLY B  23       8.233 194.381  35.729  1.00 82.06           N
ATOM   2143  CA  GLY B  23       7.527 194.905  36.871  1.00 84.74           C
ATOM   2144  C   GLY B  23       8.328 194.900  38.165  1.00 96.08           C
ATOM   2145  O   GLY B  23       8.599 193.840  38.707  1.00102.35           O
ATOM   2146  N   GLN B  24       8.636 196.106  38.660  1.00102.63           N
ATOM   2147  CA  GLN B  24       9.637 196.438  39.723  1.00 97.53           C
ATOM   2148  CB  GLN B  24       9.612 195.500  40.906  1.00 91.79           C
ATOM   2149  CG  GLN B  24       8.247 195.296  41.427  1.00 87.94           C
ATOM   2150  CD  GLN B  24       7.377 196.449  41.081  1.00 79.30           C
ATOM   2151  OE1 GLN B  24       6.628 196.473  40.085  1.00 66.45           O
ATOM   2152  NE2 GLN B  24       7.568 197.474  41.843  1.00 84.42           N
ATOM   2153  C   GLN B  24      10.995 196.451  39.096  1.00107.27           C
ATOM   2154  O   GLN B  24      11.057 196.947  38.022  1.00129.13           O
ATOM   2155  N   MET B  25      12.056 195.893  39.694  1.00110.79           N
ATOM   2156  CA  MET B  25      13.362 195.823  39.045  1.00108.36           C
ATOM   2157  CB  MET B  25      13.216 195.491  37.566  1.00100.03           C
ATOM   2158  CG  MET B  25      14.556 195.298  36.857  1.00 97.37           C
ATOM   2159  SD  MET B  25      14.911 195.988  35.222  1.00 98.84           S
ATOM   2160  CE  MET B  25      13.602 197.113  34.839  1.00103.04           C
ATOM   2161  C   MET B  25      14.194 197.097  39.177  1.00113.66           C
ATOM   2162  O   MET B  25      13.670 198.216  39.166  1.00101.94           O
ATOM   2163  N   THR B  26      15.502 196.880  39.331  1.00124.55           N
ATOM   2164  CA  THR B  26      16.524 197.851  38.973  1.00124.85           C
ATOM   2165  CB  THR B  26      17.627 197.945  40.050  1.00118.93           C
ATOM   2166  OG1 THR B  26      18.105 196.629  40.362  1.00116.76           O
ATOM   2167  CG2 THR B  26      17.125 198.624  41.319  1.00117.72           C
ATOM   2168  C   THR B  26      17.251 197.352  37.688  1.00134.22           C
ATOM   2169  O   THR B  26      18.207 196.577  37.806  1.00133.27           O
ATOM   2170  N   GLU B  27      16.824 197.748  36.480  1.00148.90           N
ATOM   2171  CA  GLU B  27      17.617 197.501  35.243  1.00159.20           C
ATOM   2172  CB  GLU B  27      18.890 198.345  35.365  1.00159.49           C
ATOM   2173  CG  GLU B  27      18.742 199.778  35.897  1.00155.69           C
ATOM   2174  CD  GLU B  27      20.026 200.580  35.768  1.00156.53           C
ATOM   2175  OE1 GLU B  27      20.761 200.396  34.777  1.00149.83           O
ATOM   2176  OE2 GLU B  27      20.305 201.404  36.664  1.00164.42           O
ATOM   2177  C   GLU B  27      17.909 195.982  34.935  1.00165.86           C
ATOM   2178  O   GLU B  27      17.553 195.097  35.731  1.00165.57           O
ATOM   2179  N   PRO B  28      18.542 195.678  33.770  1.00168.90           N
ATOM   2180  CA  PRO B  28      18.429 194.335  33.146  1.00167.14           C
ATOM   2181  CB  PRO B  28      19.183 194.493  31.814  1.00156.48           C
ATOM   2182  CG  PRO B  28      19.301 195.952  31.584  1.00154.59           C
ATOM   2183  CD  PRO B  28      19.326 196.600  32.927  1.00163.29           C
ATOM   2184  C   PRO B  28      18.969 193.103  33.903  1.00173.84           C
ATOM   2185  O   PRO B  28      19.518 193.241  35.004  1.00182.53           O
ATOM   2186  N   LEU B  29      18.832 191.930  33.262  1.00173.17           N
ATOM   2187  CA  LEU B  29      19.157 190.618  33.850  1.00165.91           C
ATOM   2188  CB  LEU B  29      18.476 189.392  33.102  1.00161.92           C
ATOM   2189  CG  LEU B  29      18.201 189.159  31.596  1.00146.89           C
ATOM   2190  CD1 LEU B  29      17.413 187.847  31.440  1.00134.37           C
ATOM   2191  CD2 LEU B  29      17.445 190.282  30.935  1.00144.79           C
ATOM   2192  C   LEU B  29      20.674 190.388  33.877  1.00165.63           C
ATOM   2193  O   LEU B  29      21.329 190.407  32.825  1.00154.94           O
ATOM   2194  N   LYS B  30      21.215 190.170  35.077  1.00159.99           N
ATOM   2195  CA  LYS B  30      22.609 189.729  35.239  1.00139.52           C
ATOM   2196  CB  LYS B  30      23.267 190.301  36.510  1.00130.86           C
ATOM   2197  CG  LYS B  30      22.996 191.754  36.813  1.00123.17           C
ATOM   2198  CD  LYS B  30      23.353 192.104  38.249  1.00112.22           C
ATOM   2199  CE  LYS B  30      23.259 193.598  38.510  1.00115.88           C
ATOM   2200  NZ  LYS B  30      22.015 194.212  37.973  1.00118.22           N
ATOM   2201  C   LYS B  30      22.657 188.192  35.260  1.00136.09           C
ATOM   2202  O   LYS B  30      21.800 187.500  34.678  1.00107.66           O
ATOM   2203  N   ASP B  31      23.680 187.664  35.922  1.00155.10           N
ATOM   2204  CA  ASP B  31      23.908 186.222  36.001  1.00169.15           C
ATOM   2205  CB  ASP B  31      25.215 185.903  36.715  1.00165.87           C
ATOM   2206  CG  ASP B  31      26.144 187.096  36.826  1.00163.16           C
ATOM   2207  OD1 ASP B  31      25.673 188.246  36.980  1.00159.90           O
ATOM   2208  OD2 ASP B  31      27.359 186.873  36.761  1.00163.85           O
ATOM   2209  C   ASP B  31      22.762 185.433  36.653  1.00176.55           C
ATOM   2210  O   ASP B  31      22.323 185.754  37.771  1.00184.48           O
ATOM   2211  N   GLN B  32      22.282 184.429  35.910  1.00174.17           N
ATOM   2212  CA  GLN B  32      21.342 183.386  36.361  1.00173.23           C
ATOM   2213  CB  GLN B  32      22.053 182.179  37.084  1.00169.38           C
ATOM   2214  CG  GLN B  32      23.244 182.464  37.976  1.00169.96           C
ATOM   2215  CD  GLN B  32      22.917 183.359  39.158  1.00170.41           C
ATOM   2216  OE1 GLN B  32      21.754 183.614  39.456  1.00162.66           O
ATOM   2217  NE2 GLN B  32      23.949 183.838  39.841  1.00173.38           N
ATOM   2218  C   GLN B  32      20.095 183.921  37.090  1.00174.93           C
ATOM   2219  O   GLN B  32      19.568 183.251  37.961  1.00180.45           O
ATOM   2220  N   GLN B  33      19.600 185.106  36.709  1.00163.50           N
ATOM   2221  CA  GLN B  33      18.318 185.585  37.232  1.00146.67           C
ATOM   2222  CB  GLN B  33      18.295 187.093  37.426  1.00142.50           C
ATOM   2223  CG  GLN B  33      19.353 187.581  38.379  1.00134.89           C
ATOM   2224  CD  GLN B  33      19.365 189.068  38.632  1.00123.16           C
ATOM   2225  OE1 GLN B  33      19.479 189.437  39.770  1.00117.67           O
ATOM   2226  NE2 GLN B  33      19.235 189.916  37.616  1.00121.60           N
ATOM   2227  C   GLN B  33      17.200 185.200  36.297  1.00137.18           C
ATOM   2228  O   GLN B  33      17.394 185.023  35.093  1.00112.13           O
ATOM   2229  N   ILE B  34      16.019 185.056  36.877  1.00140.18           N
ATOM   2230  CA  ILE B  34      14.858 184.657  36.128  1.00145.88           C
ATOM   2231  CB  ILE B  34      14.734 183.095  36.205  1.00146.84           C
ATOM   2232  CG1 ILE B  34      15.867 182.347  35.383  1.00138.61           C
ATOM   2233  CD1 ILE B  34      17.010 181.790  36.213  1.00129.94           C
ATOM   2234  CG2 ILE B  34      13.342 182.621  35.832  1.00150.42           C
ATOM   2235  C   ILE B  34      13.667 185.527  36.657  1.00144.30           C
ATOM   2236  O   ILE B  34      13.810 186.333  37.621  1.00126.28           O
ATOM   2237  N   ILE B  35      12.527 185.426  35.972  1.00140.70           N
ATOM   2238  CA  ILE B  35      11.338 186.243  36.265  1.00129.11           C
ATOM   2239  CB  ILE B  35      10.427 186.515  35.013  1.00128.83           C
ATOM   2240  CG1 ILE B  35       9.626 185.235  34.497  1.00126.18           C
ATOM   2241  CD1 ILE B  35      10.414 184.028  34.022  1.00117.96           C
ATOM   2242  CG2 ILE B  35      11.247 187.249  33.967  1.00129.44           C
ATOM   2243  C   ILE B  35      10.419 185.517  37.178  1.00123.60           C
ATOM   2244  O   ILE B  35       9.960 184.447  36.806  1.00126.95           O
ATOM   2245  N   LEU B  36      10.130 186.097  38.341  1.00117.09           N
ATOM   2246  CA  LEU B  36       9.319 185.392  39.352  1.00117.32           C
ATOM   2247  CB  LEU B  36      10.208 184.610  40.354  1.00117.80           C
ATOM   2248  CG  LEU B  36      11.528 183.856  39.919  1.00112.92           C
ATOM   2249  CD1 LEU B  36      11.545 182.701  38.895  1.00105.44           C
ATOM   2250  CD2 LEU B  36      12.471 184.929  39.410  1.00114.67           C
ATOM   2251  C   LEU B  36       8.358 186.328  40.111  1.00110.78           C
ATOM   2252  O   LEU B  36       8.715 187.486  40.374  1.00115.31           O
ATOM   2253  N   GLY B  37       7.152 185.813  40.406  1.00 99.41           N
ATOM   2254  CA  GLY B  37       6.182 186.413  41.420  1.00 93.81           C
ATOM   2255  C   GLY B  37       4.788 186.781  40.902  1.00 91.40           C
ATOM   2256  O   GLY B  37       4.500 186.527  39.744  1.00 87.64           O
ATOM   2257  N   THR B  38       3.875 187.367  41.697  1.00 97.21           N
ATOM   2258  CA  THR B  38       3.867 187.463  43.211  1.00100.95           C
ATOM   2259  CB  THR B  38       5.144 188.160  43.829  1.00104.22           C
ATOM   2260  OG1 THR B  38       6.257 187.276  43.765  1.00114.16           O
ATOM   2261  CG2 THR B  38       5.021 188.596  45.329  1.00103.59           C
ATOM   2262  C   THR B  38       2.641 188.312  43.569  1.00 97.45           C
ATOM   2263  O   THR B  38       2.820 189.448  43.945  1.00 94.25           O
ATOM   2264  N   THR B  39       1.419 187.773  43.455  1.00 95.33           N
ATOM   2265  CA  THR B  39       0.159 188.560  43.519  1.00106.99           C
ATOM   2266  CB  THR B  39      -0.143 189.161  44.908  1.00105.21           C
ATOM   2267  OG1 THR B  39      -0.277 188.134  45.901  1.00104.24           O
ATOM   2268  CG2 THR B  39      -1.419 190.036  44.906  1.00 99.29           C
ATOM   2269  C   THR B  39       0.111 189.650  42.435  1.00123.34           C
ATOM   2270  O   THR B  39      -0.289 189.416  41.283  1.00140.12           O
ATOM   2271  N   SER B  40       0.505 190.854  42.818  1.00122.11           N
ATOM   2272  CA  SER B  40       0.653 191.937  41.838  1.00111.92           C
ATOM   2273  CB  SER B  40       0.578 193.302  42.527  1.00110.32           C
ATOM   2274  OG  SER B  40       0.463 194.322  41.555  1.00110.20           O
ATOM   2275  C   SER B  40       1.917 191.792  40.943  1.00110.36           C
ATOM   2276  O   SER B  40       1.882 191.115  39.893  1.00101.50           O
ATOM   2277  N   THR B  41       3.029 192.380  41.388  1.00114.20           N
ATOM   2278  CA  THR B  41       4.193 192.614  40.515  1.00116.10           C
ATOM   2279  CB  THR B  41       4.647 194.119  40.554  1.00116.80           C
ATOM   2280  OG1 THR B  41       3.790 194.951  41.367  1.00117.46           O
ATOM   2281  CG2 THR B  41       4.743 194.719  39.145  1.00115.40           C
ATOM   2282  C   THR B  41       5.424 191.697  40.815  1.00119.23           C
ATOM   2283  O   THR B  41       5.666 191.385  41.974  1.00118.43           O
ATOM   2284  N   PRO B  42       6.210 191.280  39.778  1.00143.41           N
ATOM   2285  CA  PRO B  42       7.379 190.354  39.923  1.00152.13           C
ATOM   2286  CB  PRO B  42       7.497 189.713  38.509  1.00165.46           C
ATOM   2287  CG  PRO B  42       6.304 190.191  37.745  1.00165.39           C
ATOM   2288  CD  PRO B  42       5.970 191.520  38.343  1.00158.07           C
ATOM   2289  C   PRO B  42       8.744 190.964  40.310  1.00146.60           C
ATOM   2290  O   PRO B  42       8.912 192.173  40.271  1.00157.58           O
ATOM   2291  N   VAL B  43       9.725 190.114  40.622  1.00133.90           N
ATOM   2292  CA  VAL B  43      11.112 190.565  40.824  1.00137.54           C
ATOM   2293  CB  VAL B  43      11.527 190.488  42.308  1.00133.33           C
ATOM   2294  CG1 VAL B  43      10.662 191.406  43.151  1.00132.42           C
ATOM   2295  CG2 VAL B  43      11.445 189.062  42.830  1.00129.68           C
ATOM   2296  C   VAL B  43      12.117 189.740  40.003  1.00154.94           C
ATOM   2297  O   VAL B  43      11.776 188.654  39.489  1.00180.61           O
ATOM   2298  N   ALA B  44      13.333 190.286  39.860  1.00157.68           N
ATOM   2299  CA  ALA B  44      14.489 189.573  39.302  1.00150.35           C
ATOM   2300  CB  ALA B  44      15.492 190.542  38.679  1.00144.38           C
ATOM   2301  C   ALA B  44      15.148 188.806  40.435  1.00144.58           C
ATOM   2302  O   ALA B  44      15.662 189.415  41.377  1.00140.77           O
ATOM   2303  N   ALA B  45      15.116 187.478  40.353  1.00141.63           N
ATOM   2304  CA  ALA B  45      15.617 186.630  41.433  1.00148.39           C
ATOM   2305  CB  ALA B  45      14.479 185.839  42.062  1.00142.07           C
ATOM   2306  C   ALA B  45      16.697 185.683  40.925  1.00153.83           C
ATOM   2307  O   ALA B  45      16.469 184.926  39.987  1.00151.20           O
ATOM   2308  N   LYS B  46      17.868 185.733  41.557  1.00167.18           N
ATOM   2309  CA  LYS B  46      18.964 184.811  41.245  1.00170.69           C
ATOM   2310  CB  LYS B  46      20.304 185.314  41.824  1.00177.77           C
ATOM   2311  CG  LYS B  46      20.799 186.678  41.360  1.00177.46           C
ATOM   2312  CD  LYS B  46      22.226 186.937  41.782  1.00174.17           C
ATOM   2313  CE  LYS B  46      22.867 188.074  41.020  1.00171.47           C
ATOM   2314  NZ  LYS B  46      23.895 187.598  40.057  1.00170.39           N
ATOM   2315  C   LYS B  46      18.703 183.434  41.828  1.00166.79           C
ATOM   2316  O   LYS B  46      18.238 183.315  42.966  1.00163.80           O
ATOM   2317  N   MET B  47      19.001 182.399  41.041  1.00160.00           N
ATOM   2318  CA  MET B  47      18.983 181.026  41.524  1.00157.31           C
ATOM   2319  CB  MET B  47      18.521 180.077  40.427  1.00154.57           C
ATOM   2320  CG  MET B  47      17.129 180.334  40.001  1.00147.84           C
ATOM   2321  SD  MET B  47      15.958 180.175  41.345  1.00137.77           S
ATOM   2322  CE  MET B  47      15.627 181.891  41.598  1.00135.49           C
ATOM   2323  C   MET B  47      20.375 180.637  41.988  1.00162.69           C
ATOM   2324  O   MET B  47      21.352 180.890  41.294  1.00147.85           O
ATOM   2325  N   THR B  48      20.444 179.959  43.131  1.00180.90           N
ATOM   2326  CA  THR B  48      21.727 179.710  43.825  1.00186.98           C
ATOM   2327  CB  THR B  48      22.154 180.887  44.741  1.00182.36           C
ATOM   2328  OG1 THR B  48      22.845 181.888  43.981  1.00185.18           O
ATOM   2329  CG2 THR B  48      23.066 180.405  45.878  1.00174.25           C
ATOM   2330  C   THR B  48      21.617 178.470  44.686  1.00193.51           C
ATOM   2331  O   THR B  48      20.572 178.261  45.277  1.00202.07           O
ATOM   2332  N   ALA B  49      22.704 177.699  44.806  1.00193.71           N
ATOM   2333  CA  ALA B  49      22.677 176.414  45.504  1.00189.05           C
ATOM   2334  CB  ALA B  49      23.460 175.387  44.706  1.00181.27           C
ATOM   2335  C   ALA B  49      23.224 176.525  46.939  1.00188.61           C
ATOM   2336  O   ALA B  49      24.414 176.383  47.163  1.00185.86           O
ATOM   2337  N   SER B  50      22.328 176.745  47.900  1.00186.51           N
ATOM   2338  CA  SER B  50      22.687 177.124  49.292  1.00175.79           C
ATOM   2339  CB  SER B  50      21.373 177.489  50.027  1.00173.66           C
ATOM   2340  OG  SER B  50      21.419 177.213  51.405  1.00173.82           O
ATOM   2341  C   SER B  50      23.546 176.137  50.133  1.00167.14           C
ATOM   2342  O   SER B  50      24.718 176.405  50.482  1.00159.12           O
ATOM   2343  N   ASP B  51      22.930 175.017  50.482  1.00164.24           N
ATOM   2344  CA  ASP B  51      23.585 173.945  51.289  1.00158.04           C
ATOM   2345  CB  ASP B  51      22.623 173.432  52.375  1.00146.14           C
ATOM   2346  CG  ASP B  51      21.233 173.131  51.831  1.00135.21           C
ATOM   2347  OD1 ASP B  51      21.117 172.366  50.846  1.00127.12           O
ATOM   2348  OD2 ASP B  51      20.265 173.696  52.371  1.00121.61           O
ATOM   2349  C   ASP B  51      24.087 172.788  50.411  1.00161.99           C
ATOM   2350  O   ASP B  51      24.859 171.957  50.877  1.00159.05           O
ATOM   2351  N   GLY B  52      23.657 172.798  49.144  1.00163.96           N
ATOM   2352  CA  GLY B  52      23.890 171.798  48.106  1.00156.79           C
ATOM   2353  C   GLY B  52      22.787 172.176  47.127  1.00150.98           C
ATOM   2354  O   GLY B  52      22.141 173.238  47.257  1.00148.51           O
ATOM   2355  N   ILE B  53      22.594 171.319  46.140  1.00141.73           N
ATOM   2356  CA  ILE B  53      21.367 171.275  45.313  1.00126.14           C
ATOM   2357  CB  ILE B  53      20.119 172.054  45.910  1.00111.48           C
ATOM   2358  CG1 ILE B  53      19.644 171.421  47.237  1.00101.79           C
ATOM   2359  CD1 ILE B  53      18.185 171.621  47.602  1.00 92.87           C
ATOM   2360  CG2 ILE B  53      18.973 172.160  44.895  1.00110.93           C
ATOM   2361  C   ILE B  53      21.717 171.728  43.896  1.00131.54           C
ATOM   2362  O   ILE B  53      22.511 172.651  43.698  1.00131.49           O
ATOM   2363  N   SER B  54      21.110 171.060  42.920  1.00135.88           N
ATOM   2364  CA  SER B  54      21.624 171.064  41.535  1.00135.36           C
ATOM   2365  CB  SER B  54      21.218 169.803  40.788  1.00138.56           C
ATOM   2366  OG  SER B  54      19.822 169.831  40.511  1.00146.46           O
ATOM   2367  C   SER B  54      21.275 172.287  40.693  1.00130.47           C
ATOM   2368  O   SER B  54      20.196 172.401  40.081  1.00119.43           O
ATOM   2369  N   LEU B  55      22.243 173.188  40.676  1.00124.94           N
ATOM   2370  CA  LEU B  55      22.368 174.188  39.645  1.00124.04           C
ATOM   2371  CB  LEU B  55      22.685 175.526  40.252  1.00112.97           C
ATOM   2372  CG  LEU B  55      21.524 176.355  40.702  1.00110.59           C
ATOM   2373  CD1 LEU B  55      20.835 175.745  41.901  1.00105.51           C
ATOM   2374  CD2 LEU B  55      21.998 177.757  40.995  1.00110.22           C
ATOM   2375  C   LEU B  55      23.491 173.856  38.696  1.00129.95           C
ATOM   2376  O   LEU B  55      24.663 174.101  39.012  1.00123.41           O
ATOM   2377  N   THR B  56      23.134 173.295  37.543  1.00141.96           N
ATOM   2378  CA  THR B  56      24.045 173.304  36.399  1.00141.82           C
ATOM   2379  CB  THR B  56      24.174 171.911  35.720  1.00143.08           C
ATOM   2380  OG1 THR B  56      25.302 171.916  34.834  1.00144.35           O
ATOM   2381  CG2 THR B  56      22.927 171.505  34.944  1.00141.69           C
ATOM   2382  C   THR B  56      23.555 174.423  35.462  1.00134.42           C
ATOM   2383  O   THR B  56      22.388 174.442  35.089  1.00136.25           O
ATOM   2384  N   VAL B  57      24.446 175.356  35.116  1.00116.50           N
ATOM   2385  CA  VAL B  57      24.066 176.603  34.431  1.00 99.15           C
ATOM   2386  CB  VAL B  57      24.313 177.844  35.348  1.00 89.91           C
ATOM   2387  CG1 VAL B  57      23.415 177.794  36.578  1.00 83.59           C
ATOM   2388  CG2 VAL B  57      25.767 177.948  35.795  1.00 88.28           C
ATOM   2389  C   VAL B  57      24.663 176.733  32.999  1.00 99.34           C
ATOM   2390  O   VAL B  57      24.140 176.082  32.106  1.00 93.51           O
ATOM   2391  N   SER B  58      25.745 177.504  32.788  1.00103.28           N
ATOM   2392  CA  SER B  58      26.369 177.781  31.465  1.00103.77           C
ATOM   2393  CB  SER B  58      26.908 176.450  30.882  1.00102.73           C
ATOM   2394  OG  SER B  58      27.674 175.803  31.879  1.00 97.22           O
ATOM   2395  C   SER B  58      25.648 178.690  30.392  1.00105.05           C
ATOM   2396  O   SER B  58      24.426 178.944  30.423  1.00 99.97           O
ATOM   2397  N   ASN B  59      26.454 179.227  29.472  1.00107.43           N
ATOM   2398  CA  ASN B  59      25.929 179.993  28.326  1.00108.74           C
ATOM   2399  CB  ASN B  59      27.024 180.785  27.598  1.00107.88           C
ATOM   2400  CG  ASN B  59      28.412 180.162  27.693  1.00106.13           C
ATOM   2401  OD1 ASN B  59      28.696 179.322  28.551  1.00 99.69           O
ATOM   2402  ND2 ASN B  59      29.285 180.572  26.789  1.00105.61           N
ATOM   2403  C   ASN B  59      25.049 179.192  27.343  1.00109.12           C
ATOM   2404  O   ASN B  59      23.982 179.668  26.985  1.00101.31           O
ATOM   2405  N   ASN B  60      25.482 178.050  26.810  1.00113.82           N
ATOM   2406  CA  ASN B  60      26.862 177.702  26.489  1.00118.90           C
ATOM   2407  CB  ASN B  60      27.615 177.061  27.659  1.00119.19           C
ATOM   2408  CG  ASN B  60      28.900 176.366  27.233  1.00119.37           C
ATOM   2409  OD1 ASN B  60      29.060 175.986  26.077  1.00121.48           O
ATOM   2410  ND2 ASN B  60      29.808 176.167  28.179  1.00118.58           N
ATOM   2411  C   ASN B  60      26.756 176.792  25.256  1.00124.91           C
ATOM   2412  O   ASN B  60      27.062 177.231  24.144  1.00121.91           O
ATOM   2413  N   PRO B  61      26.300 175.532  25.432  1.00134.34           N
ATOM   2414  CA  PRO B  61      25.662 174.975  24.243  1.00135.27           C
ATOM   2415  CB  PRO B  61      25.533 173.487  24.564  1.00135.08           C
ATOM   2416  CG  PRO B  61      25.509 173.417  26.048  1.00134.71           C
ATOM   2417  CD  PRO B  61      26.287 174.588  26.570  1.00135.07           C
ATOM   2418  C   PRO B  61      24.308 175.657  24.120  1.00138.23           C
ATOM   2419  O   PRO B  61      23.347 175.252  24.781  1.00136.43           O
ATOM   2420  N   SER B  62      24.271 176.731  23.328  1.00141.21           N
ATOM   2421  CA  SER B  62      23.086 177.581  23.207  1.00134.79           C
ATOM   2422  CB  SER B  62      23.421 178.886  22.471  1.00125.78           C
ATOM   2423  OG  SER B  62      22.574 179.942  22.894  1.00117.55           O
ATOM   2424  C   SER B  62      21.941 176.867  22.492  1.00139.83           C
ATOM   2425  O   SER B  62      20.782 177.205  22.695  1.00140.66           O
ATOM   2426  N   THR B  63      22.243 175.893  21.638  1.00142.84           N
ATOM   2427  CA  THR B  63      21.129 175.128  21.023  1.00139.47           C
ATOM   2428  CB  THR B  63      21.572 174.028  20.038  1.00126.53           C
ATOM   2429  OG1 THR B  63      22.530 173.168  20.662  1.00126.69           O
ATOM   2430  CG2 THR B  63      22.159 174.639  18.784  1.00117.41           C
ATOM   2431  C   THR B  63      20.170 174.523  22.064  1.00148.28           C
ATOM   2432  O   THR B  63      18.966 174.481  21.821  1.00152.46           O
ATOM   2433  N   ASN B  64      20.721 174.009  23.167  1.00152.61           N
ATOM   2434  CA  ASN B  64      19.989 173.815  24.449  1.00149.74           C
ATOM   2435  CB  ASN B  64      18.830 172.805  24.350  1.00149.28           C
ATOM   2436  CG  ASN B  64      19.159 171.539  23.530  1.00150.15           C
ATOM   2437  OD1 ASN B  64      20.316 171.105  23.398  1.00148.63           O
ATOM   2438  ND2 ASN B  64      18.113 170.928  22.983  1.00148.79           N
ATOM   2439  C   ASN B  64      21.001 173.392  25.472  1.00150.93           C
ATOM   2440  O   ASN B  64      21.053 172.219  25.822  1.00158.02           O
ATOM   2441  N   ALA B  65      21.713 174.350  26.067  1.00140.48           N
ATOM   2442  CA  ALA B  65      21.276 175.340  27.043  1.00126.10           C
ATOM   2443  CB  ALA B  65      21.035 176.718  26.458  1.00118.86           C
ATOM   2444  C   ALA B  65      20.169 174.980  28.033  1.00123.45           C
ATOM   2445  O   ALA B  65      19.033 174.659  27.668  1.00120.59           O
ATOM   2446  N   SER B  66      20.520 175.050  29.311  1.00124.21           N
ATOM   2447  CA  SER B  66      19.655 174.518  30.350  1.00130.26           C
ATOM   2448  CB  SER B  66      19.665 172.984  30.308  1.00134.11           C
ATOM   2449  OG  SER B  66      20.982 172.497  30.490  1.00127.12           O
ATOM   2450  C   SER B  66      20.069 174.904  31.770  1.00124.96           C
ATOM   2451  O   SER B  66      21.210 175.276  32.043  1.00124.43           O
ATOM   2452  N   ILE B  67      19.112 174.771  32.674  1.00118.79           N
ATOM   2453  CA  ILE B  67      19.420 174.567  34.093  1.00121.06           C
ATOM   2454  CB  ILE B  67      18.961 175.678  35.052  1.00111.19           C
ATOM   2455  CG1 ILE B  67      19.338 177.030  34.427  1.00113.14           C
ATOM   2456  CD1 ILE B  67      20.793 177.259  34.079  1.00111.31           C
ATOM   2457  CG2 ILE B  67      19.485 175.365  36.464  1.00113.62           C
ATOM   2458  C   ILE B  67      18.806 173.249  34.483  1.00137.43           C
ATOM   2459  O   ILE B  67      17.671 173.185  34.962  1.00141.32           O
ATOM   2460  N   THR B  68      19.564 172.183  34.266  1.00151.51           N
ATOM   2461  CA  THR B  68      19.046 170.872  34.608  1.00153.62           C
ATOM   2462  CB  THR B  68      19.214 169.823  33.496  1.00156.48           C
ATOM   2463  OG1 THR B  68      18.109 169.939  32.577  1.00153.69           O
ATOM   2464  CG2 THR B  68      19.267 168.400  34.011  1.00158.35           C
ATOM   2465  C   THR B  68      19.377 170.558  36.086  1.00144.44           C
ATOM   2466  O   THR B  68      20.243 171.211  36.724  1.00118.12           O
ATOM   2467  N   ILE B  69      18.582 169.651  36.641  1.00150.65           N
ATOM   2468  CA  ILE B  69      18.491 169.453  38.070  1.00152.12           C
ATOM   2469  CB  ILE B  69      17.175 170.184  38.587  1.00146.00           C
ATOM   2470  CG1 ILE B  69      16.298 170.675  37.416  1.00139.85           C
ATOM   2471  CD1 ILE B  69      14.832 170.794  37.756  1.00135.03           C
ATOM   2472  CG2 ILE B  69      17.480 171.408  39.437  1.00134.13           C
ATOM   2473  C   ILE B  69      18.515 167.945  38.459  1.00150.82           C
ATOM   2474  O   ILE B  69      17.714 167.143  37.969  1.00143.18           O
ATOM   2475  N   GLY B  70      19.485 167.555  39.293  1.00147.36           N
ATOM   2476  CA  GLY B  70      19.392 166.302  40.036  1.00149.98           C
ATOM   2477  C   GLY B  70      19.912 166.489  41.444  1.00161.85           C
ATOM   2478  O   GLY B  70      20.061 167.605  41.924  1.00175.52           O
ATOM   2479  N   LEU B  71      20.197 165.402  42.136  1.00159.18           N
ATOM   2480  CA  LEU B  71      20.482 165.540  43.562  1.00151.54           C
ATOM   2481  CB  LEU B  71      20.323 164.181  44.246  1.00147.70           C
ATOM   2482  CG  LEU B  71      18.933 163.526  44.311  1.00139.77           C
ATOM   2483  CD1 LEU B  71      18.065 164.305  45.287  1.00141.19           C
ATOM   2484  CD2 LEU B  71      18.253 163.448  42.954  1.00124.80           C
ATOM   2485  C   LEU B  71      21.845 166.193  43.858  1.00155.49           C
ATOM   2486  O   LEU B  71      21.916 166.997  44.770  1.00152.86           O
ATOM   2487  N   ASP B  72      22.880 165.922  43.053  1.00163.75           N
ATOM   2488  CA  ASP B  72      24.268 166.455  43.279  1.00164.07           C
ATOM   2489  CB  ASP B  72      24.705 167.248  42.014  1.00155.99           C
ATOM   2490  CG  ASP B  72      26.225 167.316  41.826  1.00147.87           C
ATOM   2491  OD1 ASP B  72      26.970 166.918  42.749  1.00138.96           O
ATOM   2492  OD2 ASP B  72      26.667 167.773  40.738  1.00144.87           O
ATOM   2493  C   ASP B  72      24.467 167.262  44.603  1.00167.51           C
ATOM   2494  O   ASP B  72      24.074 168.440  44.673  1.00172.36           O
ATOM   2495  N   ALA B  73      25.049 166.705  45.681  1.00163.07           N
ATOM   2496  CA  ALA B  73      25.810 165.439  45.878  1.00159.55           C
ATOM   2497  CB  ALA B  73      26.199 164.751  44.568  1.00156.35           C
ATOM   2498  C   ALA B  73      27.024 165.706  46.828  1.00159.78           C
ATOM   2499  O   ALA B  73      27.454 164.806  47.564  1.00170.03           O
ATOM   2500  N   GLU B  74      27.488 166.958  46.910  1.00151.15           N
ATOM   2501  CA  GLU B  74      28.680 167.320  47.713  1.00139.32           C
ATOM   2502  CB  GLU B  74      28.913 168.846  47.656  1.00128.09           C
ATOM   2503  CG  GLU B  74      30.094 169.311  46.792  1.00117.69           C
ATOM   2504  CD  GLU B  74      29.710 169.708  45.377  1.00109.22           C
ATOM   2505  OE1 GLU B  74      28.514 169.640  45.018  1.00102.58           O
ATOM   2506  OE2 GLU B  74      30.619 170.104  44.616  1.00101.95           O
ATOM   2507  C   GLU B  74      28.778 166.855  49.200  1.00138.56           C
ATOM   2508  O   GLU B  74      29.823 166.323  49.590  1.00128.24           O
ATOM   2509  N   LYS B  75      27.783 167.021  50.076  1.00141.24           N
ATOM   2510  CA  LYS B  75      26.313 167.042  49.937  1.00145.20           C
ATOM   2511  CB  LYS B  75      25.825 168.377  49.405  1.00141.23           C
ATOM   2512  CG  LYS B  75      24.557 168.788  50.135  1.00136.16           C
ATOM   2513  CD  LYS B  75      23.341 168.742  49.237  1.00132.19           C
ATOM   2514  CE  LYS B  75      22.053 168.600  50.023  1.00131.37           C
ATOM   2515  NZ  LYS B  75      20.876 168.522  49.118  1.00125.73           N
ATOM   2516  C   LYS B  75      25.512 165.776  49.498  1.00145.61           C
ATOM   2517  O   LYS B  75      26.075 164.677  49.592  1.00142.06           O
ATOM   2518  N   ALA B  76      24.262 165.927  49.002  1.00144.36           N
ATOM   2519  CA  ALA B  76      23.082 165.182  49.500  1.00140.85           C
ATOM   2520  CB  ALA B  76      22.491 164.292  48.407  1.00141.53           C
ATOM   2521  C   ALA B  76      23.238 164.372  50.802  1.00140.49           C
ATOM   2522  O   ALA B  76      22.525 164.608  51.780  1.00123.85           O
ATOM   2523  N   TYR B  77      24.125 163.381  50.781  1.00152.63           N
ATOM   2524  CA  TYR B  77      24.316 162.465  51.919  1.00161.38           C
ATOM   2525  CB  TYR B  77      25.252 161.272  51.540  1.00157.01           C
ATOM   2526  CG  TYR B  77      24.599 160.099  50.812  1.00151.18           C
ATOM   2527  CD1 TYR B  77      23.258 160.115  50.363  1.00148.65           C
ATOM   2528  CE1 TYR B  77      22.716 159.022  49.694  1.00138.37           C
ATOM   2529  CZ  TYR B  77      23.507 157.916  49.454  1.00133.91           C
ATOM   2530  OH  TYR B  77      22.981 156.836  48.790  1.00119.91           O
ATOM   2531  CE2 TYR B  77      24.827 157.893  49.870  1.00138.71           C
ATOM   2532  CD2 TYR B  77      25.357 158.981  50.537  1.00143.60           C
ATOM   2533  C   TYR B  77      24.849 163.211  53.159  1.00161.83           C
ATOM   2534  O   TYR B  77      24.373 162.981  54.262  1.00172.12           O
ATOM   2535  N   GLN B  78      25.822 164.101  52.961  1.00151.82           N
ATOM   2536  CA  GLN B  78      26.466 164.861  54.048  1.00143.63           C
ATOM   2537  CB  GLN B  78      27.539 165.856  53.528  1.00132.43           C
ATOM   2538  CG  GLN B  78      26.963 167.185  53.038  1.00123.54           C
ATOM   2539  CD  GLN B  78      27.096 168.307  54.043  1.00118.13           C
ATOM   2540  OE1 GLN B  78      27.735 168.152  55.084  1.00108.43           O
ATOM   2541  NE2 GLN B  78      26.490 169.448  53.736  1.00114.22           N
ATOM   2542  C   GLN B  78      25.471 165.634  54.913  1.00146.42           C
ATOM   2543  O   GLN B  78      25.729 165.848  56.094  1.00147.37           O
ATOM   2544  N   LEU B  79      24.369 166.080  54.314  1.00137.15           N
ATOM   2545  CA  LEU B  79      23.411 166.943  54.984  1.00134.43           C
ATOM   2546  CB  LEU B  79      22.766 167.853  53.964  1.00124.37           C
ATOM   2547  CG  LEU B  79      22.467 169.274  54.342  1.00118.98           C
ATOM   2548  CD1 LEU B  79      21.834 169.362  55.704  1.00111.70           C
ATOM   2549  CD2 LEU B  79      23.707 170.146  54.290  1.00119.22           C
ATOM   2550  C   LEU B  79      22.269 166.230  55.689  1.00136.15           C
ATOM   2551  O   LEU B  79      21.578 166.825  56.518  1.00138.92           O
ATOM   2552  N   ILE B  80      22.002 164.995  55.308  1.00134.07           N
ATOM   2553  CA  ILE B  80      21.038 164.194  56.062  1.00134.05           C
ATOM   2554  CB  ILE B  80      20.494 163.029  55.239  1.00129.04           C
ATOM   2555  CG1 ILE B  80      19.352 162.308  55.988  1.00122.53           C
ATOM   2556  CD1 ILE B  80      17.982 162.514  55.387  1.00117.04           C
ATOM   2557  CG2 ILE B  80      21.599 162.072  54.829  1.00134.39           C
ATOM   2558  C   ILE B  80      21.641 163.678  57.366  1.00138.63           C
ATOM   2559  O   ILE B  80      20.914 163.472  58.334  1.00125.48           O
ATOM   2560  N   LEU B  81      22.957 163.454  57.374  1.00143.89           N
ATOM   2561  CA  LEU B  81      23.676 163.054  58.605  1.00148.47           C
ATOM   2562  CB  LEU B  81      24.885 162.172  58.311  1.00131.01           C
ATOM   2563  CG  LEU B  81      24.663 160.722  57.750  1.00117.65           C
ATOM   2564  CD1 LEU B  81      25.080 160.725  56.302  1.00117.12           C
ATOM   2565  CD2 LEU B  81      25.421 159.618  58.498  1.00112.74           C
ATOM   2566  C   LEU B  81      24.137 164.245  59.458  1.00162.06           C
ATOM   2567  O   LEU B  81      24.958 164.077  60.356  1.00174.29           O
ATOM   2568  N   GLU B  82      23.639 165.439  59.150  1.00161.37           N
ATOM   2569  CA  GLU B  82      23.502 166.498  60.129  1.00158.90           C
ATOM   2570  CB  GLU B  82      23.810 167.907  59.587  1.00155.08           C
ATOM   2571  CG  GLU B  82      23.659 169.056  60.638  1.00149.60           C
ATOM   2572  CD  GLU B  82      24.922 169.302  61.455  1.00143.96           C
ATOM   2573  OE1 GLU B  82      26.013 169.413  60.854  1.00133.29           O
ATOM   2574  OE2 GLU B  82      24.824 169.407  62.702  1.00142.12           O
ATOM   2575  C   GLU B  82      22.037 166.312  60.466  1.00159.05           C
ATOM   2576  O   GLU B  82      21.261 165.839  59.623  1.00148.57           O
ATOM   2577  N   LYS B  83      21.684 166.613  61.708  1.00158.70           N
ATOM   2578  CA  LYS B  83      20.311 166.398  62.250  1.00156.32           C
ATOM   2579  CB  LYS B  83      19.215 167.358  61.657  1.00159.37           C
ATOM   2580  CG  LYS B  83      19.031 167.400  60.143  1.00157.69           C
ATOM   2581  CD  LYS B  83      19.146 168.796  59.561  1.00157.24           C
ATOM   2582  CE  LYS B  83      20.522 169.099  59.010  1.00155.76           C
ATOM   2583  NZ  LYS B  83      20.543 170.396  58.282  1.00153.75           N
ATOM   2584  C   LYS B  83      19.823 164.926  62.311  1.00148.04           C
ATOM   2585  O   LYS B  83      19.487 164.446  63.395  1.00131.76           O
ATOM   2586  N   LEU B  84      19.814 164.212  61.181  1.00147.45           N
ATOM   2587  CA  LEU B  84      19.284 162.842  61.103  1.00148.44           C
ATOM   2588  CB  LEU B  84      18.339 162.678  59.935  1.00141.97           C
ATOM   2589  CG  LEU B  84      16.906 163.184  60.036  1.00144.19           C
ATOM   2590  CD1 LEU B  84      16.867 164.602  59.518  1.00145.47           C
ATOM   2591  CD2 LEU B  84      15.860 162.329  59.314  1.00145.75           C
ATOM   2592  C   LEU B  84      20.375 161.770  61.019  1.00160.13           C
ATOM   2593  O   LEU B  84      20.954 161.492  59.954  1.00169.09           O
ATOM   2594  N   GLY B  85      20.619 161.156  62.168  1.00169.79           N
ATOM   2595  CA  GLY B  85      21.577 160.060  62.307  1.00171.23           C
ATOM   2596  C   GLY B  85      21.182 159.091  63.412  1.00174.26           C
ATOM   2597  O   GLY B  85      21.321 157.878  63.264  1.00167.10           O
ATOM   2598  N   ASP B  86      20.689 159.639  64.523  1.00174.05           N
ATOM   2599  CA  ASP B  86      20.240 158.854  65.666  1.00161.79           C
ATOM   2600  CB  ASP B  86      20.177 159.734  66.916  1.00148.87           C
ATOM   2601  CG  ASP B  86      21.402 160.626  67.074  1.00139.38           C
ATOM   2602  OD1 ASP B  86      21.456 161.667  66.396  1.00130.93           O
ATOM   2603  OD2 ASP B  86      22.300 160.304  67.877  1.00133.52           O
ATOM   2604  C   ASP B  86      18.875 158.190  65.435  1.00162.39           C
ATOM   2605  O   ASP B  86      18.493 157.320  66.207  1.00155.68           O
ATOM   2606  N   GLN B  87      18.165 158.585  64.373  1.00165.10           N
ATOM   2607  CA  GLN B  87      16.796 158.118  64.102  1.00164.77           C
ATOM   2608  CB  GLN B  87      15.800 159.315  64.075  1.00155.89           C
ATOM   2609  CG  GLN B  87      16.316 160.566  64.743  1.00143.67           C
ATOM   2610  CD  GLN B  87      15.639 161.840  64.274  1.00140.82           C
ATOM   2611  OE1 GLN B  87      14.787 161.839  63.380  1.00141.74           O
ATOM   2612  NE2 GLN B  87      16.031 162.945  64.880  1.00140.66           N
ATOM   2613  C   GLN B  87      16.721 157.233  62.833  1.00168.91           C
ATOM   2614  O   GLN B  87      15.689 156.637  62.558  1.00175.67           O
ATOM   2615  N   ILE B  88      17.811 157.102  62.078  1.00168.13           N
ATOM   2616  CA  ILE B  88      17.870 156.077  61.025  1.00158.36           C
ATOM   2617  CB  ILE B  88      19.042 156.314  60.037  1.00168.13           C
ATOM   2618  CG1 ILE B  88      20.267 156.837  60.745  1.00168.54           C
ATOM   2619  CD1 ILE B  88      21.499 156.839  59.888  1.00166.24           C
ATOM   2620  CG2 ILE B  88      18.742 157.262  58.879  1.00166.30           C
ATOM   2621  C   ILE B  88      17.956 154.645  61.608  1.00140.25           C
ATOM   2622  O   ILE B  88      17.562 153.656  60.962  1.00123.69           O
ATOM   2623  N   LEU B  89      18.445 154.541  62.839  1.00135.41           N
ATOM   2624  CA  LEU B  89      18.663 153.255  63.475  1.00141.95           C
ATOM   2625  CB  LEU B  89      19.834 153.359  64.481  1.00141.72           C
ATOM   2626  CG  LEU B  89      21.266 153.152  64.011  1.00141.27           C
ATOM   2627  CD1 LEU B  89      21.507 153.960  62.758  1.00140.23           C
ATOM   2628  CD2 LEU B  89      22.174 153.596  65.139  1.00141.29           C
ATOM   2629  C   LEU B  89      17.441 152.690  64.203  1.00147.04           C
ATOM   2630  O   LEU B  89      17.423 151.511  64.528  1.00150.51           O
ATOM   2631  N   GLN B  90      16.445 153.525  64.485  1.00150.40           N
ATOM   2632  CA  GLN B  90      15.299 153.106  65.346  1.00152.30           C
ATOM   2633  CB  GLN B  90      14.688 154.358  66.035  1.00160.45           C
ATOM   2634  CG  GLN B  90      15.742 155.457  66.249  1.00164.30           C
ATOM   2635  CD  GLN B  90      15.744 156.188  67.603  1.00162.55           C
ATOM   2636  OE1 GLN B  90      15.890 155.542  68.621  1.00165.34           O
ATOM   2637  NE2 GLN B  90      15.692 157.536  67.614  1.00156.93           N
ATOM   2638  C   GLN B  90      14.184 152.406  64.537  1.00145.01           C
ATOM   2639  O   GLN B  90      13.794 152.929  63.507  1.00148.61           O
ATOM   2640  N   GLY B  91      13.634 151.283  65.019  1.00133.22           N
ATOM   2641  CA  GLY B  91      12.664 150.473  64.240  1.00123.89           C
ATOM   2642  C   GLY B  91      13.338 149.446  63.336  1.00122.30           C
ATOM   2643  O   GLY B  91      12.671 148.634  62.698  1.00123.54           O
ATOM   2644  N   ILE B  92      14.664 149.497  63.253  1.00120.96           N
ATOM   2645  CA  ILE B  92      15.423 148.678  62.306  1.00120.76           C
ATOM   2646  CB  ILE B  92      15.819 149.622  61.153  1.00120.08           C
ATOM   2647  CG1 ILE B  92      15.820 149.001  59.772  1.00117.76           C
ATOM   2648  CD1 ILE B  92      15.363 149.957  58.686  1.00114.73           C
ATOM   2649  CG2 ILE B  92      17.113 150.325  61.430  1.00120.07           C
ATOM   2650  C   ILE B  92      16.584 147.895  62.980  1.00120.91           C
ATOM   2651  O   ILE B  92      16.732 146.669  62.785  1.00119.35           O
ATOM   2652  N   ALA B  93      17.407 148.608  63.754  1.00120.95           N
ATOM   2653  CA  ALA B  93      18.258 148.005  64.784  1.00114.70           C
ATOM   2654  CB  ALA B  93      18.697 149.043  65.813  1.00112.01           C
ATOM   2655  C   ALA B  93      17.512 146.871  65.461  1.00113.93           C
ATOM   2656  O   ALA B  93      17.933 145.728  65.380  1.00118.97           O
ATOM   2657  N   ASP B  94      16.371 147.185  66.066  1.00117.57           N
ATOM   2658  CA  ASP B  94      15.608 146.210  66.859  1.00126.63           C
ATOM   2659  CB  ASP B  94      14.512 146.923  67.664  1.00136.51           C
ATOM   2660  CG  ASP B  94      15.088 147.805  68.764  1.00141.64           C
ATOM   2661  OD1 ASP B  94      16.332 147.892  68.880  1.00143.44           O
ATOM   2662  OD2 ASP B  94      14.298 148.418  69.507  1.00154.13           O
ATOM   2663  C   ASP B  94      15.027 144.981  66.126  1.00125.95           C
ATOM   2664  O   ASP B  94      14.401 144.138  66.761  1.00123.96           O
ATOM   2665  N   THR B  95      15.241 144.862  64.816  1.00124.45           N
ATOM   2666  CA  THR B  95      14.887 143.640  64.075  1.00123.32           C
ATOM   2667  CB  THR B  95      14.048 143.967  62.802  1.00113.17           C
ATOM   2668  OG1 THR B  95      13.548 142.762  62.197  1.00 98.61           O
ATOM   2669  CG2 THR B  95      14.861 144.742  61.774  1.00113.60           C
ATOM   2670  C   THR B  95      16.147 142.816  63.711  1.00130.40           C
ATOM   2671  O   THR B  95      16.074 141.594  63.502  1.00146.05           O
ATOM   2672  N   ILE B  96      17.299 143.482  63.635  1.00128.17           N
ATOM   2673  CA  ILE B  96      18.586 142.782  63.446  1.00129.00           C
ATOM   2674  CB  ILE B  96      19.609 143.573  62.557  1.00127.38           C
ATOM   2675  CG1 ILE B  96      20.516 144.493  63.344  1.00128.33           C
ATOM   2676  CD1 ILE B  96      21.208 145.613  62.597  1.00126.48           C
ATOM   2677  CG2 ILE B  96      18.891 144.278  61.428  1.00126.23           C
ATOM   2678  C   ILE B  96      19.161 142.320  64.796  1.00128.82           C
ATOM   2679  O   ILE B  96      19.692 141.202  64.874  1.00134.41           O
ATOM   2680  N   VAL B  97      19.015 143.135  65.850  1.00122.55           N
ATOM   2681  CA  VAL B  97      19.431 142.715  67.197  1.00117.41           C
ATOM   2682  CB  VAL B  97      19.339 143.843  68.296  1.00117.72           C
ATOM   2683  CG1 VAL B  97      20.065 145.108  67.854  1.00118.58           C
ATOM   2684  CG2 VAL B  97      17.897 144.184  68.665  1.00115.39           C
ATOM   2685  C   VAL B  97      18.646 141.451  67.585  1.00115.73           C
ATOM   2686  O   VAL B  97      19.245 140.431  67.882  1.00119.46           O
ATOM   2687  N   ASP B  98      17.320 141.484  67.501  1.00115.63           N
ATOM   2688  CA  ASP B  98      16.482 140.333  67.869  1.00125.43           C
ATOM   2689  CB  ASP B  98      14.988 140.674  67.705  1.00131.19           C
ATOM   2690  CG  ASP B  98      14.475 141.648  68.764  1.00136.97           C
ATOM   2691  OD1 ASP B  98      15.280 142.150  69.584  1.00140.60           O
ATOM   2692  OD2 ASP B  98      13.251 141.902  68.771  1.00135.95           O
ATOM   2693  C   ASP B  98      16.816 139.018  67.131  1.00123.63           C
ATOM   2694  O   ASP B  98      16.578 137.939  67.680  1.00137.46           O
ATOM   2695  N   SER B  99      17.373 139.096  65.921  1.00110.83           N
ATOM   2696  CA  SER B  99      17.785 137.890  65.180  1.00102.78           C
ATOM   2697  CB  SER B  99      17.390 137.997  63.712  1.00 93.12           C
ATOM   2698  OG  SER B  99      18.154 138.989  63.069  1.00 87.31           O
ATOM   2699  C   SER B  99      19.290 137.603  65.301  1.00103.45           C
ATOM   2700  O   SER B  99      19.697 136.441  65.378  1.00118.32           O
ATOM   2701  N   THR B 100      20.113 138.648  65.324  1.00 90.98           N
ATOM   2702  CA  THR B 100      21.557 138.470  65.534  1.00 89.16           C
ATOM   2703  CB  THR B 100      22.353 139.750  65.148  1.00 89.80           C
ATOM   2704  OG1 THR B 100      23.612 139.380  64.577  1.00 90.36           O
ATOM   2705  CG2 THR B 100      22.606 140.653  66.361  1.00 91.02           C
ATOM   2706  C   THR B 100      21.899 138.042  66.985  1.00 91.36           C
ATOM   2707  O   THR B 100      22.944 137.446  67.244  1.00 87.70           O
ATOM   2708  N   VAL B 101      21.027 138.379  67.928  1.00 89.86           N
ATOM   2709  CA  VAL B 101      21.140 137.872  69.281  1.00 81.91           C
ATOM   2710  CB  VAL B 101      20.127 138.554  70.228  1.00 88.20           C
ATOM   2711  CG1 VAL B 101      19.804 137.701  71.440  1.00 86.66           C
ATOM   2712  CG2 VAL B 101      20.652 139.910  70.674  1.00 87.86           C
ATOM   2713  C   VAL B 101      20.949 136.363  69.229  1.00 76.78           C
ATOM   2714  O   VAL B 101      21.814 135.623  69.670  1.00 81.18           O
ATOM   2715  N   GLN B 102      19.831 135.911  68.669  1.00 69.06           N
ATOM   2716  CA  GLN B 102      19.497 134.489  68.681  1.00 74.87           C
ATOM   2717  CB  GLN B 102      18.094 134.252  68.120  1.00 78.07           C
ATOM   2718  CG  GLN B 102      16.969 134.856  68.980  1.00 84.34           C
ATOM   2719  CD  GLN B 102      16.583 134.135  70.287  1.00 88.68           C
ATOM   2720  OE1 GLN B 102      16.544 134.769  71.349  1.00 85.78           O
ATOM   2721  NE2 GLN B 102      16.197 132.856  70.211  1.00 93.19           N
ATOM   2722  C   GLN B 102      20.512 133.630  67.939  1.00 74.95           C
ATOM   2723  O   GLN B 102      20.689 132.458  68.262  1.00 83.75           O
ATOM   2724  N   ASP B 103      21.190 134.202  66.953  1.00 75.62           N
ATOM   2725  CA  ASP B 103      22.131 133.427  66.149  1.00 75.32           C
ATOM   2726  CB  ASP B 103      22.157 134.031  64.731  1.00 79.68           C
ATOM   2727  CG  ASP B 103      23.005 135.264  64.612  1.00 89.15           C
ATOM   2728  OD1 ASP B 103      23.779 135.554  65.550  1.00 98.01           O
ATOM   2729  OD2 ASP B 103      22.884 135.948  63.555  1.00 99.34           O
ATOM   2730  C   ASP B 103      23.496 133.272  66.884  1.00 69.55           C
ATOM   2731  O   ASP B 103      24.206 132.263  66.736  1.00 62.87           O
ATOM   2732  N   ILE B 104      23.817 134.226  67.751  1.00 64.60           N
ATOM   2733  CA  ILE B 104      24.962 134.068  68.631  1.00 68.01           C
ATOM   2734  CB  ILE B 104      25.307 135.388  69.316  1.00 68.98           C
ATOM   2735  CG1 ILE B 104      25.981 136.328  68.373  1.00 76.10           C
ATOM   2736  CD1 ILE B 104      25.886 137.756  68.848  1.00 80.29           C
ATOM   2737  CG2 ILE B 104      26.149 135.172  70.562  1.00 74.93           C
ATOM   2738  C   ILE B 104      24.602 133.100  69.747  1.00 71.43           C
ATOM   2739  O   ILE B 104      25.342 132.159  70.038  1.00 71.80           O
ATOM   2740  N   LEU B 105      23.467 133.355  70.389  1.00 68.60           N
ATOM   2741  CA  LEU B 105      23.044 132.536  71.503  1.00 66.58           C
ATOM   2742  CB  LEU B 105      21.725 133.013  72.091  1.00 63.24           C
ATOM   2743  CG  LEU B 105      21.761 134.397  72.730  1.00 60.54           C
ATOM   2744  CD1 LEU B 105      20.415 134.627  73.392  1.00 62.49           C
ATOM   2745  CD2 LEU B 105      22.886 134.604  73.727  1.00 59.38           C
ATOM   2746  C   LEU B 105      22.965 131.068  71.138  1.00 67.98           C
ATOM   2747  O   LEU B 105      23.355 130.232  71.936  1.00 76.32           O
ATOM   2748  N   ASP B 106      22.484 130.745  69.944  1.00 71.10           N
ATOM   2749  CA  ASP B 106      22.520 129.343  69.493  1.00 77.19           C
ATOM   2750  CB  ASP B 106      21.651 129.130  68.249  1.00 83.63           C
ATOM   2751  CG  ASP B 106      20.198 129.515  68.497  1.00 92.85           C
ATOM   2752  OD1 ASP B 106      19.772 129.410  69.669  1.00104.51           O
ATOM   2753  OD2 ASP B 106      19.487 129.930  67.550  1.00 98.00           O
ATOM   2754  C   ASP B 106      23.932 128.802  69.248  1.00 72.19           C
ATOM   2755  O   ASP B 106      24.172 127.614  69.437  1.00 80.18           O
ATOM   2756  N   LYS B 107      24.859 129.656  68.830  1.00 63.88           N
ATOM   2757  CA  LYS B 107      26.259 129.238  68.727  1.00 65.81           C
ATOM   2758  CB  LYS B 107      27.116 130.329  68.033  1.00 65.85           C
ATOM   2759  CG  LYS B 107      27.187 130.263  66.525  1.00 67.79           C
ATOM   2760  CD  LYS B 107      27.608 128.949  65.934  1.00 71.53           C
ATOM   2761  CE  LYS B 107      28.061 129.122  64.489  1.00 75.69           C
ATOM   2762  NZ  LYS B 107      27.969 127.938  63.581  1.00 77.88           N
ATOM   2763  C   LYS B 107      26.800 128.939  70.129  1.00 63.78           C
ATOM   2764  O   LYS B 107      27.277 127.821  70.415  1.00 66.76           O
ATOM   2765  N   ILE B 108      26.695 129.939  71.002  1.00 63.18           N
ATOM   2766  CA  ILE B 108      27.271 129.860  72.336  1.00 61.95           C
ATOM   2767  CB  ILE B 108      27.336 131.201  73.114  1.00 60.73           C
ATOM   2768  CG1 ILE B 108      25.991 131.711  73.599  1.00 61.58           C
ATOM   2769  CD1 ILE B 108      26.111 133.003  74.366  1.00 60.47           C
ATOM   2770  CG2 ILE B 108      28.132 132.248  72.352  1.00 61.25           C
ATOM   2771  C   ILE B 108      26.697 128.723  73.183  1.00 60.94           C
ATOM   2772  O   ILE B 108      27.433 128.098  73.928  1.00 68.13           O
ATOM   2773  N   THR B 109      25.421 128.391  73.001  1.00 56.00           N
ATOM   2774  CA  THR B 109      24.785 127.318  73.755  1.00 52.07           C
ATOM   2775  CB  THR B 109      23.309 127.632  74.064  1.00 54.85           C
ATOM   2776  OG1 THR B 109      22.572 127.746  72.830  1.00 62.57           O
ATOM   2777  CG2 THR B 109      23.213 128.903  74.898  1.00 52.68           C
ATOM   2778  C   THR B 109      24.850 125.958  73.076  1.00 49.04           C
ATOM   2779  O   THR B 109      24.284 124.986  73.595  1.00 52.24           O
ATOM   2780  N   THR B 110      25.540 125.843  71.942  1.00 47.20           N
ATOM   2781  CA  THR B 110      25.700 124.516  71.339  1.00 49.29           C
ATOM   2782  CB  THR B 110      24.576 124.260  70.342  1.00 51.30           C
ATOM   2783  OG1 THR B 110      24.109 122.903  70.467  1.00 62.13           O
ATOM   2784  CG2 THR B 110      25.028 124.541  68.949  1.00 55.60           C
ATOM   2785  C   THR B 110      27.091 124.194  70.790  1.00 46.96           C
ATOM   2786  O   THR B 110      27.390 123.034  70.512  1.00 52.25           O
ATOM   2787  N   ASP B 111      27.959 125.185  70.673  1.00 43.71           N
ATOM   2788  CA  ASP B 111      29.250 124.936  70.027  1.00 46.42           C
ATOM   2789  CB  ASP B 111      29.794 126.252  69.421  1.00 48.12           C
ATOM   2790  CG  ASP B 111      31.024 126.035  68.554  1.00 49.87           C
ATOM   2791  OD1 ASP B 111      31.542 124.881  68.464  1.00 48.02           O
ATOM   2792  OD2 ASP B 111      31.483 127.037  67.968  1.00 56.29           O
ATOM   2793  C   ASP B 111      30.263 124.290  71.017  1.00 41.82           C
ATOM   2794  O   ASP B 111      30.677 124.965  71.950  1.00 41.92           O
ATOM   2795  N   PRO B 112      30.668 123.011  70.792  1.00 39.59           N
ATOM   2796  CA  PRO B 112      31.652 122.367  71.692  1.00 38.11           C
ATOM   2797  CB  PRO B 112      31.640 120.891  71.260  1.00 37.52           C
ATOM   2798  CG  PRO B 112      31.238 120.922  69.827  1.00 40.45           C
ATOM   2799  CD  PRO B 112      30.301 122.110  69.681  1.00 37.80           C
ATOM   2800  C   PRO B 112      33.081 122.916  71.612  1.00 37.84           C
ATOM   2801  O   PRO B 112      33.877 122.636  72.504  1.00 37.48           O
ATOM   2802  N   SER B 113      33.400 123.706  70.582  1.00 42.20           N
ATOM   2803  CA  SER B 113      34.764 124.158  70.358  1.00 40.28           C
ATOM   2804  CB  SER B 113      35.022 124.384  68.859  1.00 45.47           C
ATOM   2805  OG  SER B 113      34.207 125.434  68.392  1.00 47.86           O
ATOM   2806  C   SER B 113      35.049 125.443  71.111  1.00 39.61           C
ATOM   2807  O   SER B 113      36.212 125.804  71.294  1.00 39.72           O
ATOM   2808  N   LEU B 114      34.007 126.118  71.580  1.00 40.55           N
ATOM   2809  CA  LEU B 114      34.167 127.393  72.271  1.00 45.50           C
ATOM   2810  CB  LEU B 114      32.861 128.180  72.291  1.00 54.87           C
ATOM   2811  CG  LEU B 114      32.376 128.708  70.947  1.00 64.55           C
ATOM   2812  CD1 LEU B 114      31.107 129.515  71.176  1.00 68.65           C
ATOM   2813  CD2 LEU B 114      33.446 129.559  70.265  1.00 67.40           C
ATOM   2814  C   LEU B 114      34.554 127.239  73.709  1.00 43.47           C
ATOM   2815  O   LEU B 114      35.146 128.157  74.284  1.00 37.31           O
ATOM   2816  N   GLY B 115      34.165 126.109  74.297  1.00 41.33           N
ATOM   2817  CA  GLY B 115      34.375 125.871  75.695  1.00 39.12           C
ATOM   2818  C   GLY B 115      33.546 126.655  76.674  1.00 37.51           C
ATOM   2819  O   GLY B 115      33.966 126.877  77.795  1.00 36.86           O
ATOM   2820  N   LEU B 116      32.351 127.061  76.276  1.00 42.11           N
ATOM   2821  CA  LEU B 116      31.382 127.576  77.241  1.00 44.92           C
ATOM   2822  CB  LEU B 116      30.571 128.718  76.615  1.00 48.26           C
ATOM   2823  CG  LEU B 116      31.378 129.917  76.058  1.00 50.28           C
ATOM   2824  CD1 LEU B 116      30.405 130.903  75.447  1.00 50.65           C
ATOM   2825  CD2 LEU B 116      32.216 130.601  77.144  1.00 53.22           C
ATOM   2826  C   LEU B 116      30.422 126.563  77.847  1.00 42.86           C
ATOM   2827  O   LEU B 116      29.786 126.857  78.845  1.00 45.36           O
ATOM   2828  N   LEU B 117      30.291 125.389  77.252  1.00 45.25           N
ATOM   2829  CA  LEU B 117      29.315 124.365  77.748  1.00 41.20           C
ATOM   2830  CB  LEU B 117      28.734 123.625  76.557  1.00 45.47           C
ATOM   2831  CG  LEU B 117      28.015 124.555  75.563  1.00 47.57           C
ATOM   2832  CD1 LEU B 117      27.257 123.792  74.493  1.00 48.63           C
ATOM   2833  CD2 LEU B 117      27.046 125.505  76.270  1.00 50.78           C
ATOM   2834  C   LEU B 117      30.069 123.396  78.623  1.00 38.05           C
ATOM   2835  O   LEU B 117      31.084 122.889  78.183  1.00 31.51           O
ATOM   2836  N   LYS B 118      29.599 123.193  79.858  1.00 33.29           N
ATOM   2837  CA  LYS B 118      30.299 122.372  80.837  1.00 31.25           C
ATOM   2838  CB  LYS B 118      30.976 123.257  81.848  1.00 31.38           C
ATOM   2839  CG  LYS B 118      32.247 123.831  81.299  1.00 32.99           C
ATOM   2840  CD  LYS B 118      32.483 125.226  81.800  1.00 30.70           C
ATOM   2841  CE  LYS B 118      33.728 125.810  81.128  1.00 31.55           C
ATOM   2842  NZ  LYS B 118      33.754 127.265  81.384  1.00 32.65           N
ATOM   2843  C   LYS B 118      29.360 121.415  81.565  1.00 27.04           C
ATOM   2844  O   LYS B 118      28.435 121.844  82.243  1.00 24.52           O
ATOM   2845  N   ALA B 119      29.550 120.113  81.319  1.00 23.40           N
ATOM   2846  CA  ALA B 119      28.691 119.097  81.897  1.00 19.16           C
ATOM   2847  CB  ALA B 119      28.954 117.750  81.247  1.00 19.59           C
ATOM   2848  C   ALA B 119      28.979 119.033  83.386  1.00 18.21           C
ATOM   2849  O   ALA B 119      30.121 119.291  83.818  1.00 16.74           O
ATOM   2850  N   PHE B 120      27.940 118.742  84.156  1.00 16.16           N
ATOM   2851  CA  PHE B 120      28.065 118.325  85.500  1.00 14.26           C
ATOM   2852  CB  PHE B 120      27.665 119.424  86.448  1.00 14.47           C
ATOM   2853  CG  PHE B 120      27.597 118.947  87.883  1.00 12.77           C
ATOM   2854  CD1 PHE B 120      28.716 118.882  88.651  1.00 11.80           C
ATOM   2855  CE1 PHE B 120      28.658 118.431  89.978  1.00 11.02           C
ATOM   2856  CZ  PHE B 120      27.463 118.081  90.542  1.00 11.48           C
ATOM   2857  CE2 PHE B 120      26.318 118.171  89.806  1.00 11.66           C
ATOM   2858  CD2 PHE B 120      26.384 118.561  88.461  1.00 13.21           C
ATOM   2859  C   PHE B 120      27.148 117.156  85.760  1.00 15.27           C
ATOM   2860  O   PHE B 120      26.007 117.158  85.327  1.00 14.65           O
ATOM   2861  N   ASN B 121      27.626 116.151  86.504  1.00 15.57           N
ATOM   2862  CA  ASN B 121      26.830 115.014  86.906  1.00 15.17           C
ATOM   2863  CB  ASN B 121      27.187 113.812  86.083  1.00 17.58           C
ATOM   2864  CG  ASN B 121      26.560 113.778  84.736  1.00 23.50           C
ATOM   2865  OD1 ASN B 121      27.217 114.117  83.737  1.00 31.51           O
ATOM   2866  ND2 ASN B 121      25.304 113.315  84.657  1.00 26.69           N
ATOM   2867  C   ASN B 121      27.235 114.668  88.323  1.00 14.61           C
ATOM   2868  O   ASN B 121      28.460 114.602  88.625  1.00 13.15           O
ATOM   2869  N   ASN B 122      26.253 114.404  89.168  1.00 13.67           N
ATOM   2870  CA  ASN B 122      26.528 113.862  90.524  1.00 15.96           C
ATOM   2871  CB  ASN B 122      25.979 114.737  91.632  1.00 14.81           C
ATOM   2872  CG  ASN B 122      26.434 114.272  92.957  1.00 16.22           C
ATOM   2873  OD1 ASN B 122      27.614 114.376  93.277  1.00 16.85           O
ATOM   2874  ND2 ASN B 122      25.540 113.662  93.730  1.00 18.40           N
ATOM   2875  C   ASN B 122      25.870 112.505  90.673  1.00 14.84           C
ATOM   2876  O   ASN B 122      24.741 112.365  90.231  1.00 19.98           O
ATOM   2877  N   PHE B 123      26.572 111.520  91.241  1.00 10.79           N
ATOM   2878  CA  PHE B 123      26.077 110.159  91.347  1.00  9.21           C
ATOM   2879  CB  PHE B 123      26.956 109.152  90.617  1.00  8.53           C
ATOM   2880  CG  PHE B 123      26.998 109.401  89.108  1.00  8.53           C
ATOM   2881  CD1 PHE B 123      26.011 108.869  88.291  1.00  8.58           C
ATOM   2882  CE1 PHE B 123      26.016 109.112  86.926  1.00  8.86           C
ATOM   2883  CZ  PHE B 123      26.995 109.962  86.386  1.00  9.66           C
ATOM   2884  CE2 PHE B 123      27.995 110.534  87.196  1.00  8.99           C
ATOM   2885  CD2 PHE B 123      27.946 110.229  88.585  1.00  8.83           C
ATOM   2886  C   PHE B 123      25.998 109.771  92.777  1.00  8.40           C
ATOM   2887  O   PHE B 123      27.055 109.602  93.410  1.00  8.81           O
ATOM   2888  N   PRO B 124      24.780 109.697  93.342  1.00  7.52           N
ATOM   2889  CA  PRO B 124      24.744 109.316  94.744  1.00  6.88           C
ATOM   2890  CB  PRO B 124      23.386 109.781  95.179  1.00  7.17           C
ATOM   2891  CG  PRO B 124      22.551 109.681  93.939  1.00  7.73           C
ATOM   2892  CD  PRO B 124      23.487 110.206  92.886  1.00  7.66           C
ATOM   2893  C   PRO B 124      24.877 107.816  94.901  1.00  6.58           C
ATOM   2894  O   PRO B 124      24.401 107.089  94.053  1.00  6.81           O
ATOM   2895  N   ILE B 125      25.511 107.355  95.972  1.00  6.53           N
ATOM   2896  CA  ILE B 125      25.645 105.954  96.281  1.00  6.22           C
ATOM   2897  CB  ILE B 125      27.123 105.494  96.240  1.00  6.23           C
ATOM   2898  CG1 ILE B 125      27.698 105.626  94.828  1.00  6.15           C
ATOM   2899  CD1 ILE B 125      29.174 105.306  94.739  1.00  6.13           C
ATOM   2900  CG2 ILE B 125      27.246 104.047  96.688  1.00  6.43           C
ATOM   2901  C   ILE B 125      25.140 105.830  97.658  1.00  6.82           C
ATOM   2902  O   ILE B 125      25.808 106.302  98.588  1.00  6.37           O
ATOM   2903  N   THR B 126      23.993 105.197  97.845  1.00  7.43           N
ATOM   2904  CA  THR B 126      23.366 105.080  99.143  1.00  8.50           C
ATOM   2905  CB  THR B 126      21.920 105.672  99.108  1.00  9.81           C
ATOM   2906  OG1 THR B 126      21.159 105.005  98.125  1.00 11.22           O
ATOM   2907  CG2 THR B 126      21.948 107.142  98.756  1.00  9.95           C
ATOM   2908  C   THR B 126      23.239 103.688  99.687  1.00  9.36           C
ATOM   2909  O   THR B 126      22.898 103.487 100.862  1.00  8.83           O
ATOM   2910  N  AASN B 127      23.521 102.693  98.860  0.50  9.77           N
ATOM   2911  N  BASN B 127      23.507 102.680  98.859  0.50  9.29           N
ATOM   2912  CA AASN B 127      23.496 101.315  99.315  0.50  9.77           C
ATOM   2913  CA BASN B 127      23.465 101.297  99.359  0.50  9.00           C
ATOM   2914  CB AASN B 127      23.537 100.390  98.117  0.50 10.78           C
ATOM   2915  CB BASN B 127      23.425 100.234  98.274  0.50  9.34           C
ATOM   2916  CG AASN B 127      22.254 100.489  97.234  0.50 11.05           C
ATOM   2917  CG BASN B 127      24.402 100.511  97.136  0.50  9.18           C
ATOM   2918  OD1AASN B 127      22.310 100.128  96.080  0.50 12.04           O
ATOM   2919  OD1BASN B 127      24.755 101.649  96.887  0.50  9.29           O
ATOM   2920  ND2AASN B 127      21.098 100.959  97.785  0.50 11.11           N
ATOM   2921  ND2BASN B 127      24.806  99.466  96.428  0.50  9.53           N
ATOM   2922  C  AASN B 127      24.669 100.998 100.215  0.50  9.92           C
ATOM   2923  C  BASN B 127      24.659 101.004 100.230  0.50  9.46           C
ATOM   2924  O  AASN B 127      25.754 101.575 100.060  0.50  9.20           O
ATOM   2925  O  BASN B 127      25.750 101.576 100.054  0.50  8.80           O
ATOM   2926  N   LYS B 128      24.435 100.070 101.161  1.00  8.60           N
ATOM   2927  CA  LYS B 128      25.462  99.573 101.999  1.00  8.74           C
ATOM   2928  CB  LYS B 128      24.790  99.053 103.258  1.00  7.61           C
ATOM   2929  CG  LYS B 128      24.057 100.154 103.941  1.00  7.59           C
ATOM   2930  CD  LYS B 128      23.711  99.783 105.380  1.00  7.36           C
ATOM   2931  CE  LYS B 128      22.748  98.592 105.420  1.00  7.87           C
ATOM   2932  NZ  LYS B 128      22.445  98.226 106.824  1.00  8.17           N
ATOM   2933  C   LYS B 128      26.191  98.485 101.302  1.00  9.22           C
ATOM   2934  O   LYS B 128      25.566  97.604 100.779  1.00  8.38           O
ATOM   2935  N   ILE B 129      27.529  98.574 101.213  1.00  9.39           N
ATOM   2936  CA  ILE B 129      28.292  97.615 100.415  1.00 10.28           C
ATOM   2937  CB  ILE B 129      28.826  98.263  99.114  1.00 11.73           C
ATOM   2938  CG1 ILE B 129      27.676  98.862  98.328  1.00 11.92           C
ATOM   2939  CD1 ILE B 129      28.047  99.872  97.279  1.00 12.08           C
ATOM   2940  CG2 ILE B 129      29.536  97.224  98.266  1.00 11.61           C
ATOM   2941  C   ILE B 129      29.446  97.064 101.161  1.00 10.70           C
ATOM   2942  O   ILE B 129      30.254  97.808 101.759  1.00  9.06           O
ATOM   2943  N   GLN B 130      29.467  95.741 101.279  1.00 10.83           N
ATOM   2944  CA  GLN B 130      30.516  95.070 101.978  1.00 12.42           C
ATOM   2945  CB  GLN B 130      30.068  93.733 102.478  1.00 13.48           C
ATOM   2946  CG  GLN B 130      31.059  93.147 103.498  1.00 16.07           C
ATOM   2947  CD  GLN B 130      30.785  91.704 103.866  1.00 17.28           C
ATOM   2948  OE1 GLN B 130      30.151  91.014 103.111  1.00 21.44           O
ATOM   2949  NE2 GLN B 130      31.384  91.244 104.904  1.00 17.93           N
ATOM   2950  C   GLN B 130      31.689  94.867 100.979  1.00 13.71           C
ATOM   2951  O   GLN B 130      31.517  94.141 100.032  1.00 13.58           O
ATOM   2952  N   CYS B 131      32.854  95.476 101.220  1.00 12.29           N
ATOM   2953  CA  CYS B 131      33.974  95.424 100.316  1.00 12.87           C
ATOM   2954  CB  CYS B 131      34.573  96.829 100.143  1.00 12.26           C
ATOM   2955  SG  CYS B 131      33.406  98.061  99.486  1.00 11.14           S
ATOM   2956  C   CYS B 131      35.018  94.461 100.798  1.00 13.96           C
ATOM   2957  O   CYS B 131      35.807  94.807 101.678  1.00 15.51           O
ATOM   2958  N   ASN B 132      34.931  93.201 100.352  1.00 14.77           N
ATOM   2959  CA  ASN B 132      35.829  92.136 100.805  1.00 14.04           C
ATOM   2960  CB  ASN B 132      35.181  90.743 100.693  1.00 15.48           C
ATOM   2961  CG  ASN B 132      33.970  90.575 101.543  1.00 17.91           C
ATOM   2962  OD1 ASN B 132      32.853  90.466 101.045  1.00 24.38           O
ATOM   2963  ND2 ASN B 132      34.163  90.587 102.837  1.00 21.09           N
ATOM   2964  C   ASN B 132      37.107  92.115  99.927  1.00 13.94           C
ATOM   2965  O   ASN B 132      38.120  91.582 100.323  1.00 14.16           O
ATOM   2966  N   GLY B 133      37.043  92.667  98.748  1.00 12.39           N
ATOM   2967  CA  GLY B 133      38.200  92.746  97.878  1.00 14.02           C
ATOM   2968  C   GLY B 133      39.281  93.642  98.506  1.00 15.17           C
ATOM   2969  O   GLY B 133      38.965  94.680  99.171  1.00 18.33           O
ATOM   2970  N   LEU B 134      40.523  93.215  98.402  1.00 13.01           N
ATOM   2971  CA  LEU B 134      41.663  93.934  99.037  1.00 10.35           C
ATOM   2972  CB  LEU B 134      42.581  92.980  99.722  1.00 11.66           C
ATOM   2973  CG  LEU B 134      41.983  92.275 100.922  1.00 13.49           C
ATOM   2974  CD1 LEU B 134      42.946  91.200 101.386  1.00 14.41           C
ATOM   2975  CD2 LEU B 134      41.717  93.254 102.034  1.00 14.36           C
ATOM   2976  C   LEU B 134      42.442  94.612  97.975  1.00  8.13           C
ATOM   2977  O   LEU B 134      42.323  94.231  96.783  1.00  6.54           O
ATOM   2978  N   PHE B 135      43.219  95.613  98.349  1.00  6.01           N
ATOM   2979  CA  PHE B 135      44.185  96.133  97.475  1.00  5.97           C
ATOM   2980  CB  PHE B 135      44.054  97.643  97.329  1.00  5.58           C
ATOM   2981  CG  PHE B 135      42.930  98.091  96.397  1.00  4.76           C
ATOM   2982  CD1 PHE B 135      43.114  98.078  95.058  1.00  4.68           C
ATOM   2983  CE1 PHE B 135      42.085  98.466  94.228  1.00  4.10           C
ATOM   2984  CZ  PHE B 135      40.918  98.959  94.704  1.00  3.82           C
ATOM   2985  CE2 PHE B 135      40.734  98.960  96.128  1.00  4.02           C
ATOM   2986  CD2 PHE B 135      41.723  98.521  96.889  1.00  4.09           C
ATOM   2987  C   PHE B 135      45.563  95.716  97.911  1.00  5.90           C
ATOM   2988  O   PHE B 135      45.895  95.807  99.128  1.00  5.27           O
ATOM   2989  N   THR B 136      46.346  95.227  96.951  1.00  5.15           N
ATOM   2990  CA  THR B 136      47.688  94.744  97.244  1.00  5.58           C
ATOM   2991  CB  THR B 136      47.764  93.153  97.389  1.00  5.82           C
ATOM   2992  OG1 THR B 136      47.498  92.587  96.096  1.00  6.03           O
ATOM   2993  CG2 THR B 136      46.720  92.599  98.336  1.00  5.26           C
ATOM   2994  C   THR B 136      48.637  95.110  96.159  1.00  5.58           C
ATOM   2995  O   THR B 136      48.201  95.403  95.031  1.00  4.79           O
ATOM   2996  N   PRO B 137      49.951  94.987  96.410  1.00  6.15           N
ATOM   2997  CA  PRO B 137      50.851  95.291  95.330  1.00  6.28           C
ATOM   2998  CB  PRO B 137      52.224  95.000  95.905  1.00  6.34           C
ATOM   2999  CG  PRO B 137      52.048  95.081  97.406  1.00  6.65           C
ATOM   3000  CD  PRO B 137      50.654  94.628  97.655  1.00  6.42           C
ATOM   3001  C   PRO B 137      50.592  94.430  94.033  1.00  7.22           C
ATOM   3002  O   PRO B 137      50.892  94.865  92.962  1.00  5.11           O
ATOM   3003  N   ARG B 138      50.126  93.188  94.227  1.00  8.53           N
ATOM   3004  CA  ARG B 138      49.875  92.296  93.083  1.00 10.16           C
ATOM   3005  CB  ARG B 138      49.931  90.843  93.570  1.00 12.21           C
ATOM   3006  CG  ARG B 138      51.381  90.380  93.672  1.00 14.19           C
ATOM   3007  CD  ARG B 138      51.574  89.034  94.283  1.00 17.96           C
ATOM   3008  NE  ARG B 138      52.974  88.784  94.692  1.00 21.18           N
ATOM   3009  CZ  ARG B 138      53.901  88.231  93.906  1.00 23.40           C
ATOM   3010  NH1 ARG B 138      53.631  87.858  92.674  1.00 24.30           N
ATOM   3011  NH2 ARG B 138      55.124  88.072  94.380  1.00 26.93           N
ATOM   3012  C   ARG B 138      48.601  92.568  92.337  1.00 10.44           C
ATOM   3013  O   ARG B 138      48.504  92.203  91.207  1.00 10.57           O
ATOM   3014  N   ASN B 139      47.628  93.293  92.930  1.00 10.97           N
ATOM   3015  CA  ASN B 139      46.401  93.596  92.154  1.00  9.37           C
ATOM   3016  CB  ASN B 139      45.208  92.938  92.741  1.00  8.89           C
ATOM   3017  CG  ASN B 139      44.812  93.547  94.065  1.00  8.59           C
ATOM   3018  OD1 ASN B 139      45.243  94.620  94.462  1.00  7.78           O
ATOM   3019  ND2 ASN B 139      43.886  92.866  94.730  1.00  9.01           N
ATOM   3020  C   ASN B 139      46.131  95.055  92.005  1.00  9.54           C
ATOM   3021  O   ASN B 139      45.213  95.431  91.244  1.00  9.84           O
ATOM   3022  N   ILE B 140      47.035  95.903  92.482  1.00  8.08           N
ATOM   3023  CA  ILE B 140      46.740  97.343  92.381  1.00  7.91           C
ATOM   3024  CB  ILE B 140      47.705  98.201  93.219  1.00  7.54           C
ATOM   3025  CG1 ILE B 140      47.326  99.667  93.193  1.00  7.72           C
ATOM   3026  CD1 ILE B 140      45.915  99.958  93.707  1.00  7.53           C
ATOM   3027  CG2 ILE B 140      49.193  98.039  92.818  1.00  6.89           C
ATOM   3028  C   ILE B 140      46.724  97.799  90.947  1.00  8.83           C
ATOM   3029  O   ILE B 140      45.962  98.696  90.588  1.00 10.48           O
ATOM   3030  N   GLU B 141      47.606  97.284  90.139  1.00 10.43           N
ATOM   3031  CA  GLU B 141      47.653  97.623  88.707  1.00 12.08           C
ATOM   3032  CB  GLU B 141      49.097  97.773  88.198  1.00 14.49           C
ATOM   3033  CG  GLU B 141      49.782  98.979  88.846  1.00 18.03           C
ATOM   3034  CD  GLU B 141      49.176 100.325  88.423  1.00 22.20           C
ATOM   3035  OE1 GLU B 141      49.289 100.782  87.248  1.00 32.24           O
ATOM   3036  OE2 GLU B 141      48.510 100.949  89.249  1.00 22.00           O
ATOM   3037  C   GLU B 141      46.918  96.637  87.813  1.00 12.90           C
ATOM   3038  O   GLU B 141      47.358  96.369  86.674  1.00 14.06           O
ATOM   3039  N   THR B 142      45.811  96.113  88.310  1.00 13.98           N
ATOM   3040  CA  THR B 142      44.858  95.282  87.534  1.00 15.41           C
ATOM   3041  CB  THR B 142      44.847  93.840  88.028  1.00 14.76           C
ATOM   3042  OG1 THR B 142      44.193  93.797  89.323  1.00 15.08           O
ATOM   3043  CG2 THR B 142      46.268  93.297  88.145  1.00 15.17           C
ATOM   3044  C   THR B 142      43.455  95.825  87.747  1.00 15.29           C
ATOM   3045  O   THR B 142      43.285  96.872  88.359  1.00 17.16           O
ATOM   3046  N   LEU B 143      42.457  95.130  87.215  1.00 13.62           N
ATOM   3047  CA  LEU B 143      41.054  95.487  87.412  1.00 13.35           C
ATOM   3048  CB  LEU B 143      40.260  95.147  86.145  1.00 13.36           C
ATOM   3049  CG  LEU B 143      40.794  95.832  84.908  1.00 13.46           C
ATOM   3050  CD1 LEU B 143      39.986  95.424  83.642  1.00 13.62           C
ATOM   3051  CD2 LEU B 143      40.778  97.367  85.014  1.00 14.07           C
ATOM   3052  C   LEU B 143      40.402  94.750  88.577  1.00 12.14           C
ATOM   3053  O   LEU B 143      39.223  94.898  88.786  1.00 11.66           O
ATOM   3054  N   LEU B 144      41.184  94.002  89.344  1.00 12.90           N
ATOM   3055  CA  LEU B 144      40.644  93.076  90.334  1.00 11.89           C
ATOM   3056  CB  LEU B 144      41.407  91.762  90.278  1.00 13.66           C
ATOM   3057  CG  LEU B 144      41.441  91.047  88.889  1.00 15.16           C
ATOM   3058  CD1 LEU B 144      42.212  89.756  89.039  1.00 15.52           C
ATOM   3059  CD2 LEU B 144      40.050  90.784  88.318  1.00 17.55           C
ATOM   3060  C   LEU B 144      40.784  93.587  91.756  1.00 11.53           C
ATOM   3061  O   LEU B 144      40.329  92.908  92.677  1.00 10.35           O
ATOM   3062  N   GLY B 145      41.457  94.704  91.959  1.00  9.88           N
ATOM   3063  CA  GLY B 145      41.549  95.240  93.304  1.00  9.25           C
ATOM   3064  C   GLY B 145      40.199  95.694  93.837  1.00  8.25           C
ATOM   3065  O   GLY B 145      39.408  96.240  93.146  1.00  6.07           O
ATOM   3066  N   GLY B 146      40.001  95.536  95.146  1.00  7.49           N
ATOM   3067  CA  GLY B 146      38.850  96.017  95.755  1.00  8.43           C
ATOM   3068  C   GLY B 146      37.532  95.466  95.279  1.00  8.67           C
ATOM   3069  O   GLY B 146      37.502  94.500  94.625  1.00  9.91           O
ATOM   3070  N   THR B 147      36.442  96.152  95.622  1.00  9.44           N
ATOM   3071  CA  THR B 147      35.082  95.793  95.221  1.00 10.12           C
ATOM   3072  CB  THR B 147      34.285  95.472  96.455  1.00 10.47           C
ATOM   3073  OG1 THR B 147      34.944  94.395  97.119  1.00 13.37           O
ATOM   3074  CG2 THR B 147      32.779  95.165  96.171  1.00  9.95           C
ATOM   3075  C   THR B 147      34.442  97.040  94.532  1.00 10.19           C
ATOM   3076  O   THR B 147      34.504  98.164  95.059  1.00  7.83           O
ATOM   3077  N   GLU B 148      33.819  96.831  93.382  1.00 10.55           N
ATOM   3078  CA  GLU B 148      33.092  97.874  92.706  1.00 11.73           C
ATOM   3079  CB  GLU B 148      32.570  97.426  91.373  1.00 13.39           C
ATOM   3080  CG  GLU B 148      31.875  98.564  90.637  1.00 15.95           C
ATOM   3081  CD  GLU B 148      31.356  98.140  89.286  1.00 18.08           C
ATOM   3082  OE1 GLU B 148      32.160  97.916  88.401  1.00 26.64           O
ATOM   3083  OE2 GLU B 148      30.131  97.980  89.104  1.00 23.90           O
ATOM   3084  C   GLU B 148      31.947  98.412  93.514  1.00 11.73           C
ATOM   3085  O   GLU B 148      31.176  97.635  94.081  1.00 14.16           O
ATOM   3086  N   ILE B 149      31.900  99.741  93.726  1.00  9.90           N
ATOM   3087  CA  ILE B 149      30.771 100.337  94.423  1.00  9.09           C
ATOM   3088  CB  ILE B 149      31.172 101.077  95.697  1.00  8.50           C
ATOM   3089  CG1 ILE B 149      32.048 102.290  95.366  1.00  7.97           C
ATOM   3090  CD1 ILE B 149      32.177 103.292  96.479  1.00  7.84           C
ATOM   3091  CG2 ILE B 149      31.804 100.106  96.669  1.00  8.89           C
ATOM   3092  C   ILE B 149      29.884 101.224  93.552  1.00  9.49           C
ATOM   3093  O   ILE B 149      28.866 101.707  93.988  1.00  8.85           O
ATOM   3094  N   GLY B 150      30.295 101.480  92.303  1.00  9.58           N
ATOM   3095  CA  GLY B 150      29.494 102.326  91.521  1.00  9.82           C
ATOM   3096  C   GLY B 150      30.096 102.356  90.138  1.00 10.85           C
ATOM   3097  O   GLY B 150      31.322 102.109  89.931  1.00  9.97           O
ATOM   3098  N   LYS B 151      29.236 102.655  89.218  1.00 12.55           N
ATOM   3099  CA  LYS B 151      29.606 102.792  87.787  1.00 14.25           C
ATOM   3100  CB  LYS B 151      29.079 101.598  87.042  1.00 18.31           C
ATOM   3101  CG  LYS B 151      29.746 101.317  85.705  1.00 23.26           C
ATOM   3102  CD  LYS B 151      29.235  99.996  85.126  1.00 25.63           C
ATOM   3103  CE  LYS B 151      29.942  98.828  85.785  1.00 30.15           C
ATOM   3104  NZ  LYS B 151      31.110  98.385  84.994  1.00 33.57           N
ATOM   3105  C   LYS B 151      28.932 104.033  87.288  1.00 14.01           C
ATOM   3106  O   LYS B 151      27.787 104.265  87.635  1.00 11.16           O
ATOM   3107  N   PHE B 152      29.639 104.863  86.498  1.00 12.34           N
ATOM   3108  CA  PHE B 152      29.128 106.142  86.119  1.00 11.86           C
ATOM   3109  CB  PHE B 152      29.809 107.248  86.908  1.00 11.67           C
ATOM   3110  CG  PHE B 152      30.225 106.829  88.294  1.00 10.35           C
ATOM   3111  CD1 PHE B 152      29.297 106.733  89.270  1.00  9.98           C
ATOM   3112  CE1 PHE B 152      29.633 106.347  90.578  1.00  9.56           C
ATOM   3113  CZ  PHE B 152      30.962 105.982  90.840  1.00  9.23           C
ATOM   3114  CE2 PHE B 152      31.889 106.026  89.833  1.00  9.92           C
ATOM   3115  CD2 PHE B 152      31.528 106.499  88.565  1.00 10.45           C
ATOM   3116  C   PHE B 152      29.398 106.387  84.653  1.00 12.63           C
ATOM   3117  O   PHE B 152      30.523 106.190  84.173  1.00 13.51           O
ATOM   3118  N   THR B 153      28.380 106.848  83.951  1.00 13.24           N
ATOM   3119  CA  THR B 153      28.567 107.258  82.544  1.00 14.06           C
ATOM   3120  CB  THR B 153      27.576 106.465  81.671  1.00 15.33           C
ATOM   3121  OG1 THR B 153      27.852 105.053  81.844  1.00 15.42           O
ATOM   3122  CG2 THR B 153      27.773 106.814  80.210  1.00 14.97           C
ATOM   3123  C   THR B 153      28.384 108.767  82.349  1.00 16.39           C
ATOM   3124  O   THR B 153      27.370 109.344  82.748  1.00 15.87           O
ATOM   3125  N   VAL B 154      29.358 109.425  81.718  1.00 18.50           N
ATOM   3126  CA  VAL B 154      29.340 110.884  81.567  1.00 17.89           C
ATOM   3127  CB  VAL B 154      30.309 111.549  82.556  1.00 18.99           C
ATOM   3128  CG1 VAL B 154      29.805 111.379  83.979  1.00 18.90           C
ATOM   3129  CG2 VAL B 154      31.727 110.978  82.437  1.00 18.81           C
ATOM   3130  C   VAL B 154      29.708 111.302  80.149  1.00 18.10           C
ATOM   3131  O   VAL B 154      30.430 110.615  79.456  1.00 21.39           O
ATOM   3132  N   THR B 155      29.198 112.442  79.736  1.00 17.47           N
ATOM   3133  CA  THR B 155      29.388 112.968  78.352  1.00 20.11           C
ATOM   3134  CB  THR B 155      28.040 112.947  77.621  1.00 19.70           C
ATOM   3135  OG1 THR B 155      27.526 111.621  77.676  1.00 22.13           O
ATOM   3136  CG2 THR B 155      28.207 113.402  76.196  1.00 21.89           C
ATOM   3137  C   THR B 155      29.901 114.400  78.375  1.00 17.68           C
ATOM   3138  O   THR B 155      29.225 115.277  78.905  1.00 16.00           O
ATOM   3139  N   PRO B 156      31.134 114.610  77.923  1.00 17.22           N
ATOM   3140  CA  PRO B 156      31.619 115.969  77.840  1.00 21.20           C
ATOM   3141  CB  PRO B 156      33.043 115.822  77.241  1.00 19.92           C
ATOM   3142  CG  PRO B 156      33.419 114.428  77.442  1.00 19.56           C
ATOM   3143  CD  PRO B 156      32.119 113.651  77.411  1.00 19.20           C
ATOM   3144  C   PRO B 156      30.758 116.786  76.875  1.00 25.11           C
ATOM   3145  O   PRO B 156      30.275 116.257  75.893  1.00 27.90           O
ATOM   3146  N   LYS B 157      30.601 118.080  77.141  1.00 28.68           N
ATOM   3147  CA  LYS B 157      29.963 118.991  76.167  1.00 26.02           C
ATOM   3148  CB  LYS B 157      28.996 119.901  76.881  1.00 23.97           C
ATOM   3149  CG  LYS B 157      27.799 119.197  77.377  1.00 24.91           C
ATOM   3150  CD  LYS B 157      26.981 120.260  78.086  1.00 26.41           C
ATOM   3151  CE  LYS B 157      25.817 119.524  78.631  1.00 29.12           C
ATOM   3152  NZ  LYS B 157      24.818 120.417  79.266  1.00 33.31           N
ATOM   3153  C   LYS B 157      30.947 119.860  75.374  1.00 27.63           C
ATOM   3154  O   LYS B 157      30.541 120.576  74.467  1.00 28.99           O
ATOM   3155  N   SER B 158      32.219 119.859  75.741  1.00 28.16           N
ATOM   3156  CA  SER B 158      33.213 120.685  75.048  1.00 26.12           C
ATOM   3157  CB  SER B 158      33.730 121.828  75.930  1.00 25.69           C
ATOM   3158  OG  SER B 158      32.787 122.824  76.176  1.00 24.47           O
ATOM   3159  C   SER B 158      34.372 119.799  74.657  1.00 26.39           C
ATOM   3160  O   SER B 158      34.719 118.837  75.368  1.00 24.77           O
ATOM   3161  N   SER B 159      35.032 120.181  73.581  1.00 24.26           N
ATOM   3162  CA  SER B 159      36.225 119.496  73.116  1.00 25.61           C
ATOM   3163  CB  SER B 159      36.472 119.831  71.649  1.00 27.39           C
ATOM   3164  OG  SER B 159      35.240 119.788  70.948  1.00 34.81           O
ATOM   3165  C   SER B 159      37.442 119.929  73.907  1.00 21.69           C
ATOM   3166  O   SER B 159      37.545 121.090  74.323  1.00 19.02           O
ATOM   3167  N   GLY B 160      38.377 118.988  74.086  1.00 20.68           N
ATOM   3168  CA  GLY B 160      39.643 119.256  74.794  1.00 19.90           C
ATOM   3169  C   GLY B 160      39.450 119.581  76.247  1.00 19.47           C
ATOM   3170  O   GLY B 160      40.197 120.376  76.828  1.00 20.77           O
ATOM   3171  N   SER B 161      38.405 119.026  76.838  1.00 19.42           N
ATOM   3172  CA  SER B 161      38.089 119.348  78.230  1.00 17.54           C
ATOM   3173  CB  SER B 161      36.572 119.529  78.396  1.00 16.04           C
ATOM   3174  OG  SER B 161      35.864 118.311  78.245  1.00 17.67           O
ATOM   3175  C   SER B 161      38.601 118.262  79.155  1.00 16.81           C
ATOM   3176  O   SER B 161      39.058 117.210  78.730  1.00 15.68           O
ATOM   3177  N   MET B 162      38.410 118.501  80.435  1.00 17.26           N
ATOM   3178  CA  MET B 162      38.664 117.546  81.455  1.00 16.88           C
ATOM   3179  CB  MET B 162      39.840 118.030  82.315  1.00 20.33           C
ATOM   3180  CG  MET B 162      41.162 118.007  81.576  1.00 24.21           C
ATOM   3181  SD  MET B 162      42.402 118.945  82.485  1.00 34.61           S
ATOM   3182  CE  MET B 162      43.892 118.407  81.590  1.00 34.46           C
ATOM   3183  C   MET B 162      37.443 117.406  82.345  1.00 15.30           C
ATOM   3184  O   MET B 162      36.570 118.253  82.363  1.00 14.87           O
ATOM   3185  N   PHE B 163      37.382 116.339  83.115  1.00 15.88           N
ATOM   3186  CA  PHE B 163      36.423 116.278  84.236  1.00 16.24           C
ATOM   3187  CB  PHE B 163      35.620 114.983  84.240  1.00 17.01           C
ATOM   3188  CG  PHE B 163      34.419 114.995  83.318  1.00 15.96           C
ATOM   3189  CD1 PHE B 163      33.357 115.857  83.547  1.00 16.63           C
ATOM   3190  CE1 PHE B 163      32.238 115.864  82.706  1.00 16.81           C
ATOM   3191  CZ  PHE B 163      32.153 114.958  81.679  1.00 17.63           C
ATOM   3192  CE2 PHE B 163      33.217 114.078  81.450  1.00 17.94           C
ATOM   3193  CD2 PHE B 163      34.341 114.107  82.278  1.00 16.36           C
ATOM   3194  C   PHE B 163      37.181 116.321  85.540  1.00 16.84           C
ATOM   3195  O   PHE B 163      38.156 115.624  85.716  1.00 18.32           O
ATOM   3196  N   LEU B 164      36.762 117.176  86.423  1.00 15.48           N
ATOM   3197  CA  LEU B 164      37.292 117.259  87.754  1.00 15.33           C
ATOM   3198  CB  LEU B 164      37.088 118.693  88.254  1.00 17.27           C
ATOM   3199  CG  LEU B 164      38.023 119.511  89.083  1.00 19.30           C
ATOM   3200  CD1 LEU B 164      37.339 120.342  90.169  1.00 23.74           C
ATOM   3201  CD2 LEU B 164      39.018 118.585  89.719  1.00 21.72           C
ATOM   3202  C   LEU B 164      36.413 116.310  88.560  1.00 16.10           C
ATOM   3203  O   LEU B 164      35.188 116.444  88.525  1.00 13.70           O
ATOM   3204  N   VAL B 165      37.021 115.327  89.219  1.00 14.05           N
ATOM   3205  CA  VAL B 165      36.265 114.259  89.854  1.00 12.86           C
ATOM   3206  CB  VAL B 165      36.748 112.914  89.367  1.00 13.33           C
ATOM   3207  CG1 VAL B 165      36.008 111.767  90.028  1.00 13.19           C
ATOM   3208  CG2 VAL B 165      36.618 112.811  87.860  1.00 12.50           C
ATOM   3209  C   VAL B 165      36.471 114.323  91.344  1.00 12.85           C
ATOM   3210  O   VAL B 165      37.591 114.438  91.762  1.00 12.49           O
ATOM   3211  N   SER B 166      35.405 114.259  92.100  1.00 11.82           N
ATOM   3212  CA  SER B 166      35.480 114.071  93.512  1.00 13.12           C
ATOM   3213  CB  SER B 166      34.977 115.221  94.353  1.00 13.97           C
ATOM   3214  OG  SER B 166      35.516 116.424  93.947  1.00 22.08           O
ATOM   3215  C   SER B 166      34.613 112.879  93.914  1.00 13.30           C
ATOM   3216  O   SER B 166      33.381 112.908  93.777  1.00 13.66           O
ATOM   3217  N   ALA B 167      35.242 111.912  94.504  1.00 13.30           N
ATOM   3218  CA  ALA B 167      34.533 110.795  95.062  1.00 15.46           C
ATOM   3219  CB  ALA B 167      35.151 109.498  94.615  1.00 16.88           C
ATOM   3220  C   ALA B 167      34.651 110.947  96.530  1.00 14.29           C
ATOM   3221  O   ALA B 167      35.755 110.986  97.084  1.00 17.92           O
ATOM   3222  N   ASP B 168      33.525 111.053  97.188  1.00 13.37           N
ATOM   3223  CA  ASP B 168      33.458 111.229  98.630  1.00 10.73           C
ATOM   3224  CB  ASP B 168      32.985 112.618  98.898  1.00 12.06           C
ATOM   3225  CG  ASP B 168      33.988 113.697  98.320  1.00 13.37           C
ATOM   3226  OD1 ASP B 168      35.108 113.831  98.883  1.00 12.36           O
ATOM   3227  OD2 ASP B 168      33.662 114.298  97.286  1.00 17.65           O
ATOM   3228  C   ASP B 168      32.596 110.138  99.302  1.00  9.63           C
ATOM   3229  O   ASP B 168      31.369 110.166  99.270  1.00  9.07           O
ATOM   3230  N   ILE B 169      33.297 109.136  99.888  1.00  7.75           N
ATOM   3231  CA  ILE B 169      32.711 107.849 100.269  1.00  6.35           C
ATOM   3232  CB  ILE B 169      33.495 106.736  99.672  1.00  6.63           C
ATOM   3233  CG1 ILE B 169      33.701 106.943  98.131  1.00  7.23           C
ATOM   3234  CD1 ILE B 169      32.410 107.172  97.343  1.00  8.04           C
ATOM   3235  CG2 ILE B 169      32.815 105.363  99.891  1.00  6.67           C
ATOM   3236  C   ILE B 169      32.755 107.723 101.787  1.00  6.17           C
ATOM   3237  O   ILE B 169      33.837 107.762 102.367  1.00  5.45           O
ATOM   3238  N   ILE B 170      31.624 107.424 102.348  1.00  5.40           N
ATOM   3239  CA  ILE B 170      31.508 107.103 103.758  1.00  5.98           C
ATOM   3240  CB  ILE B 170      30.094 107.367 104.257  1.00  5.58           C
ATOM   3241  CG1 ILE B 170      29.752 108.820 104.064  1.00  6.21           C
ATOM   3242  CD1 ILE B 170      28.257 109.142 104.090  1.00  6.75           C
ATOM   3243  CG2 ILE B 170      29.977 107.047 105.756  1.00  5.51           C
ATOM   3244  C   ILE B 170      31.918 105.655 103.941  1.00  6.22           C
ATOM   3245  O   ILE B 170      31.320 104.778 103.297  1.00  6.95           O
ATOM   3246  N   ALA B 171      32.863 105.370 104.859  1.00  5.85           N
ATOM   3247  CA  ALA B 171      33.419 104.012 105.067  1.00  5.98           C
ATOM   3248  CB  ALA B 171      34.572 103.782 104.121  1.00  6.97           C
ATOM   3249  C   ALA B 171      33.829 103.739 106.490  1.00  6.65           C
ATOM   3250  O   ALA B 171      34.218 104.667 107.169  1.00  6.50           O
ATOM   3251  N   SER B 172      33.667 102.492 106.921  1.00  6.39           N
ATOM   3252  CA  SER B 172      34.107 102.027 108.177  1.00  7.43           C
ATOM   3253  CB  SER B 172      32.884 101.611 109.006  1.00  7.33           C
ATOM   3254  OG  SER B 172      32.030 102.725 109.144  1.00  6.97           O
ATOM   3255  C   SER B 172      34.890 100.765 107.982  1.00  8.13           C
ATOM   3256  O   SER B 172      34.595  99.946 107.060  1.00  9.19           O
ATOM   3257  N   ARG B 173      35.848 100.563 108.867  1.00  7.97           N
ATOM   3258  CA  ARG B 173      36.578  99.296 108.958  1.00  8.91           C
ATOM   3259  CB  ARG B 173      37.643  99.095 107.892  1.00  8.92           C
ATOM   3260  CG  ARG B 173      38.591 100.294 107.663  1.00  9.18           C
ATOM   3261  CD  ARG B 173      39.917  99.940 106.982  1.00  8.45           C
ATOM   3262  NE  ARG B 173      40.567  98.901 107.728  1.00  8.82           N
ATOM   3263  CZ  ARG B 173      41.475  98.034 107.246  1.00  8.35           C
ATOM   3264  NH1 ARG B 173      41.920  98.067 106.009  1.00  8.67           N
ATOM   3265  NH2 ARG B 173      41.951  97.151 108.037  1.00  8.43           N
ATOM   3266  C   ARG B 173      37.243  99.279 110.295  1.00 10.27           C
ATOM   3267  O   ARG B 173      37.479 100.333 110.888  1.00  9.40           O
ATOM   3268  N   MET B 174      37.527  98.093 110.786  1.00 12.05           N
ATOM   3269  CA  MET B 174      38.388  97.952 111.946  1.00 16.24           C
ATOM   3270  CB  MET B 174      38.608  96.492 112.235  1.00 22.17           C
ATOM   3271  CG  MET B 174      37.411  95.868 112.984  1.00 29.93           C
ATOM   3272  SD  MET B 174      37.713  94.156 113.443  1.00 52.16           S
ATOM   3273  CE  MET B 174      38.947  94.268 114.775  1.00 43.56           C
ATOM   3274  C   MET B 174      39.725  98.646 111.626  1.00 14.67           C
ATOM   3275  O   MET B 174      40.227  98.526 110.489  1.00 13.40           O
ATOM   3276  N   GLU B 175      40.211  99.400 112.592  1.00 12.03           N
ATOM   3277  CA  GLU B 175      41.380 100.255 112.442  1.00 12.76           C
ATOM   3278  CB  GLU B 175      42.223 100.036 113.717  1.00 13.67           C
ATOM   3279  CG  GLU B 175      43.630 100.656 113.696  1.00 15.94           C
ATOM   3280  CD  GLU B 175      43.620 102.199 113.808  1.00 19.73           C
ATOM   3281  OE1 GLU B 175      42.615 102.823 114.230  1.00 22.58           O
ATOM   3282  OE2 GLU B 175      44.638 102.816 113.503  1.00 20.76           O
ATOM   3283  C   GLU B 175      42.283  99.976 111.222  1.00  9.65           C
ATOM   3284  O   GLU B 175      42.924  98.953 111.175  1.00  9.50           O
ATOM   3285  N   GLY B 176      42.327 100.873 110.223  1.00  9.75           N
ATOM   3286  CA  GLY B 176      43.218 100.659 109.139  1.00  7.78           C
ATOM   3287  C   GLY B 176      42.917 101.501 107.931  1.00  7.92           C
ATOM   3288  O   GLY B 176      42.073 102.428 108.021  1.00  8.56           O
ATOM   3289  N   GLY B 177      43.626 101.188 106.860  1.00  5.57           N
ATOM   3290  CA  GLY B 177      43.592 101.999 105.660  1.00  5.30           C
ATOM   3291  C   GLY B 177      42.572 101.541 104.651  1.00  4.32           C
ATOM   3292  O   GLY B 177      42.263 100.373 104.596  1.00  4.20           O
ATOM   3293  N   VAL B 178      42.134 102.506 103.789  1.00  3.87           N
ATOM   3294  CA  VAL B 178      41.093 102.297 102.854  1.00  3.34           C
ATOM   3295  CB  VAL B 178      39.833 103.096 103.167  1.00  3.29           C
ATOM   3296  CG1 VAL B 178      38.777 102.947 102.107  1.00  3.46           C
ATOM   3297  CG2 VAL B 178      39.137 102.645 104.475  1.00  3.12           C
ATOM   3298  C   VAL B 178      41.687 102.750 101.554  1.00  3.09           C
ATOM   3299  O   VAL B 178      42.449 103.726 101.538  1.00  2.79           O
ATOM   3300  N   VAL B 179      41.410 102.012 100.543  1.00  2.99           N
ATOM   3301  CA  VAL B 179      41.901 102.420  99.177  1.00  3.00           C
ATOM   3302  CB  VAL B 179      42.858 101.302  98.614  1.00  3.11           C
ATOM   3303  CG1 VAL B 179      43.338 101.659  97.223  1.00  2.93           C
ATOM   3304  CG2 VAL B 179      44.038 101.098  99.487  1.00  3.08           C
ATOM   3305  C   VAL B 179      40.770 102.637  98.304  1.00  3.41           C
ATOM   3306  O   VAL B 179      39.797 101.868  98.334  1.00  3.41           O
ATOM   3307  N   LEU B 180      40.937 103.567  97.280  1.00  4.00           N
ATOM   3308  CA  LEU B 180      39.868 103.849  96.369  1.00  4.48           C
ATOM   3309  CB  LEU B 180      39.182 105.230  96.631  1.00  4.93           C
ATOM   3310  CG  LEU B 180      38.394 105.431  97.933  1.00  5.94           C
ATOM   3311  CD1 LEU B 180      39.394 105.723  99.000  1.00  6.34           C
ATOM   3312  CD2 LEU B 180      37.474 106.627  97.791  1.00  6.37           C
ATOM   3313  C   LEU B 180      40.562 103.877  94.993  1.00  4.30           C
ATOM   3314  O   LEU B 180      41.634 104.453  94.893  1.00  3.42           O
ATOM   3315  N   ALA B 181      39.888 103.349  94.013  1.00  5.06           N
ATOM   3316  CA  ALA B 181      40.436 103.322  92.656  1.00  5.82           C
ATOM   3317  CB  ALA B 181      41.039 101.951  92.371  1.00  5.74           C
ATOM   3318  C   ALA B 181      39.358 103.611  91.673  1.00  7.24           C
ATOM   3319  O   ALA B 181      38.325 102.985  91.687  1.00  7.77           O
ATOM   3320  N   LEU B 182      39.617 104.569  90.801  1.00  9.46           N
ATOM   3321  CA  LEU B 182      38.768 104.899  89.722  1.00 10.73           C
ATOM   3322  CB  LEU B 182      38.734 106.417  89.554  1.00 12.02           C
ATOM   3323  CG  LEU B 182      37.812 106.960  88.478  1.00 14.70           C
ATOM   3324  CD1 LEU B 182      36.384 106.925  88.960  1.00 15.33           C
ATOM   3325  CD2 LEU B 182      38.181 108.381  88.140  1.00 15.95           C
ATOM   3326  C   LEU B 182      39.282 104.273  88.483  1.00 11.95           C
ATOM   3327  O   LEU B 182      40.443 104.415  88.149  1.00 11.92           O
ATOM   3328  N   VAL B 183      38.411 103.589  87.761  1.00 11.97           N
ATOM   3329  CA  VAL B 183      38.810 102.835  86.579  1.00 13.38           C
ATOM   3330  CB  VAL B 183      38.510 101.336  86.751  1.00 14.54           C
ATOM   3331  CG1 VAL B 183      38.796 100.571  85.460  1.00 16.64           C
ATOM   3332  CG2 VAL B 183      39.306 100.800  87.869  1.00 13.89           C
ATOM   3333  C   VAL B 183      38.001 103.331  85.400  1.00 12.77           C
ATOM   3334  O   VAL B 183      36.804 103.566  85.522  1.00 13.79           O
ATOM   3335  N   ARG B 184      38.659 103.555  84.280  1.00 15.25           N
ATOM   3336  CA  ARG B 184      37.990 103.913  83.031  1.00 13.06           C
ATOM   3337  CB  ARG B 184      38.824 104.889  82.272  1.00 14.42           C
ATOM   3338  CG  ARG B 184      38.148 105.365  80.949  1.00 16.32           C
ATOM   3339  CD  ARG B 184      39.003 106.394  80.249  1.00 17.50           C
ATOM   3340  NE  ARG B 184      40.250 105.794  79.818  1.00 18.39           N
ATOM   3341  CZ  ARG B 184      41.221 106.412  79.166  1.00 20.18           C
ATOM   3342  NH1 ARG B 184      41.045 107.675  78.766  1.00 22.16           N
ATOM   3343  NH2 ARG B 184      42.366 105.747  78.876  1.00 19.00           N
ATOM   3344  C   ARG B 184      37.787 102.680  82.195  1.00 15.86           C
ATOM   3345  O   ARG B 184      38.732 101.910  81.981  1.00 18.01           O
ATOM   3346  N   GLU B 185      36.572 102.504  81.650  1.00 16.47           N
ATOM   3347  CA  GLU B 185      36.202 101.340  80.855  1.00 18.62           C
ATOM   3348  CB  GLU B 185      34.748 101.484  80.319  1.00 23.39           C
ATOM   3349  CG  GLU B 185      34.212 100.266  79.556  1.00 27.76           C
ATOM   3350  CD  GLU B 185      32.799 100.472  78.976  1.00 32.59           C
ATOM   3351  OE1 GLU B 185      32.506 101.482  78.284  1.00 32.88           O
ATOM   3352  OE2 GLU B 185      31.949  99.616  79.250  1.00 36.85           O
ATOM   3353  C   GLU B 185      37.137 101.196  79.693  1.00 17.97           C
ATOM   3354  O   GLU B 185      37.367 102.152  78.990  1.00 14.80           O
ATOM   3355  N   GLY B 186      37.645  99.988  79.481  1.00 19.28           N
ATOM   3356  CA  GLY B 186      38.577  99.712  78.379  1.00 21.39           C
ATOM   3357  C   GLY B 186      40.029  99.661  78.852  1.00 20.76           C
ATOM   3358  O   GLY B 186      40.861  99.067  78.183  1.00 25.44           O
ATOM   3359  N   ASP B 187      40.340 100.322  79.951  1.00 18.58           N
ATOM   3360  CA  ASP B 187      41.719 100.323  80.465  1.00 18.45           C
ATOM   3361  CB  ASP B 187      42.000 101.484  81.391  1.00 18.17           C
ATOM   3362  CG  ASP B 187      42.125 102.838  80.669  1.00 20.42           C
ATOM   3363  OD1 ASP B 187      42.155 102.898  79.422  1.00 22.90           O
ATOM   3364  OD2 ASP B 187      42.125 103.893  81.383  1.00 21.55           O
ATOM   3365  C   ASP B 187      41.918  99.027  81.188  1.00 16.72           C
ATOM   3366  O   ASP B 187      40.961  98.382  81.591  1.00 16.43           O
ATOM   3367  N   SER B 188      43.166  98.642  81.414  1.00 17.29           N
ATOM   3368  CA  SER B 188      43.446  97.412  82.203  1.00 16.92           C
ATOM   3369  CB  SER B 188      44.409  96.536  81.455  1.00 19.34           C
ATOM   3370  OG  SER B 188      45.691  97.079  81.523  1.00 21.01           O
ATOM   3371  C   SER B 188      43.924  97.659  83.629  1.00 13.81           C
ATOM   3372  O   SER B 188      44.277  96.764  84.333  1.00 11.96           O
ATOM   3373  N   LYS B 189      43.922  98.908  84.038  1.00 13.96           N
ATOM   3374  CA  LYS B 189      44.277  99.237  85.451  1.00 12.12           C
ATOM   3375  CB  LYS B 189      45.786  99.312  85.553  1.00 15.12           C
ATOM   3376  CG  LYS B 189      46.334 100.485  84.778  1.00 19.98           C
ATOM   3377  CD  LYS B 189      47.848 100.445  84.572  1.00 29.48           C
ATOM   3378  CE  LYS B 189      48.207 101.706  83.801  1.00 35.42           C
ATOM   3379  NZ  LYS B 189      49.606 102.072  84.066  1.00 45.32           N
ATOM   3380  C   LYS B 189      43.671 100.597  85.812  1.00  9.94           C
ATOM   3381  O   LYS B 189      43.134 101.321  84.924  1.00  8.83           O
ATOM   3382  N   PRO B 190      43.753 100.998  87.097  1.00  7.46           N
ATOM   3383  CA  PRO B 190      43.111 102.212  87.514  1.00  6.62           C
ATOM   3384  CB  PRO B 190      43.335 102.226  89.011  1.00  6.67           C
ATOM   3385  CG  PRO B 190      43.449 100.785  89.381  1.00  7.18           C
ATOM   3386  CD  PRO B 190      44.205 100.205  88.240  1.00  7.61           C
ATOM   3387  C   PRO B 190      43.638 103.515  86.909  1.00  5.38           C
ATOM   3388  O   PRO B 190      44.816 103.642  86.657  1.00  5.64           O
ATOM   3389  N   TYR B 191      42.718 104.447  86.687  1.00  4.54           N
ATOM   3390  CA  TYR B 191      43.027 105.779  86.299  1.00  4.36           C
ATOM   3391  CB  TYR B 191      41.756 106.418  85.755  1.00  5.10           C
ATOM   3392  CG  TYR B 191      41.983 107.598  84.832  1.00  5.81           C
ATOM   3393  CD1 TYR B 191      42.145 108.878  85.324  1.00  6.03           C
ATOM   3394  CE1 TYR B 191      42.343 109.970  84.565  1.00  6.81           C
ATOM   3395  CZ  TYR B 191      42.463 109.753  83.159  1.00  7.44           C
ATOM   3396  OH  TYR B 191      42.665 110.829  82.313  1.00  9.43           O
ATOM   3397  CE2 TYR B 191      42.311 108.477  82.649  1.00  6.95           C
ATOM   3398  CD2 TYR B 191      42.070 107.411  83.444  1.00  6.45           C
ATOM   3399  C   TYR B 191      43.607 106.595  87.400  1.00  3.43           C
ATOM   3400  O   TYR B 191      44.378 107.452  87.169  1.00  3.24           O
ATOM   3401  N   ALA B 192      43.170 106.343  88.680  1.00  2.63           N
ATOM   3402  CA  ALA B 192      43.627 107.164  89.672  1.00  2.21           C
ATOM   3403  CB  ALA B 192      42.805 108.433  89.763  1.00  2.29           C
ATOM   3404  C   ALA B 192      43.291 106.361  90.962  1.00  2.00           C
ATOM   3405  O   ALA B 192      42.319 105.545  91.020  1.00  2.00           O
ATOM   3406  N   ILE B 193      44.129 106.606  91.934  1.00  2.00           N
ATOM   3407  CA  ILE B 193      44.009 105.838  93.245  1.00  2.00           C
ATOM   3408  CB  ILE B 193      45.191 104.841  93.322  1.00  2.00           C
ATOM   3409  CG1 ILE B 193      45.001 103.727  92.246  1.00  2.00           C
ATOM   3410  CD1 ILE B 193      46.317 103.062  91.798  1.00  2.02           C
ATOM   3411  CG2 ILE B 193      45.295 104.115  94.639  1.00  2.00           C
ATOM   3412  C   ILE B 193      44.081 106.841  94.345  1.00  2.00           C
ATOM   3413  O   ILE B 193      44.916 107.704  94.259  1.00  2.00           O
ATOM   3414  N   SER B 194      43.407 106.567  95.495  1.00  2.00           N
ATOM   3415  CA  SER B 194      43.512 107.465  96.649  1.00  2.00           C
ATOM   3416  CB  SER B 194      42.424 108.544  96.607  1.00  2.00           C
ATOM   3417  OG  SER B 194      42.667 109.600  97.485  1.00  2.00           O
ATOM   3418  C   SER B 194      43.360 106.627  97.865  1.00  2.00           C
ATOM   3419  O   SER B 194      43.149 105.408  97.788  1.00  2.00           O
ATOM   3420  N   TYR B 195      43.594 107.257  99.006  1.00  2.00           N
ATOM   3421  CA  TYR B 195      43.596 106.554 100.288  1.00  2.00           C
ATOM   3422  CB  TYR B 195      45.124 106.383 100.813  1.00  2.00           C
ATOM   3423  CG  TYR B 195      46.003 105.719  99.785  1.00  2.00           C
ATOM   3424  CD1 TYR B 195      46.509 106.449  98.677  1.00  2.00           C
ATOM   3425  CE1 TYR B 195      47.223 105.851  97.656  1.00  2.00           C
ATOM   3426  CZ  TYR B 195      47.374 104.455  97.683  1.00  2.00           C
ATOM   3427  OH  TYR B 195      48.111 103.843  96.720  1.00  2.00           O
ATOM   3428  CE2 TYR B 195      46.915 103.711  98.781  1.00  2.00           C
ATOM   3429  CD2 TYR B 195      46.087 104.332  99.736  1.00  2.00           C
ATOM   3430  C   TYR B 195      42.788 107.281 101.353  1.00  2.00           C
ATOM   3431  O   TYR B 195      42.750 108.482 101.407  1.00  2.00           O
ATOM   3432  N   GLY B 196      42.245 106.464 102.336  1.00  2.00           N
ATOM   3433  CA  GLY B 196      41.429 106.955 103.382  1.00  2.00           C
ATOM   3434  C   GLY B 196      41.689 106.154 104.638  1.00  2.00           C
ATOM   3435  O   GLY B 196      42.566 105.261 104.655  1.00  2.00           O
ATOM   3436  N   TYR B 197      40.978 106.500 105.648  1.00  2.00           N
ATOM   3437  CA  TYR B 197      41.252 105.886 106.989  1.00  2.00           C
ATOM   3438  CB  TYR B 197      42.195 106.801 107.747  1.00  2.00           C
ATOM   3439  CG  TYR B 197      42.314 106.384 109.237  1.00  2.00           C
ATOM   3440  CD1 TYR B 197      43.076 105.299 109.591  1.00  2.00           C
ATOM   3441  CE1 TYR B 197      43.164 104.847 110.921  1.00  2.00           C
ATOM   3442  CZ  TYR B 197      42.546 105.591 111.902  1.00  2.00           C
ATOM   3443  OH  TYR B 197      42.714 105.256 113.293  1.00  2.12           O
ATOM   3444  CE2 TYR B 197      41.790 106.702 111.583  1.00  2.00           C
ATOM   3445  CD2 TYR B 197      41.655 107.071 110.200  1.00  2.00           C
ATOM   3446  C   TYR B 197      39.963 105.710 107.726  1.00  2.00           C
ATOM   3447  O   TYR B 197      39.109 106.557 107.727  1.00  2.00           O
ATOM   3448  N   SER B 198      39.819 104.608 108.487  1.00  2.16           N
ATOM   3449  CA  SER B 198      38.832 104.518 109.433  1.00  2.24           C
ATOM   3450  CB  SER B 198      37.605 103.716 108.964  1.00  2.25           C
ATOM   3451  OG  SER B 198      36.824 103.368 110.202  1.00  2.20           O
ATOM   3452  C   SER B 198      39.405 103.898 110.705  1.00  2.48           C
ATOM   3453  O   SER B 198      40.205 102.936 110.689  1.00  2.72           O
ATOM   3454  N   SER B 199      39.018 104.484 111.820  1.00  2.74           N
ATOM   3455  CA  SER B 199      39.372 103.943 113.118  1.00  3.06           C
ATOM   3456  CB  SER B 199      39.299 105.046 114.146  1.00  3.13           C
ATOM   3457  OG  SER B 199      37.976 105.442 114.435  1.00  3.04           O
ATOM   3458  C   SER B 199      38.464 102.882 113.589  1.00  3.65           C
ATOM   3459  O   SER B 199      38.661 102.373 114.809  1.00  3.89           O
ATOM   3460  N   GLY B 200      37.442 102.535 112.857  1.00  4.10           N
ATOM   3461  CA  GLY B 200      36.406 101.613 113.388  1.00  4.95           C
ATOM   3462  C   GLY B 200      35.064 102.268 113.225  1.00  5.58           C
ATOM   3463  O   GLY B 200      34.088 101.580 113.088  1.00  6.56           O
ATOM   3464  N   VAL B 201      35.008 103.608 113.306  1.00  5.77           N
ATOM   3465  CA  VAL B 201      33.765 104.307 113.155  1.00  5.69           C
ATOM   3466  CB  VAL B 201      33.502 105.369 114.197  1.00  5.45           C
ATOM   3467  CG1 VAL B 201      33.445 104.723 115.654  1.00  5.81           C
ATOM   3468  CG2 VAL B 201      34.582 106.406 114.239  1.00  5.35           C
ATOM   3469  C   VAL B 201      33.824 104.970 111.744  1.00  5.25           C
ATOM   3470  O   VAL B 201      34.887 105.238 111.148  1.00  6.35           O
ATOM   3471  N   PRO B 202      32.673 105.294 111.219  1.00  5.12           N
ATOM   3472  CA  PRO B 202      32.646 105.763 109.797  1.00  5.09           C
ATOM   3473  CB  PRO B 202      31.194 106.073 109.572  1.00  5.11           C
ATOM   3474  CG  PRO B 202      30.465 105.384 110.573  1.00  5.08           C
ATOM   3475  CD  PRO B 202      31.341 105.258 111.809  1.00  5.29           C
ATOM   3476  C   PRO B 202      33.408 107.101 109.613  1.00  5.16           C
ATOM   3477  O   PRO B 202      33.438 107.904 110.522  1.00  5.06           O
ATOM   3478  N   ASN B 203      33.991 107.279 108.429  1.00  5.35           N
ATOM   3479  CA  ASN B 203      34.773 108.375 108.137  1.00  5.49           C
ATOM   3480  CB  ASN B 203      36.204 108.089 108.579  1.00  5.82           C
ATOM   3481  CG  ASN B 203      37.026 109.329 108.616  1.00  6.80           C
ATOM   3482  OD1 ASN B 203      36.496 110.463 108.660  1.00  6.83           O
ATOM   3483  ND2 ASN B 203      38.357 109.156 108.399  1.00  7.55           N
ATOM   3484  C   ASN B 203      34.694 108.596 106.627  1.00  5.24           C
ATOM   3485  O   ASN B 203      34.472 107.665 105.888  1.00  6.07           O
ATOM   3486  N   LEU B 204      34.818 109.818 106.210  1.00  5.00           N
ATOM   3487  CA  LEU B 204      34.784 110.136 104.761  1.00  5.56           C
ATOM   3488  CB  LEU B 204      34.477 111.585 104.571  1.00  5.47           C
ATOM   3489  CG  LEU B 204      33.937 111.896 103.122  1.00  5.44           C
ATOM   3490  CD1 LEU B 204      32.517 111.462 102.960  1.00  5.45           C
ATOM   3491  CD2 LEU B 204      34.053 113.381 102.891  1.00  5.76           C
ATOM   3492  C   LEU B 204      36.152 109.776 104.155  1.00  6.06           C
ATOM   3493  O   LEU B 204      37.170 110.098 104.715  1.00  6.24           O
ATOM   3494  N   CYS B 205      36.155 109.071 103.037  1.00  7.03           N
ATOM   3495  CA  CYS B 205      37.325 108.664 102.330  1.00  7.66           C
ATOM   3496  CB  CYS B 205      37.390 107.104 102.300  1.00  7.64           C
ATOM   3497  SG  CYS B 205      37.618 106.390 103.990  1.00 10.48           S
ATOM   3498  C   CYS B 205      37.167 109.231 100.988  1.00  7.92           C
ATOM   3499  O   CYS B 205      36.138 109.015 100.331  1.00  9.56           O
ATOM   3500  N   SER B 206      38.147 109.930 100.503  1.00  8.49           N
ATOM   3501  CA  SER B 206      38.015 110.636  99.231  1.00  8.24           C
ATOM   3502  CB  SER B 206      38.081 112.131  99.502  1.00  9.33           C
ATOM   3503  OG  SER B 206      36.997 112.505 100.310  1.00 10.47           O
ATOM   3504  C   SER B 206      39.039 110.317  98.206  1.00  8.73           C
ATOM   3505  O   SER B 206      40.178 109.855  98.493  1.00  9.52           O
ATOM   3506  N   LEU B 207      38.677 110.635  96.963  1.00  9.12           N
ATOM   3507  CA  LEU B 207      39.522 110.499  95.837  1.00 10.46           C
ATOM   3508  CB  LEU B 207      39.224 109.244  94.969  1.00 10.74           C
ATOM   3509  CG  LEU B 207      40.067 109.153  93.661  1.00 10.05           C
ATOM   3510  CD1 LEU B 207      40.325 107.675  93.273  1.00  9.74           C
ATOM   3511  CD2 LEU B 207      39.487 109.840  92.459  1.00 12.60           C
ATOM   3512  C   LEU B 207      39.211 111.770  95.031  1.00 11.21           C
ATOM   3513  O   LEU B 207      38.049 112.041  94.748  1.00  9.40           O
ATOM   3514  N  AARG B 208      40.251 112.493  94.663  0.50 12.43           N
ATOM   3515  N  BARG B 208      40.245 112.510  94.674  0.50 11.92           N
ATOM   3516  CA AARG B 208      40.126 113.698  93.849  0.50 15.24           C
ATOM   3517  CA BARG B 208      40.100 113.729  93.863  0.50 14.20           C
ATOM   3518  CB AARG B 208      40.560 114.903  94.663  0.50 18.52           C
ATOM   3519  CB BARG B 208      40.456 114.978  94.678  0.50 16.40           C
ATOM   3520  CG AARG B 208      39.701 115.155  95.864  0.50 20.99           C
ATOM   3521  CG BARG B 208      39.659 115.189  95.960  0.50 17.88           C
ATOM   3522  CD AARG B 208      38.421 115.801  95.405  0.50 24.09           C
ATOM   3523  CD BARG B 208      38.338 115.984  95.878  0.50 19.48           C
ATOM   3524  NE AARG B 208      38.561 117.215  95.024  0.50 26.28           N
ATOM   3525  NE BARG B 208      38.015 116.470  97.221  0.50 20.93           N
ATOM   3526  CZ AARG B 208      38.750 117.700  93.797  0.50 27.73           C
ATOM   3527  CZ BARG B 208      37.356 115.698  98.067  0.50 20.21           C
ATOM   3528  NH1AARG B 208      38.833 116.893  92.740  0.50 27.25           N
ATOM   3529  NH1BARG B 208      37.018 114.511  97.637  0.50 21.07           N
ATOM   3530  NH2AARG B 208      38.840 119.034  93.638  0.50 28.35           N
ATOM   3531  NH2BARG B 208      37.021 116.084  99.283  0.50 20.91           N
ATOM   3532  C  AARG B 208      41.086 113.603  92.695  0.50 14.64           C
ATOM   3533  C  BARG B 208      41.076 113.627  92.704  0.50 14.05           C
ATOM   3534  O  AARG B 208      42.267 113.347  92.913  0.50 15.45           O
ATOM   3535  O  BARG B 208      42.247 113.364  92.925  0.50 14.83           O
ATOM   3536  N   THR B 209      40.606 113.792  91.472  1.00 14.46           N
ATOM   3537  CA  THR B 209      41.461 113.670  90.318  1.00 14.51           C
ATOM   3538  CB  THR B 209      41.709 112.180  89.915  1.00 16.33           C
ATOM   3539  OG1 THR B 209      42.706 112.113  88.875  1.00 17.64           O
ATOM   3540  CG2 THR B 209      40.450 111.515  89.390  1.00 15.86           C
ATOM   3541  C   THR B 209      40.856 114.434  89.174  1.00 14.69           C
ATOM   3542  O   THR B 209      39.849 115.092  89.374  1.00 16.77           O
ATOM   3543  N   ARG B 210      41.526 114.408  88.016  1.00 13.86           N
ATOM   3544  CA  ARG B 210      41.038 114.984  86.799  1.00 15.21           C
ATOM   3545  CB  ARG B 210      41.770 116.283  86.409  1.00 17.24           C
ATOM   3546  CG  ARG B 210      43.216 116.138  86.033  1.00 20.34           C
ATOM   3547  CD  ARG B 210      43.374 116.059  84.512  1.00 22.69           C
ATOM   3548  NE  ARG B 210      44.293 114.963  84.340  1.00 29.40           N
ATOM   3549  CZ  ARG B 210      45.485 114.940  83.844  1.00 31.88           C
ATOM   3550  NH1 ARG B 210      46.035 115.997  83.322  1.00 42.52           N
ATOM   3551  NH2 ARG B 210      46.122 113.776  83.855  1.00 37.64           N
ATOM   3552  C   ARG B 210      41.174 113.969  85.694  1.00 15.39           C
ATOM   3553  O   ARG B 210      42.124 113.216  85.671  1.00 13.76           O
ATOM   3554  N   ILE B 211      40.195 113.934  84.781  1.00 15.26           N
ATOM   3555  CA  ILE B 211      40.178 112.974  83.736  1.00 13.61           C
ATOM   3556  CB  ILE B 211      38.843 112.220  83.764  1.00 15.28           C
ATOM   3557  CG1 ILE B 211      38.701 111.410  85.054  1.00 16.02           C
ATOM   3558  CD1 ILE B 211      37.344 110.763  85.278  1.00 17.65           C
ATOM   3559  CG2 ILE B 211      38.757 111.271  82.615  1.00 17.16           C
ATOM   3560  C   ILE B 211      40.309 113.761  82.465  1.00 16.49           C
ATOM   3561  O   ILE B 211      39.680 114.824  82.325  1.00 15.14           O
ATOM   3562  N   ILE B 212      41.169 113.298  81.580  1.00 16.64           N
ATOM   3563  CA  ILE B 212      41.294 113.921  80.251  1.00 20.19           C
ATOM   3564  CB  ILE B 212      42.689 113.766  79.693  1.00 20.85           C
ATOM   3565  CG1 ILE B 212      43.650 114.607  80.552  1.00 24.08           C
ATOM   3566  CD1 ILE B 212      45.096 114.169  80.483  1.00 28.11           C
ATOM   3567  CG2 ILE B 212      42.696 114.209  78.261  1.00 21.09           C
ATOM   3568  C   ILE B 212      40.308 113.272  79.317  1.00 19.77           C
ATOM   3569  O   ILE B 212      40.314 112.078  79.144  1.00 19.68           O
ATOM   3570  N   ASN B 213      39.432 114.086  78.750  1.00 22.33           N
ATOM   3571  CA  ASN B 213      38.375 113.621  77.871  1.00 22.22           C
ATOM   3572  CB  ASN B 213      37.191 114.578  77.915  1.00 20.44           C
ATOM   3573  CG  ASN B 213      36.546 114.628  79.270  1.00 19.68           C
ATOM   3574  OD1 ASN B 213      36.405 113.609  79.955  1.00 23.59           O
ATOM   3575  ND2 ASN B 213      36.068 115.800  79.648  1.00 19.63           N
ATOM   3576  C   ASN B 213      38.901 113.513  76.440  1.00 25.36           C
ATOM   3577  O   ASN B 213      39.817 114.226  76.059  1.00 27.64           O
ATOM   3578  N   THR B 214      38.362 112.551  75.702  1.00 25.73           N
ATOM   3579  CA  THR B 214      38.876 112.185  74.403  1.00 29.67           C
ATOM   3580  CB  THR B 214      39.398 110.754  74.409  1.00 31.26           C
ATOM   3581  OG1 THR B 214      38.299 109.864  74.655  1.00 30.74           O
ATOM   3582  CG2 THR B 214      40.470 110.583  75.490  1.00 30.57           C
ATOM   3583  C   THR B 214      37.815 112.255  73.328  1.00 28.91           C
ATOM   3584  O   THR B 214      38.003 111.725  72.244  1.00 29.74           O
ATOM   3585  N   GLY B 215      36.721 112.932  73.612  1.00 27.67           N
ATOM   3586  CA  GLY B 215      35.724 113.198  72.584  1.00 28.63           C
ATOM   3587  C   GLY B 215      34.477 113.720  73.244  1.00 29.62           C
ATOM   3588  O   GLY B 215      34.540 114.266  74.338  1.00 31.23           O
ATOM   3589  N   LEU B 216      33.345 113.552  72.577  1.00 29.87           N
ATOM   3590  CA  LEU B 216      32.073 114.034  73.077  1.00 33.34           C
ATOM   3591  CB  LEU B 216      31.477 115.063  72.099  1.00 35.81           C
ATOM   3592  CG  LEU B 216      32.373 116.258  71.728  1.00 35.85           C
ATOM   3593  CD1 LEU B 216      31.696 117.112  70.670  1.00 36.41           C
ATOM   3594  CD2 LEU B 216      32.690 117.085  72.982  1.00 35.03           C
ATOM   3595  C   LEU B 216      31.125 112.857  73.248  1.00 34.84           C
ATOM   3596  O   LEU B 216      29.926 113.035  73.274  1.00 35.14           O
ATOM   3597  N   THR B 217      31.699 111.669  73.358  1.00 31.92           N
ATOM   3598  CA  THR B 217      30.955 110.435  73.420  1.00 33.77           C
ATOM   3599  CB  THR B 217      31.680 109.279  72.650  1.00 34.63           C
ATOM   3600  OG1 THR B 217      32.270 108.352  73.566  1.00 40.45           O
ATOM   3601  CG2 THR B 217      32.785 109.776  71.763  1.00 35.78           C
ATOM   3602  C   THR B 217      30.809 110.064  74.916  1.00 30.97           C
ATOM   3603  O   THR B 217      31.736 110.248  75.698  1.00 30.35           O
ATOM   3604  N   PRO B 218      29.656 109.528  75.317  1.00 31.01           N
ATOM   3605  CA  PRO B 218      29.542 108.979  76.675  1.00 28.95           C
ATOM   3606  CB  PRO B 218      28.230 108.181  76.634  1.00 32.06           C
ATOM   3607  CG  PRO B 218      27.419 108.827  75.554  1.00 31.84           C
ATOM   3608  CD  PRO B 218      28.405 109.365  74.539  1.00 33.58           C
ATOM   3609  C   PRO B 218      30.705 108.036  77.032  1.00 25.43           C
ATOM   3610  O   PRO B 218      31.107 107.206  76.226  1.00 21.45           O
ATOM   3611  N   THR B 219      31.239 108.180  78.241  1.00 21.01           N
ATOM   3612  CA  THR B 219      32.325 107.338  78.680  1.00 19.21           C
ATOM   3613  CB  THR B 219      33.620 108.163  78.724  1.00 21.22           C
ATOM   3614  OG1 THR B 219      33.730 108.860  77.479  1.00 26.46           O
ATOM   3615  CG2 THR B 219      34.862 107.271  78.935  1.00 21.29           C
ATOM   3616  C   THR B 219      31.956 106.817  80.029  1.00 16.36           C
ATOM   3617  O   THR B 219      31.472 107.560  80.852  1.00 17.56           O
ATOM   3618  N   THR B 220      32.280 105.571  80.294  1.00 14.50           N
ATOM   3619  CA  THR B 220      31.982 104.940  81.597  1.00 14.79           C
ATOM   3620  CB  THR B 220      31.311 103.582  81.320  1.00 15.37           C
ATOM   3621  OG1 THR B 220      30.075 103.860  80.616  1.00 18.71           O
ATOM   3622  CG2 THR B 220      30.981 102.853  82.569  1.00 14.65           C
ATOM   3623  C   THR B 220      33.181 104.780  82.504  1.00 13.39           C
ATOM   3624  O   THR B 220      34.224 104.317  82.068  1.00 14.11           O
ATOM   3625  N   TYR B 221      32.979 105.034  83.821  1.00 13.53           N
ATOM   3626  CA  TYR B 221      34.020 104.880  84.828  1.00 12.16           C
ATOM   3627  CB  TYR B 221      34.476 106.250  85.350  1.00 11.73           C
ATOM   3628  CG  TYR B 221      35.027 107.112  84.259  1.00 11.39           C
ATOM   3629  CD1 TYR B 221      34.192 107.834  83.439  1.00 11.13           C
ATOM   3630  CE1 TYR B 221      34.725 108.623  82.408  1.00 11.91           C
ATOM   3631  CZ  TYR B 221      36.103 108.654  82.207  1.00 12.48           C
ATOM   3632  OH  TYR B 221      36.643 109.389  81.176  1.00 14.05           O
ATOM   3633  CE2 TYR B 221      36.951 107.957  83.014  1.00 12.58           C
ATOM   3634  CD2 TYR B 221      36.423 107.182  84.034  1.00 12.67           C
ATOM   3635  C   TYR B 221      33.442 104.085  85.960  1.00 11.59           C
ATOM   3636  O   TYR B 221      32.204 104.002  86.111  1.00 11.00           O
ATOM   3637  N   SER B 222      34.293 103.407  86.691  1.00 10.63           N
ATOM   3638  CA  SER B 222      33.811 102.779  87.924  1.00 10.44           C
ATOM   3639  CB  SER B 222      33.602 101.288  87.714  1.00 12.39           C
ATOM   3640  OG  SER B 222      34.808 100.647  87.488  1.00 14.42           O
ATOM   3641  C   SER B 222      34.720 103.044  89.085  1.00  9.25           C
ATOM   3642  O   SER B 222      35.852 103.446  88.900  1.00  9.04           O
ATOM   3643  N   LEU B 223      34.188 102.872  90.323  1.00  7.71           N
ATOM   3644  CA  LEU B 223      34.910 103.145  91.503  1.00  7.24           C
ATOM   3645  CB  LEU B 223      34.218 104.288  92.306  1.00  7.84           C
ATOM   3646  CG  LEU B 223      34.901 104.711  93.558  1.00  8.58           C
ATOM   3647  CD1 LEU B 223      36.281 105.328  93.277  1.00  8.39           C
ATOM   3648  CD2 LEU B 223      34.039 105.693  94.325  1.00  9.27           C
ATOM   3649  C   LEU B 223      34.939 101.886  92.318  1.00  6.14           C
ATOM   3650  O   LEU B 223      33.891 101.302  92.511  1.00  5.38           O
ATOM   3651  N   ARG B 224      36.123 101.487  92.759  1.00  5.80           N
ATOM   3652  CA  ARG B 224      36.340 100.319  93.549  1.00  6.18           C
ATOM   3653  CB  ARG B 224      37.216  99.326  92.838  1.00  7.23           C
ATOM   3654  CG  ARG B 224      36.869  99.125  91.307  1.00  8.39           C
ATOM   3655  CD  ARG B 224      37.463  97.838  90.767  1.00 12.49           C
ATOM   3656  NE  ARG B 224      37.641  97.781  89.211  1.00 14.42           N
ATOM   3657  CZ  ARG B 224      36.670  97.852  88.267  1.00 21.05           C
ATOM   3658  NH1 ARG B 224      35.359  98.008  88.527  1.00 23.14           N
ATOM   3659  NH2 ARG B 224      37.014  97.761  86.966  1.00 19.73           N
ATOM   3660  C   ARG B 224      36.970 100.790  94.915  1.00  5.94           C
ATOM   3661  O   ARG B 224      37.805 101.683  94.946  1.00  5.58           O
ATOM   3662  N   VAL B 225      36.609 100.109  95.939  1.00  5.74           N
ATOM   3663  CA  VAL B 225      36.990 100.394  97.247  1.00  6.19           C
ATOM   3664  CB  VAL B 225      35.877 101.083  98.018  1.00  6.28           C
ATOM   3665  CG1 VAL B 225      36.195 101.283  99.491  1.00  6.22           C
ATOM   3666  CG2 VAL B 225      35.615 102.492  97.421  1.00  6.67           C
ATOM   3667  C   VAL B 225      37.396  99.098  97.919  1.00  6.78           C
ATOM   3668  O   VAL B 225      36.704  98.067  97.776  1.00  7.83           O
ATOM   3669  N   GLY B 226      38.473  99.141  98.717  1.00  6.78           N
ATOM   3670  CA  GLY B 226      38.855  98.026  99.541  1.00  6.56           C
ATOM   3671  C   GLY B 226      39.861  98.341 100.642  1.00  6.79           C
ATOM   3672  O   GLY B 226      40.423  99.447 100.730  1.00  6.43           O
ATOM   3673  N   GLY B 227      40.194  97.357 101.404  1.00  6.37           N
ATOM   3674  CA  GLY B 227      41.195  97.533 102.466  1.00  7.34           C
ATOM   3675  C   GLY B 227      42.601  97.594 101.834  1.00  7.70           C
ATOM   3676  O   GLY B 227      42.918  96.976 100.812  1.00  6.31           O
ATOM   3677  N   LEU B 228      43.455  98.372 102.469  1.00  8.35           N
ATOM   3678  CA  LEU B 228      44.848  98.440 102.147  1.00  9.02           C
ATOM   3679  CB  LEU B 228      45.472  99.695 102.780  1.00 10.66           C
ATOM   3680  CG  LEU B 228      46.992  99.849 102.534  1.00 11.57           C
ATOM   3681  CD1 LEU B 228      47.277 100.107 101.073  1.00 11.20           C
ATOM   3682  CD2 LEU B 228      47.551 100.995 103.352  1.00 12.06           C
ATOM   3683  C   LEU B 228      45.524  97.207 102.694  1.00  9.89           C
ATOM   3684  O   LEU B 228      45.678  97.100 103.911  1.00  7.80           O
ATOM   3685  N   GLU B 229      45.914  96.296 101.817  1.00 11.25           N
ATOM   3686  CA  GLU B 229      46.582  95.012 102.239  1.00 14.32           C
ATOM   3687  CB  GLU B 229      47.820  95.247 103.130  1.00 17.25           C
ATOM   3688  CG  GLU B 229      48.877  96.149 102.501  1.00 22.27           C
ATOM   3689  CD  GLU B 229      49.668  95.438 101.388  1.00 25.78           C
ATOM   3690  OE1 GLU B 229      49.519  94.150 101.231  1.00 25.23           O
ATOM   3691  OE2 GLU B 229      50.460  96.145 100.712  1.00 27.25           O
ATOM   3692  C   GLU B 229      45.673  94.028 103.001  1.00 14.02           C
ATOM   3693  O   GLU B 229      45.811  92.855 102.849  1.00 12.33           O
ATOM   3694  N   SER B 230      44.860  94.492 103.936  1.00 17.28           N
ATOM   3695  CA  SER B 230      43.950  93.614 104.662  1.00 16.22           C
ATOM   3696  CB  SER B 230      44.668  92.863 105.758  1.00 18.60           C
ATOM   3697  OG  SER B 230      45.118  93.761 106.761  1.00 18.88           O
ATOM   3698  C   SER B 230      42.734  94.320 105.215  1.00 14.77           C
ATOM   3699  O   SER B 230      42.705  95.529 105.250  1.00 13.71           O
ATOM   3700  N   GLY B 231      41.758  93.543 105.702  1.00 13.28           N
ATOM   3701  CA  GLY B 231      40.585  94.032 106.389  1.00 12.21           C
ATOM   3702  C   GLY B 231      39.392  94.193 105.496  1.00 11.79           C
ATOM   3703  O   GLY B 231      39.531  94.348 104.275  1.00 13.82           O
ATOM   3704  N   VAL B 232      38.200  94.141 106.060  1.00 10.88           N
ATOM   3705  CA  VAL B 232      36.929  94.336 105.321  1.00 10.09           C
ATOM   3706  CB  VAL B 232      35.842  93.420 105.905  1.00  9.96           C
ATOM   3707  CG1 VAL B 232      34.485  93.700 105.184  1.00  9.52           C
ATOM   3708  CG2 VAL B 232      36.232  91.950 105.713  1.00  9.92           C
ATOM   3709  C   VAL B 232      36.462  95.789 105.498  1.00  9.52           C
ATOM   3710  O   VAL B 232      36.581  96.334 106.590  1.00 10.38           O
ATOM   3711  N   VAL B 233      36.023  96.417 104.439  1.00  7.83           N
ATOM   3712  CA  VAL B 233      35.544  97.801 104.464  1.00  8.10           C
ATOM   3713  CB  VAL B 233      36.252  98.660 103.427  1.00  8.52           C
ATOM   3714  CG1 VAL B 233      35.660 100.044 103.395  1.00  9.75           C
ATOM   3715  CG2 VAL B 233      37.777  98.729 103.658  1.00  7.99           C
ATOM   3716  C   VAL B 233      34.075  97.785 104.094  1.00  8.44           C
ATOM   3717  O   VAL B 233      33.668  97.147 103.120  1.00  8.29           O
ATOM   3718  N   TRP B 234      33.270  98.480 104.862  1.00  8.33           N
ATOM   3719  CA  TRP B 234      31.882  98.736 104.538  1.00  7.43           C
ATOM   3720  CB  TRP B 234      31.084  98.547 105.855  1.00  7.64           C
ATOM   3721  CG  TRP B 234      30.793  97.126 106.136  1.00  8.20           C
ATOM   3722  CD1 TRP B 234      31.449  96.307 106.997  1.00  8.97           C
ATOM   3723  NE1 TRP B 234      30.829  95.070 107.057  1.00  8.77           N
ATOM   3724  CE2 TRP B 234      29.720  95.096 106.262  1.00  9.14           C
ATOM   3725  CD2 TRP B 234      29.658  96.374 105.667  1.00  8.76           C
ATOM   3726  CE3 TRP B 234      28.543  96.686 104.877  1.00  8.88           C
ATOM   3727  CZ3 TRP B 234      27.581  95.660 104.628  1.00  9.91           C
ATOM   3728  CH2 TRP B 234      27.688  94.398 105.222  1.00  8.56           C
ATOM   3729  CZ2 TRP B 234      28.754  94.077 105.978  1.00  9.82           C
ATOM   3730  C   TRP B 234      31.682 100.131 104.109  1.00  6.87           C
ATOM   3731  O   TRP B 234      32.139 101.058 104.790  1.00  6.13           O
ATOM   3732  N   VAL B 235      31.032 100.326 102.970  1.00  6.70           N
ATOM   3733  CA  VAL B 235      30.687 101.570 102.505  1.00  6.32           C
ATOM   3734  CB  VAL B 235      30.776 101.619 100.980  1.00  6.70           C
ATOM   3735  CG1 VAL B 235      30.066 102.859 100.455  1.00  6.96           C
ATOM   3736  CG2 VAL B 235      32.222 101.643 100.539  1.00  6.51           C
ATOM   3737  C   VAL B 235      29.273 101.867 102.980  1.00  6.29           C
ATOM   3738  O   VAL B 235      28.350 100.988 102.893  1.00  6.62           O
ATOM   3739  N   ASN B 236      29.068 103.095 103.471  1.00  5.82           N
ATOM   3740  CA  ASN B 236      27.743 103.621 103.925  1.00  5.73           C
ATOM   3741  CB  ASN B 236      26.715 103.649 102.798  1.00  5.12           C
ATOM   3742  CG  ASN B 236      27.045 104.625 101.743  1.00  5.06           C
ATOM   3743  OD1 ASN B 236      27.523 105.738 102.027  1.00  4.91           O
ATOM   3744  ND2 ASN B 236      26.665 104.312 100.506  1.00  5.15           N
ATOM   3745  C   ASN B 236      27.176 102.845 105.055  1.00  6.14           C
ATOM   3746  O   ASN B 236      25.973 102.727 105.213  1.00  6.21           O
ATOM   3747  N   ALA B 237      28.059 102.278 105.863  1.00  7.16           N
ATOM   3748  CA  ALA B 237      27.571 101.528 106.960  1.00  6.61           C
ATOM   3749  CB  ALA B 237      27.198 100.119 106.492  1.00  6.92           C
ATOM   3750  C   ALA B 237      28.620 101.482 108.058  1.00  6.74           C
ATOM   3751  O   ALA B 237      29.719 101.886 107.871  1.00  6.53           O
ATOM   3752  N   LEU B 238      28.227 100.996 109.222  1.00  7.58           N
ATOM   3753  CA  LEU B 238      29.108 100.743 110.339  1.00  8.53           C
ATOM   3754  CB  LEU B 238      28.305 100.468 111.627  1.00  9.40           C
ATOM   3755  CG  LEU B 238      27.406 101.605 112.138  1.00 10.34           C
ATOM   3756  CD1 LEU B 238      26.554 101.160 113.351  1.00 10.87           C
ATOM   3757  CD2 LEU B 238      28.219 102.841 112.521  1.00 10.58           C
ATOM   3758  C   LEU B 238      29.954  99.502 110.031  1.00  9.63           C
ATOM   3759  O   LEU B 238      29.682  98.818 109.060  1.00 10.86           O
ATOM   3760  N   SER B 239      30.958  99.194 110.864  1.00 10.43           N
ATOM   3761  CA  SER B 239      31.944  98.188 110.506  1.00 11.69           C
ATOM   3762  CB  SER B 239      33.210  98.343 111.347  1.00 12.57           C
ATOM   3763  OG  SER B 239      32.827  98.101 112.697  1.00 13.72           O
ATOM   3764  C   SER B 239      31.292  96.806 110.522  1.00 12.50           C
ATOM   3765  O   SER B 239      31.814  95.877 109.932  1.00 13.20           O
ATOM   3766  N   ASN B 240      30.106  96.694 111.111  1.00 13.25           N
ATOM   3767  CA  ASN B 240      29.327  95.443 111.129  1.00 13.43           C
ATOM   3768  CB  ASN B 240      28.714  95.218 112.520  1.00 13.54           C
ATOM   3769  CG  ASN B 240      27.769  96.334 112.901  1.00 15.20           C
ATOM   3770  OD1 ASN B 240      27.307  97.092 112.080  1.00 13.49           O
ATOM   3771  ND2 ASN B 240      27.592  96.512 114.211  1.00 17.22           N
ATOM   3772  C   ASN B 240      28.189  95.406 110.154  1.00 11.28           C
ATOM   3773  O   ASN B 240      27.381  94.520 110.222  1.00 10.21           O
ATOM   3774  N   GLY B 241      28.111  96.369 109.247  1.00 11.46           N
ATOM   3775  CA  GLY B 241      27.072  96.359 108.207  1.00 10.42           C
ATOM   3776  C   GLY B 241      25.784  97.094 108.564  1.00  9.69           C
ATOM   3777  O   GLY B 241      24.935  97.281 107.709  1.00  7.50           O
ATOM   3778  N   ASN B 242      25.611  97.452 109.836  1.00  9.22           N
ATOM   3779  CA  ASN B 242      24.428  98.191 110.233  1.00  9.28           C
ATOM   3780  CB  ASN B 242      24.309  98.176 111.751  1.00 10.22           C
ATOM   3781  CG  ASN B 242      23.968  96.799 112.282  1.00 12.61           C
ATOM   3782  OD1 ASN B 242      23.677  95.877 111.524  1.00 15.28           O
ATOM   3783  ND2 ASN B 242      23.959  96.659 113.588  1.00 12.34           N
ATOM   3784  C   ASN B 242      24.418  99.637 109.798  1.00  9.10           C
ATOM   3785  O   ASN B 242      25.483 100.204 109.478  1.00  9.05           O
ATOM   3786  N   ASP B 243      23.224 100.199 109.742  1.00  9.04           N
ATOM   3787  CA  ASP B 243      22.999 101.589 109.331  1.00 11.68           C
ATOM   3788  CB  ASP B 243      21.503 101.932 109.328  1.00 13.37           C
ATOM   3789  CG  ASP B 243      20.720 101.255 108.206  1.00 18.01           C
ATOM   3790  OD1 ASP B 243      21.264 100.894 107.164  1.00 18.67           O
ATOM   3791  OD2 ASP B 243      19.500 101.174 108.334  1.00 22.94           O
ATOM   3792  C   ASP B 243      23.694 102.578 110.238  1.00  9.22           C
ATOM   3793  O   ASP B 243      23.655 102.416 111.464  1.00  8.01           O
ATOM   3794  N   ILE B 244      24.379 103.537 109.665  1.00  8.25           N
ATOM   3795  CA  ILE B 244      25.012 104.572 110.549  1.00  8.60           C
ATOM   3796  CB  ILE B 244      26.078 105.381 109.795  1.00  8.50           C
ATOM   3797  CG1 ILE B 244      27.131 104.464 109.217  1.00  7.89           C
ATOM   3798  CD1 ILE B 244      27.872 105.049 108.063  1.00  8.07           C
ATOM   3799  CG2 ILE B 244      26.722 106.377 110.816  1.00  9.09           C
ATOM   3800  C   ILE B 244      23.918 105.523 111.117  1.00  7.56           C
ATOM   3801  O   ILE B 244      23.154 106.065 110.370  1.00  7.67           O
ATOM   3802  N   LEU B 245      23.814 105.592 112.444  1.00  8.23           N
ATOM   3803  CA  LEU B 245      22.818 106.376 113.130  1.00  7.72           C
ATOM   3804  CB  LEU B 245      23.064 107.892 112.886  1.00  7.96           C
ATOM   3805  CG  LEU B 245      24.334 108.489 113.552  1.00  7.91           C
ATOM   3806  CD1 LEU B 245      24.607 109.877 113.051  1.00  7.54           C
ATOM   3807  CD2 LEU B 245      24.181 108.537 115.033  1.00  7.73           C
ATOM   3808  C   LEU B 245      21.365 105.980 112.666  1.00  8.36           C
ATOM   3809  O   LEU B 245      20.436 106.771 112.854  1.00  8.47           O
ATOM   3810  N   GLY B 246      21.186 104.745 112.156  1.00  8.00           N
ATOM   3811  CA  GLY B 246      19.848 104.176 111.878  1.00  8.28           C
ATOM   3812  C   GLY B 246      19.249 104.671 110.616  1.00  8.39           C
ATOM   3813  O   GLY B 246      18.066 104.614 110.485  1.00  7.90           O
ATOM   3814  N   ILE B 247      20.059 105.323 109.741  1.00  8.42           N
ATOM   3815  CA  ILE B 247      19.491 106.004 108.558  1.00  8.39           C
ATOM   3816  CB  ILE B 247      19.524 107.558 108.625  1.00  9.53           C
ATOM   3817  CG1 ILE B 247      20.959 108.110 108.774  1.00 10.83           C
ATOM   3818  CD1 ILE B 247      21.076 109.590 108.517  1.00 11.51           C
ATOM   3819  CG2 ILE B 247      18.625 108.034 109.797  1.00  9.94           C
ATOM   3820  C   ILE B 247      20.203 105.539 107.347  1.00  7.78           C
ATOM   3821  O   ILE B 247      21.265 104.915 107.455  1.00  6.68           O
ATOM   3822  N   THR B 248      19.676 105.907 106.187  1.00  7.96           N
ATOM   3823  CA  THR B 248      20.461 105.706 105.026  1.00  7.96           C
ATOM   3824  CB  THR B 248      19.697 105.336 103.758  1.00  8.68           C
ATOM   3825  OG1 THR B 248      19.798 106.383 102.786  1.00 10.83           O
ATOM   3826  CG2 THR B 248      18.363 104.924 103.965  1.00  7.46           C
ATOM   3827  C   THR B 248      21.469 106.893 104.863  1.00  8.67           C
ATOM   3828  O   THR B 248      21.102 108.034 105.106  1.00  7.87           O
ATOM   3829  N   ASN B 249      22.688 106.612 104.409  1.00  7.57           N
ATOM   3830  CA  ASN B 249      23.690 107.615 104.231  1.00  7.95           C
ATOM   3831  CB  ASN B 249      24.849 107.401 105.127  1.00  7.59           C
ATOM   3832  CG  ASN B 249      24.539 107.763 106.537  1.00  7.81           C
ATOM   3833  OD1 ASN B 249      24.633 108.940 106.935  1.00  9.62           O
ATOM   3834  ND2 ASN B 249      24.152 106.793 107.321  1.00  8.52           N
ATOM   3835  C   ASN B 249      24.116 107.643 102.823  1.00  8.22           C
ATOM   3836  O   ASN B 249      23.858 106.694 102.093  1.00  8.63           O
ATOM   3837  N   THR B 250      24.624 108.804 102.404  1.00  9.75           N
ATOM   3838  CA  THR B 250      24.883 109.065 101.010  1.00 10.00           C
ATOM   3839  CB  THR B 250      23.981 110.259 100.571  1.00 12.02           C
ATOM   3840  OG1 THR B 250      22.633 109.965 100.919  1.00 12.95           O
ATOM   3841  CG2 THR B 250      24.007 110.532  99.137  1.00 12.79           C
ATOM   3842  C   THR B 250      26.363 109.339 100.790  1.00 10.72           C
ATOM   3843  O   THR B 250      26.914 110.322 101.317  1.00  9.73           O
ATOM   3844  N   SER B 251      26.983 108.557  99.915  1.00  9.92           N
ATOM   3845  CA  SER B 251      28.270 108.855  99.412  1.00  9.88           C
ATOM   3846  CB  SER B 251      29.105 107.561  99.291  1.00  9.36           C
ATOM   3847  OG  SER B 251      29.379 107.050 100.573  1.00 10.16           O
ATOM   3848  C   SER B 251      27.990 109.473  98.072  1.00 10.60           C
ATOM   3849  O   SER B 251      26.930 109.203  97.475  1.00 10.70           O
ATOM   3850  N   ASN B 252      28.859 110.336  97.615  1.00  9.67           N
ATOM   3851  CA  ASN B 252      28.708 110.962  96.290  1.00  9.87           C
ATOM   3852  CB  ASN B 252      28.430 112.448  96.518  1.00 11.22           C
ATOM   3853  CG  ASN B 252      27.078 112.727  97.121  1.00 11.44           C
ATOM   3854  OD1 ASN B 252      26.085 112.693  96.449  1.00 12.52           O
ATOM   3855  ND2 ASN B 252      27.048 112.926  98.387  1.00 12.07           N
ATOM   3856  C   ASN B 252      29.952 110.896  95.430  1.00  9.60           C
ATOM   3857  O   ASN B 252      31.055 110.979  95.936  1.00  9.55           O
ATOM   3858  N   VAL B 253      29.767 110.792  94.114  1.00  9.35           N
ATOM   3859  CA  VAL B 253      30.812 110.931  93.131  1.00  9.68           C
ATOM   3860  CB  VAL B 253      31.128 109.595  92.349  1.00  8.72           C
ATOM   3861  CG1 VAL B 253      32.297 109.820  91.497  1.00  9.13           C
ATOM   3862  CG2 VAL B 253      31.436 108.481  93.357  1.00  9.45           C
ATOM   3863  C   VAL B 253      30.380 111.970  92.146  1.00  9.69           C
ATOM   3864  O   VAL B 253      29.326 111.812  91.464  1.00 11.65           O
ATOM   3865  N   SER B 254      31.137 113.036  92.025  1.00  9.91           N
ATOM   3866  CA  SER B 254      30.741 114.098  91.049  1.00 10.42           C
ATOM   3867  CB  SER B 254      30.497 115.401  91.766  1.00 10.84           C
ATOM   3868  OG  SER B 254      31.659 115.835  92.418  1.00 14.60           O
ATOM   3869  C   SER B 254      31.783 114.287  89.954  1.00 10.37           C
ATOM   3870  O   SER B 254      33.001 114.147  90.192  1.00 10.23           O
ATOM   3871  N   PHE B 255      31.294 114.632  88.765  1.00  9.98           N
ATOM   3872  CA  PHE B 255      32.107 114.930  87.672  1.00  9.80           C
ATOM   3873  CB  PHE B 255      31.778 114.002  86.523  1.00 10.27           C
ATOM   3874  CG  PHE B 255      32.107 112.567  86.715  1.00 10.39           C
ATOM   3875  CD1 PHE B 255      31.439 111.801  87.697  1.00 10.08           C
ATOM   3876  CE1 PHE B 255      31.765 110.508  87.912  1.00 10.04           C
ATOM   3877  CZ  PHE B 255      32.831 109.948  87.248  1.00 10.94           C
ATOM   3878  CE2 PHE B 255      33.531 110.715  86.305  1.00 10.45           C
ATOM   3879  CD2 PHE B 255      33.176 112.028  86.090  1.00 10.02           C
ATOM   3880  C   PHE B 255      31.761 116.379  87.225  1.00 11.52           C
ATOM   3881  O   PHE B 255      30.604 116.683  86.869  1.00 13.28           O
ATOM   3882  N   LEU B 256      32.735 117.255  87.161  1.00 12.08           N
ATOM   3883  CA  LEU B 256      32.535 118.623  86.690  1.00 12.80           C
ATOM   3884  CB  LEU B 256      32.822 119.589  87.810  1.00 13.42           C
ATOM   3885  CG  LEU B 256      32.817 121.067  87.446  1.00 14.43           C
ATOM   3886  CD1 LEU B 256      31.441 121.479  86.962  1.00 15.75           C
ATOM   3887  CD2 LEU B 256      33.170 121.890  88.667  1.00 14.62           C
ATOM   3888  C   LEU B 256      33.465 118.898  85.491  1.00 13.19           C
ATOM   3889  O   LEU B 256      34.694 118.802  85.628  1.00 13.47           O
ATOM   3890  N   GLU B 257      32.900 119.262  84.382  1.00 13.08           N
ATOM   3891  CA  GLU B 257      33.688 119.552  83.162  1.00 14.61           C
ATOM   3892  CB  GLU B 257      32.840 119.535  81.955  1.00 15.09           C
ATOM   3893  CG  GLU B 257      33.651 119.645  80.660  1.00 16.95           C
ATOM   3894  CD  GLU B 257      32.834 119.359  79.443  1.00 18.61           C
ATOM   3895  OE1 GLU B 257      31.584 119.359  79.513  1.00 18.84           O
ATOM   3896  OE2 GLU B 257      33.467 119.129  78.377  1.00 19.67           O
ATOM   3897  C   GLU B 257      34.369 120.916  83.259  1.00 16.80           C
ATOM   3898  O   GLU B 257      33.769 121.886  83.657  1.00 17.11           O
ATOM   3899  N   VAL B 258      35.665 120.924  83.007  1.00 19.25           N
ATOM   3900  CA  VAL B 258      36.515 122.115  83.111  1.00 21.37           C
ATOM   3901  CB  VAL B 258      37.391 122.117  84.388  1.00 20.48           C
ATOM   3902  CG1 VAL B 258      36.520 122.279  85.610  1.00 21.58           C
ATOM   3903  CG2 VAL B 258      38.265 120.860  84.496  1.00 19.42           C
ATOM   3904  C   VAL B 258      37.454 122.120  81.924  1.00 22.26           C
ATOM   3905  O   VAL B 258      37.679 121.076  81.304  1.00 24.25           O
ATOM   3906  N   ILE B 259      37.960 123.300  81.576  1.00 25.52           N
ATOM   3907  CA  ILE B 259      38.776 123.484  80.381  1.00 26.50           C
ATOM   3908  CB  ILE B 259      38.224 124.606  79.480  1.00 29.75           C
ATOM   3909  CG1 ILE B 259      36.725 124.399  79.196  1.00 30.48           C
ATOM   3910  CD1 ILE B 259      36.439 123.364  78.125  1.00 30.88           C
ATOM   3911  CG2 ILE B 259      39.006 124.645  78.144  1.00 30.91           C
ATOM   3912  C   ILE B 259      40.202 123.887  80.780  1.00 27.31           C
ATOM   3913  O   ILE B 259      40.408 124.981  81.291  1.00 28.21           O
ATOM   3914  N   PRO B 260      41.187 123.025  80.518  1.00 29.24           N
ATOM   3915  CA  PRO B 260      42.538 123.397  80.840  1.00 32.50           C
ATOM   3916  CB  PRO B 260      43.308 122.123  80.584  1.00 31.56           C
ATOM   3917  CG  PRO B 260      42.571 121.413  79.530  1.00 29.36           C
ATOM   3918  CD  PRO B 260      41.137 121.812  79.674  1.00 32.73           C
ATOM   3919  C   PRO B 260      43.132 124.529  79.998  1.00 41.06           C
ATOM   3920  O   PRO B 260      42.671 124.820  78.896  1.00 34.38           O
ATOM   3921  N   GLN B 261      44.160 125.148  80.560  1.00 62.05           N
ATOM   3922  CA  GLN B 261      44.904 126.245  79.945  1.00 74.38           C
ATOM   3923  CB  GLN B 261      45.160 127.291  81.029  1.00 73.91           C
ATOM   3924  CG  GLN B 261      43.884 127.887  81.599  1.00 74.12           C
ATOM   3925  CD  GLN B 261      42.767 128.099  80.558  1.00 82.48           C
ATOM   3926  OE1 GLN B 261      42.946 128.745  79.503  1.00 77.76           O
ATOM   3927  NE2 GLN B 261      41.597 127.540  80.859  1.00 75.84           N
ATOM   3928  C   GLN B 261      46.212 125.733  79.340  1.00 82.20           C
ATOM   3929  O   GLN B 261      46.818 124.793  79.862  1.00 90.72           O
ATOM   3930  N  ATHR B 262      46.643 126.349  78.243  0.20 87.82           N
ATOM   3931  N  BTHR B 262      46.632 126.348  78.238  0.80 90.91           N
ATOM   3932  CA ATHR B 262      47.812 125.881  77.494  0.20 91.70           C
ATOM   3933  CA BTHR B 262      47.782 125.897  77.463  0.80 96.06           C
ATOM   3934  CB ATHR B 262      47.448 124.744  76.503  0.20 92.13           C
ATOM   3935  CB BTHR B 262      47.354 124.888  76.372  0.80 98.00           C
ATOM   3936  OG1ATHR B 262      46.478 123.871  77.102  0.20 92.81           O
ATOM   3937  OG1BTHR B 262      46.203 125.380  75.672  0.80 95.24           O
ATOM   3938  CG2ATHR B 262      48.684 123.923  76.154  0.20 91.76           C
ATOM   3939  CG2BTHR B 262      47.004 123.532  76.975  0.80100.63           C
ATOM   3940  C  ATHR B 262      48.438 127.100  76.812  0.20 95.46           C
ATOM   3941  C  BTHR B 262      48.435 127.107  76.810  0.80 99.71           C
ATOM   3942  O  ATHR B 262      48.221 127.369  75.624  0.20 97.64           O
ATOM   3943  O  BTHR B 262      48.239 127.369  75.619  0.80108.46           O
ATOM   3944  N   ASN B 263      49.195 127.861  77.599  1.00 98.46           N
ATOM   3945  CA  ASN B 263      49.823 129.085  77.111  1.00103.23           C
ATOM   3946  CB  ASN B 263      48.840 130.250  77.237  1.00103.79           C
ATOM   3947  CG  ASN B 263      48.850 131.167  76.029  1.00104.19           C
ATOM   3948  OD1 ASN B 263      47.805 131.435  75.432  1.00108.05           O
ATOM   3949  ND2 ASN B 263      50.026 131.643  75.653  1.00107.70           N
ATOM   3950  C   ASN B 263      51.116 129.387  77.856  1.00101.72           C
ATOM   3951  O   ASN B 263      52.113 129.752  77.239  1.00 98.60           O
TER
ATOM   3952  N   GLY C  -4      16.920 211.312  32.489  1.00115.86           N
ATOM   3953  CA  GLY C  -4      15.542 211.821  32.771  1.00118.77           C
ATOM   3954  C   GLY C  -4      14.524 210.707  32.967  1.00123.20           C
ATOM   3955  O   GLY C  -4      14.907 209.531  33.016  1.00126.03           O
ATOM   3956  N   PRO C  -3      13.221 211.067  33.090  1.00122.28           N
ATOM   3957  CA  PRO C  -3      12.124 210.093  33.254  1.00119.17           C
ATOM   3958  CB  PRO C  -3      11.198 210.778  34.282  1.00115.37           C
ATOM   3959  CG  PRO C  -3      11.782 212.139  34.549  1.00114.15           C
ATOM   3960  CD  PRO C  -3      12.761 212.419  33.450  1.00116.82           C
ATOM   3961  C   PRO C  -3      11.313 209.709  31.983  1.00115.83           C
ATOM   3962  O   PRO C  -3      10.897 210.578  31.211  1.00110.33           O
ATOM   3963  N   LEU C  -2      11.103 208.401  31.795  1.00110.01           N
ATOM   3964  CA  LEU C  -2      10.146 207.855  30.819  1.00100.34           C
ATOM   3965  CB  LEU C  -2      10.814 206.809  29.904  1.00 94.24           C
ATOM   3966  CG  LEU C  -2      12.005 207.268  29.044  1.00 88.54           C
ATOM   3967  CD1 LEU C  -2      12.664 206.083  28.346  1.00 83.49           C
ATOM   3968  CD2 LEU C  -2      11.597 208.327  28.031  1.00 86.02           C
ATOM   3969  C   LEU C  -2       8.915 207.272  31.562  1.00 97.97           C
ATOM   3970  O   LEU C  -2       7.838 207.867  31.503  1.00102.05           O
ATOM   3971  N   GLY C  -1       9.062 206.137  32.257  1.00 90.85           N
ATOM   3972  CA  GLY C  -1       7.993 205.638  33.158  1.00 89.06           C
ATOM   3973  C   GLY C  -1       8.300 204.398  34.007  1.00 89.15           C
ATOM   3974  O   GLY C  -1       9.169 203.599  33.650  1.00 86.08           O
ATOM   3975  N   SER C   0       7.596 204.255  35.141  1.00 89.38           N
ATOM   3976  CA  SER C   0       7.758 203.102  36.061  1.00 92.74           C
ATOM   3977  CB  SER C   0       8.563 203.504  37.301  1.00 90.01           C
ATOM   3978  OG  SER C   0       8.714 202.406  38.203  1.00 79.20           O
ATOM   3979  C   SER C   0       6.462 202.468  36.588  1.00 97.86           C
ATOM   3980  O   SER C   0       6.445 201.267  36.858  1.00 98.84           O
ATOM   3981  N   MET C   1       5.428 203.281  36.824  1.00102.25           N
ATOM   3982  CA  MET C   1       4.143 202.813  37.372  1.00101.37           C
ATOM   3983  CB  MET C   1       4.007 203.121  38.878  1.00103.62           C
ATOM   3984  CG  MET C   1       4.903 202.217  39.772  1.00105.99           C
ATOM   3985  SD  MET C   1       6.231 203.026  40.694  1.00108.37           S
ATOM   3986  CE  MET C   1       5.294 204.001  41.869  1.00102.76           C
ATOM   3987  C   MET C   1       2.990 203.427  36.574  1.00 95.97           C
ATOM   3988  O   MET C   1       2.894 204.648  36.424  1.00 92.00           O
ATOM   3989  N   GLY C   2       2.132 202.570  36.030  1.00 88.70           N
ATOM   3990  CA  GLY C   2       1.044 203.038  35.173  1.00 82.01           C
ATOM   3991  C   GLY C   2       1.578 203.369  33.795  1.00 74.40           C
ATOM   3992  O   GLY C   2       0.964 204.127  33.061  1.00 66.75           O
ATOM   3993  N   ASN C   3       2.734 202.802  33.458  1.00 70.71           N
ATOM   3994  CA  ASN C   3       3.432 203.120  32.233  1.00 65.52           C
ATOM   3995  CB  ASN C   3       4.503 204.184  32.527  1.00 66.79           C
ATOM   3996  CG  ASN C   3       4.397 205.405  31.617  1.00 67.19           C
ATOM   3997  OD1 ASN C   3       5.329 205.841  30.871  1.00 67.23           O
ATOM   3998  ND2 ASN C   3       3.237 205.981  31.691  1.00 67.56           N
ATOM   3999  C   ASN C   3       4.014 201.827  31.646  1.00 58.29           C
ATOM   4000  O   ASN C   3       4.207 200.836  32.350  1.00 55.05           O
ATOM   4001  N   SER C   4       4.250 201.832  30.344  1.00 51.73           N
ATOM   4002  CA  SER C   4       4.865 200.701  29.664  1.00 50.11           C
ATOM   4003  CB  SER C   4       3.831 199.598  29.423  1.00 48.08           C
ATOM   4004  OG  SER C   4       2.761 200.045  28.607  1.00 42.00           O
ATOM   4005  C   SER C   4       5.511 201.188  28.367  1.00 48.22           C
ATOM   4006  O   SER C   4       5.093 202.204  27.815  1.00 53.17           O
ATOM   4007  N   GLY C   5       6.548 200.490  27.903  1.00 45.74           N
ATOM   4008  CA  GLY C   5       7.436 201.039  26.868  1.00 40.34           C
ATOM   4009  C   GLY C   5       8.851 200.488  26.877  1.00 40.86           C
ATOM   4010  O   GLY C   5       9.044 199.350  27.228  1.00 41.71           O
ATOM   4011  N   PHE C   6       9.850 201.268  26.478  1.00 44.12           N
ATOM   4012  CA  PHE C   6      11.200 200.746  26.249  1.00 51.99           C
ATOM   4013  CB  PHE C   6      11.288 200.294  24.776  1.00 45.89           C
ATOM   4014  CG  PHE C   6      10.290 199.219  24.381  1.00 39.19           C
ATOM   4015  CD1 PHE C   6       9.003 199.549  23.986  1.00 33.58           C
ATOM   4016  CE1 PHE C   6       8.100 198.569  23.604  1.00 33.03           C
ATOM   4017  CZ  PHE C   6       8.485 197.225  23.604  1.00 34.05           C
ATOM   4018  CE2 PHE C   6       9.769 196.887  23.972  1.00 33.71           C
ATOM   4019  CD2 PHE C   6      10.663 197.875  24.371  1.00 37.99           C
ATOM   4020  C   PHE C   6      12.292 201.813  26.515  1.00 68.16           C
ATOM   4021  O   PHE C   6      12.017 203.000  26.355  1.00 76.29           O
ATOM   4022  N   TYR C   7      13.526 201.399  26.852  1.00 85.34           N
ATOM   4023  CA  TYR C   7      14.703 202.316  26.850  1.00 96.33           C
ATOM   4024  CB  TYR C   7      14.819 203.100  28.168  1.00 86.95           C
ATOM   4025  CG  TYR C   7      15.619 202.451  29.266  1.00 84.43           C
ATOM   4026  CD1 TYR C   7      17.019 202.459  29.273  1.00 81.24           C
ATOM   4027  CE1 TYR C   7      17.735 201.860  30.297  1.00 84.49           C
ATOM   4028  CZ  TYR C   7      17.061 201.266  31.340  1.00 90.80           C
ATOM   4029  OH  TYR C   7      17.777 200.673  32.366  1.00 93.33           O
ATOM   4030  CE2 TYR C   7      15.676 201.270  31.362  1.00 90.70           C
ATOM   4031  CD2 TYR C   7      14.974 201.869  30.328  1.00 88.12           C
ATOM   4032  C   TYR C   7      16.055 201.628  26.539  1.00113.84           C
ATOM   4033  O   TYR C   7      16.186 200.424  26.701  1.00119.04           O
ATOM   4034  N   LEU C   8      17.053 202.414  26.114  1.00128.75           N
ATOM   4035  CA  LEU C   8      18.411 201.908  25.800  1.00136.22           C
ATOM   4036  CB  LEU C   8      18.988 202.616  24.543  1.00136.74           C
ATOM   4037  CG  LEU C   8      20.153 201.993  23.733  1.00135.70           C
ATOM   4038  CD1 LEU C   8      20.431 202.740  22.431  1.00132.50           C
ATOM   4039  CD2 LEU C   8      21.428 201.923  24.560  1.00135.10           C
ATOM   4040  C   LEU C   8      19.347 201.920  27.024  1.00134.97           C
ATOM   4041  O   LEU C   8      19.476 202.942  27.715  1.00138.97           O
ATOM   4042  N   TYR C   9      19.920 200.750  27.334  1.00125.21           N
ATOM   4043  CA  TYR C   9      20.964 200.642  28.337  1.00114.20           C
ATOM   4044  CB  TYR C   9      20.560 199.683  29.440  1.00108.14           C
ATOM   4045  CG  TYR C   9      21.381 199.966  30.643  1.00101.23           C
ATOM   4046  CD1 TYR C   9      22.540 199.249  30.896  1.00102.94           C
ATOM   4047  CE1 TYR C   9      23.323 199.539  31.994  1.00102.11           C
ATOM   4048  CZ  TYR C   9      22.963 200.579  32.829  1.00 96.91           C
ATOM   4049  OH  TYR C   9      23.740 200.867  33.920  1.00 94.56           O
ATOM   4050  CE2 TYR C   9      21.829 201.325  32.576  1.00 94.19           C
ATOM   4051  CD2 TYR C   9      21.051 201.021  31.483  1.00 93.13           C
ATOM   4052  C   TYR C   9      22.268 200.179  27.720  1.00110.07           C
ATOM   4053  O   TYR C   9      22.326 199.102  27.138  1.00103.43           O
ATOM   4054  N   ASN C  10      23.318 200.970  27.942  1.00109.09           N
ATOM   4055  CA  ASN C  10      24.501 201.043  27.067  1.00111.72           C
ATOM   4056  CB  ASN C  10      25.685 200.234  27.630  1.00111.23           C
ATOM   4057  CG  ASN C  10      25.262 198.996  28.380  1.00108.72           C
ATOM   4058  OD1 ASN C  10      24.821 198.021  27.779  1.00104.61           O
ATOM   4059  ND2 ASN C  10      25.458 199.002  29.687  1.00106.58           N
ATOM   4060  C   ASN C  10      24.267 200.769  25.570  1.00115.92           C
ATOM   4061  O   ASN C  10      24.314 201.697  24.753  1.00109.16           O
ATOM   4062  N   THR C  11      24.000 199.506  25.236  1.00124.17           N
ATOM   4063  CA  THR C  11      23.791 199.034  23.864  1.00128.85           C
ATOM   4064  CB  THR C  11      25.068 198.365  23.313  1.00124.49           C
ATOM   4065  OG1 THR C  11      24.848 197.921  21.967  1.00120.87           O
ATOM   4066  CG2 THR C  11      25.481 197.196  24.160  1.00121.83           C
ATOM   4067  C   THR C  11      22.552 198.108  23.725  1.00137.69           C
ATOM   4068  O   THR C  11      22.228 197.673  22.627  1.00136.73           O
ATOM   4069  N   GLN C  12      21.827 197.830  24.812  1.00141.78           N
ATOM   4070  CA  GLN C  12      20.707 196.893  24.746  1.00135.46           C
ATOM   4071  CB  GLN C  12      20.933 195.715  25.715  1.00138.79           C
ATOM   4072  CG  GLN C  12      22.380 195.315  26.013  1.00137.45           C
ATOM   4073  CD  GLN C  12      23.047 194.535  24.890  1.00135.94           C
ATOM   4074  OE1 GLN C  12      24.115 194.901  24.407  1.00135.04           O
ATOM   4075  NE2 GLN C  12      22.425 193.440  24.490  1.00137.74           N
ATOM   4076  C   GLN C  12      19.335 197.603  24.975  1.00124.62           C
ATOM   4077  O   GLN C  12      19.143 198.406  25.904  1.00116.57           O
ATOM   4078  N   ASN C  13      18.390 197.303  24.088  1.00109.65           N
ATOM   4079  CA  ASN C  13      17.047 197.892  24.110  1.00 93.17           C
ATOM   4080  CB  ASN C  13      16.449 197.850  22.702  1.00 97.12           C
ATOM   4081  CG  ASN C  13      15.840 199.184  22.287  1.00 98.83           C
ATOM   4082  OD1 ASN C  13      15.715 200.106  23.094  1.00 93.92           O
ATOM   4083  ND2 ASN C  13      15.417 199.274  21.031  1.00104.18           N
ATOM   4084  C   ASN C  13      16.135 197.169  25.091  1.00 77.35           C
ATOM   4085  O   ASN C  13      15.727 196.035  24.844  1.00 81.03           O
ATOM   4086  N   CYS C  14      15.810 197.824  26.195  1.00 57.18           N
ATOM   4087  CA  CYS C  14      15.174 197.161  27.315  1.00 51.55           C
ATOM   4088  CB  CYS C  14      16.023 197.450  28.578  1.00 50.70           C
ATOM   4089  SG  CYS C  14      15.152 197.074  30.098  1.00 38.80           S
ATOM   4090  C   CYS C  14      13.674 197.515  27.492  1.00 47.92           C
ATOM   4091  O   CYS C  14      13.275 198.636  27.263  1.00 46.35           O
ATOM   4092  N   VAL C  15      12.855 196.515  27.821  1.00 48.64           N
ATOM   4093  CA  VAL C  15      11.389 196.630  27.896  1.00 50.62           C
ATOM   4094  CB  VAL C  15      10.687 195.249  27.649  1.00 53.67           C
ATOM   4095  CG1 VAL C  15       9.517 194.951  28.595  1.00 55.30           C
ATOM   4096  CG2 VAL C  15      10.178 195.199  26.242  1.00 55.60           C
ATOM   4097  C   VAL C  15      10.897 197.075  29.228  1.00 56.42           C
ATOM   4098  O   VAL C  15      11.501 196.774  30.242  1.00 58.91           O
ATOM   4099  N   PHE C  16       9.759 197.759  29.209  1.00 64.62           N
ATOM   4100  CA  PHE C  16       9.194 198.417  30.368  1.00 71.32           C
ATOM   4101  CB  PHE C  16       9.493 199.964  30.266  1.00 81.12           C
ATOM   4102  CG  PHE C  16      10.378 200.512  31.369  1.00 96.15           C
ATOM   4103  CD1 PHE C  16       9.958 200.435  32.687  1.00106.85           C
ATOM   4104  CE1 PHE C  16      10.737 200.934  33.725  1.00110.26           C
ATOM   4105  CZ  PHE C  16      11.951 201.542  33.448  1.00109.01           C
ATOM   4106  CE2 PHE C  16      12.388 201.647  32.134  1.00101.46           C
ATOM   4107  CD2 PHE C  16      11.608 201.145  31.097  1.00 98.45           C
ATOM   4108  C   PHE C  16       7.689 198.019  30.453  1.00 61.74           C
ATOM   4109  O   PHE C  16       7.016 198.084  29.451  1.00 64.36           O
ATOM   4110  N   ALA C  17       7.197 197.507  31.592  1.00 53.73           N
ATOM   4111  CA  ALA C  17       5.737 197.259  31.843  1.00 53.32           C
ATOM   4112  CB  ALA C  17       5.169 196.160  30.952  1.00 52.97           C
ATOM   4113  C   ALA C  17       5.468 196.899  33.318  1.00 59.23           C
ATOM   4114  O   ALA C  17       6.416 196.518  34.022  1.00 63.12           O
ATOM   4115  N   ASP C  18       4.198 196.964  33.764  1.00 60.14           N
ATOM   4116  CA  ASP C  18       3.809 196.631  35.169  1.00 60.61           C
ATOM   4117  CB  ASP C  18       3.085 197.797  35.942  1.00 66.31           C
ATOM   4118  CG  ASP C  18       1.678 198.104  35.437  1.00 70.69           C
ATOM   4119  OD1 ASP C  18       1.468 199.175  34.788  1.00 77.85           O
ATOM   4120  OD2 ASP C  18       0.774 197.304  35.753  1.00 65.18           O
ATOM   4121  C   ASP C  18       3.164 195.237  35.433  1.00 57.87           C
ATOM   4122  O   ASP C  18       3.320 194.684  36.541  1.00 61.66           O
ATOM   4123  N   ASN C  19       2.487 194.638  34.457  1.00 49.09           N
ATOM   4124  CA  ASN C  19       2.298 193.182  34.462  1.00 45.55           C
ATOM   4125  CB  ASN C  19       0.953 192.765  35.039  1.00 45.20           C
ATOM   4126  CG  ASN C  19       1.000 191.412  35.757  1.00 46.95           C
ATOM   4127  OD1 ASN C  19       1.690 190.468  35.335  1.00 47.75           O
ATOM   4128  ND2 ASN C  19       0.252 191.309  36.842  1.00 46.69           N
ATOM   4129  C   ASN C  19       2.429 192.679  33.032  1.00 39.58           C
ATOM   4130  O   ASN C  19       2.638 193.473  32.114  1.00 37.31           O
ATOM   4131  N   ILE C  20       2.313 191.366  32.858  1.00 33.30           N
ATOM   4132  CA  ILE C  20       2.512 190.724  31.584  1.00 31.76           C
ATOM   4133  CB  ILE C  20       3.992 190.315  31.398  1.00 30.97           C
ATOM   4134  CG1 ILE C  20       4.173 189.359  30.236  1.00 28.65           C
ATOM   4135  CD1 ILE C  20       5.613 189.152  29.888  1.00 28.36           C
ATOM   4136  CG2 ILE C  20       4.590 189.706  32.651  1.00 31.70           C
ATOM   4137  C   ILE C  20       1.564 189.544  31.420  1.00 32.01           C
ATOM   4138  O   ILE C  20       1.283 188.837  32.379  1.00 32.02           O
ATOM   4139  N   LYS C  21       1.107 189.341  30.186  1.00 32.55           N
ATOM   4140  CA  LYS C  21       0.343 188.165  29.781  1.00 33.08           C
ATOM   4141  CB  LYS C  21      -1.116 188.534  29.590  1.00 34.60           C
ATOM   4142  CG  LYS C  21      -1.912 187.473  28.867  1.00 35.01           C
ATOM   4143  CD  LYS C  21      -3.411 187.785  28.931  1.00 35.78           C
ATOM   4144  CE  LYS C  21      -3.844 188.430  27.625  1.00 37.39           C
ATOM   4145  NZ  LYS C  21      -5.274 188.191  27.292  1.00 38.91           N
ATOM   4146  C   LYS C  21       0.859 187.547  28.486  1.00 32.79           C
ATOM   4147  O   LYS C  21       1.014 188.244  27.493  1.00 30.71           O
ATOM   4148  N   VAL C  22       1.092 186.232  28.477  1.00 33.56           N
ATOM   4149  CA  VAL C  22       1.700 185.555  27.332  1.00 32.24           C
ATOM   4150  CB  VAL C  22       3.223 185.406  27.581  1.00 35.11           C
ATOM   4151  CG1 VAL C  22       3.884 184.437  26.618  1.00 39.00           C
ATOM   4152  CG2 VAL C  22       3.891 186.761  27.495  1.00 36.59           C
ATOM   4153  C   VAL C  22       1.052 184.211  27.018  1.00 33.35           C
ATOM   4154  O   VAL C  22       0.574 183.521  27.921  1.00 30.01           O
ATOM   4155  N   GLY C  23       1.105 183.822  25.734  1.00 33.81           N
ATOM   4156  CA  GLY C  23       0.620 182.509  25.263  1.00 36.27           C
ATOM   4157  C   GLY C  23      -0.779 182.200  25.728  1.00 36.96           C
ATOM   4158  O   GLY C  23      -1.680 182.993  25.534  1.00 38.29           O
ATOM   4159  N   GLN C  24      -0.936 181.084  26.422  1.00 39.41           N
ATOM   4160  CA  GLN C  24      -2.252 180.601  26.837  1.00 41.06           C
ATOM   4161  CB  GLN C  24      -2.151 179.118  27.206  1.00 41.62           C
ATOM   4162  CG  GLN C  24      -1.928 178.221  25.991  1.00 42.56           C
ATOM   4163  CD  GLN C  24      -1.583 176.798  26.366  1.00 42.43           C
ATOM   4164  OE1 GLN C  24      -2.404 176.075  26.921  1.00 44.02           O
ATOM   4165  NE2 GLN C  24      -0.372 176.383  26.048  1.00 42.17           N
ATOM   4166  C   GLN C  24      -2.893 181.403  27.968  1.00 40.86           C
ATOM   4167  O   GLN C  24      -4.101 181.289  28.225  1.00 49.22           O
ATOM   4168  N   MET C  25      -2.114 182.245  28.632  1.00 41.34           N
ATOM   4169  CA  MET C  25      -2.646 183.042  29.735  1.00 39.94           C
ATOM   4170  CB  MET C  25      -1.603 184.019  30.272  1.00 38.24           C
ATOM   4171  CG  MET C  25      -0.414 183.332  30.909  1.00 35.86           C
ATOM   4172  SD  MET C  25       0.873 184.490  31.437  1.00 31.10           S
ATOM   4173  CE  MET C  25       0.081 185.405  32.737  1.00 34.91           C
ATOM   4174  C   MET C  25      -3.887 183.823  29.316  1.00 42.86           C
ATOM   4175  O   MET C  25      -3.937 184.414  28.240  1.00 44.02           O
ATOM   4176  N   THR C  26      -4.898 183.795  30.175  1.00 46.26           N
ATOM   4177  CA  THR C  26      -6.155 184.502  29.942  1.00 46.11           C
ATOM   4178  CB  THR C  26      -7.361 183.577  30.238  1.00 48.43           C
ATOM   4179  OG1 THR C  26      -7.193 182.938  31.518  1.00 46.25           O
ATOM   4180  CG2 THR C  26      -7.477 182.496  29.155  1.00 47.63           C
ATOM   4181  C   THR C  26      -6.222 185.756  30.780  1.00 43.28           C
ATOM   4182  O   THR C  26      -7.162 186.535  30.652  1.00 45.21           O
ATOM   4183  N   GLU C  27      -5.234 185.919  31.652  1.00 41.04           N
ATOM   4184  CA  GLU C  27      -5.133 187.057  32.543  1.00 43.25           C
ATOM   4185  CB  GLU C  27      -5.976 186.801  33.839  1.00 48.47           C
ATOM   4186  CG  GLU C  27      -6.559 185.383  33.998  1.00 52.66           C
ATOM   4187  CD  GLU C  27      -7.654 185.287  35.058  1.00 58.25           C
ATOM   4188  OE1 GLU C  27      -8.387 186.275  35.281  1.00 63.48           O
ATOM   4189  OE2 GLU C  27      -7.764 184.225  35.706  1.00 57.76           O
ATOM   4190  C   GLU C  27      -3.665 187.203  32.882  1.00 39.84           C
ATOM   4191  O   GLU C  27      -2.938 186.242  32.714  1.00 35.75           O
ATOM   4192  N   PRO C  28      -3.230 188.383  33.367  1.00 38.51           N
ATOM   4193  CA  PRO C  28      -1.867 188.564  33.897  1.00 40.99           C
ATOM   4194  CB  PRO C  28      -1.876 190.005  34.421  1.00 41.61           C
ATOM   4195  CG  PRO C  28      -2.986 190.688  33.712  1.00 40.47           C
ATOM   4196  CD  PRO C  28      -4.002 189.639  33.389  1.00 39.64           C
ATOM   4197  C   PRO C  28      -1.478 187.614  35.026  1.00 44.02           C
ATOM   4198  O   PRO C  28      -2.255 186.745  35.402  1.00 50.08           O
ATOM   4199  N   LEU C  29      -0.296 187.821  35.597  1.00 48.72           N
ATOM   4200  CA  LEU C  29       0.235 186.957  36.656  1.00 51.72           C
ATOM   4201  CB  LEU C  29       1.735 187.190  36.790  1.00 52.12           C
ATOM   4202  CG  LEU C  29       2.724 186.577  35.807  1.00 52.18           C
ATOM   4203  CD1 LEU C  29       4.131 187.011  36.217  1.00 52.80           C
ATOM   4204  CD2 LEU C  29       2.645 185.071  35.727  1.00 50.54           C
ATOM   4205  C   LEU C  29      -0.386 187.202  38.043  1.00 58.87           C
ATOM   4206  O   LEU C  29      -0.303 188.318  38.566  1.00 62.48           O
ATOM   4207  N   LYS C  30      -0.969 186.158  38.648  1.00 65.03           N
ATOM   4208  CA  LYS C  30      -1.451 186.200  40.061  1.00 68.08           C
ATOM   4209  CB  LYS C  30      -2.785 185.438  40.223  1.00 72.85           C
ATOM   4210  CG  LYS C  30      -3.829 185.729  39.166  1.00 73.22           C
ATOM   4211  CD  LYS C  30      -4.983 184.741  39.206  1.00 73.63           C
ATOM   4212  CE  LYS C  30      -6.126 185.161  38.295  1.00 70.24           C
ATOM   4213  NZ  LYS C  30      -5.663 185.605  36.959  1.00 68.05           N
ATOM   4214  C   LYS C  30      -0.409 185.675  41.070  1.00 66.18           C
ATOM   4215  O   LYS C  30       0.796 185.821  40.853  1.00 64.00           O
ATOM   4216  N   ASP C  31      -0.892 185.096  42.175  1.00 66.22           N
ATOM   4217  CA  ASP C  31      -0.049 184.613  43.276  1.00 65.61           C
ATOM   4218  CB  ASP C  31      -0.918 184.021  44.422  1.00 69.88           C
ATOM   4219  CG  ASP C  31      -0.401 184.381  45.813  1.00 73.55           C
ATOM   4220  OD1 ASP C  31       0.226 185.458  45.967  1.00 69.93           O
ATOM   4221  OD2 ASP C  31      -0.643 183.577  46.756  1.00 79.37           O
ATOM   4222  C   ASP C  31       0.950 183.549  42.846  1.00 60.25           C
ATOM   4223  O   ASP C  31       0.570 182.500  42.317  1.00 57.80           O
ATOM   4224  N   GLN C  32       2.229 183.827  43.089  1.00 58.09           N
ATOM   4225  CA  GLN C  32       3.270 182.806  43.022  1.00 59.50           C
ATOM   4226  CB  GLN C  32       3.004 181.808  44.161  1.00 62.69           C
ATOM   4227  CG  GLN C  32       4.287 181.325  44.832  1.00 67.04           C
ATOM   4228  CD  GLN C  32       4.072 180.420  46.043  1.00 67.14           C
ATOM   4229  OE1 GLN C  32       3.017 180.427  46.673  1.00 64.71           O
ATOM   4230  NE2 GLN C  32       5.086 179.621  46.363  1.00 70.18           N
ATOM   4231  C   GLN C  32       3.419 182.057  41.683  1.00 54.63           C
ATOM   4232  O   GLN C  32       3.911 180.925  41.625  1.00 51.91           O
ATOM   4233  N   GLN C  33       3.005 182.699  40.603  1.00 55.87           N
ATOM   4234  CA  GLN C  33       3.174 182.130  39.270  1.00 53.46           C
ATOM   4235  CB  GLN C  33       1.980 182.452  38.396  1.00 52.65           C
ATOM   4236  CG  GLN C  33       0.666 181.936  38.932  1.00 51.79           C
ATOM   4237  CD  GLN C  33      -0.538 182.508  38.200  1.00 49.96           C
ATOM   4238  OE1 GLN C  33      -0.722 183.733  38.067  1.00 48.70           O
ATOM   4239  NE2 GLN C  33      -1.367 181.619  37.722  1.00 48.72           N
ATOM   4240  C   GLN C  33       4.418 182.666  38.618  1.00 47.25           C
ATOM   4241  O   GLN C  33       4.880 183.764  38.951  1.00 44.53           O
ATOM   4242  N   ILE C  34       4.947 181.879  37.684  1.00 45.85           N
ATOM   4243  CA  ILE C  34       6.040 182.320  36.835  1.00 46.20           C
ATOM   4244  CB  ILE C  34       7.352 181.549  37.086  1.00 46.46           C
ATOM   4245  CG1 ILE C  34       7.162 180.079  36.578  1.00 46.18           C
ATOM   4246  CD1 ILE C  34       6.835 179.059  37.631  1.00 46.82           C
ATOM   4247  CG2 ILE C  34       7.827 181.828  38.522  1.00 47.09           C
ATOM   4248  C   ILE C  34       5.662 182.043  35.389  1.00 42.14           C
ATOM   4249  O   ILE C  34       4.717 181.302  35.113  1.00 40.96           O
ATOM   4250  N   ILE C  35       6.419 182.626  34.474  1.00 35.66           N
ATOM   4251  CA  ILE C  35       6.163 182.399  33.076  1.00 32.47           C
ATOM   4252  CB  ILE C  35       6.538 183.626  32.203  1.00 29.66           C
ATOM   4253  CG1 ILE C  35       5.474 184.647  32.270  1.00 31.56           C
ATOM   4254  CD1 ILE C  35       6.025 186.029  32.079  1.00 32.18           C
ATOM   4255  CG2 ILE C  35       6.648 183.310  30.742  1.00 27.99           C
ATOM   4256  C   ILE C  35       6.955 181.173  32.707  1.00 28.24           C
ATOM   4257  O   ILE C  35       8.160 181.129  32.946  1.00 26.70           O
ATOM   4258  N   LEU C  36       6.259 180.210  32.103  1.00 24.88           N
ATOM   4259  CA  LEU C  36       6.804 178.909  31.861  1.00 24.58           C
ATOM   4260  CB  LEU C  36       6.200 177.945  32.887  1.00 25.81           C
ATOM   4261  CG  LEU C  36       6.734 176.514  32.943  1.00 27.84           C
ATOM   4262  CD1 LEU C  36       8.184 176.491  33.371  1.00 27.16           C
ATOM   4263  CD2 LEU C  36       5.879 175.682  33.894  1.00 27.27           C
ATOM   4264  C   LEU C  36       6.478 178.455  30.465  1.00 23.89           C
ATOM   4265  O   LEU C  36       5.313 178.447  30.074  1.00 25.04           O
ATOM   4266  N   GLY C  37       7.495 178.038  29.725  1.00 23.73           N
ATOM   4267  CA  GLY C  37       7.298 177.646  28.348  1.00 25.49           C
ATOM   4268  C   GLY C  37       6.787 176.225  28.221  1.00 28.40           C
ATOM   4269  O   GLY C  37       7.033 175.397  29.089  1.00 26.57           O
ATOM   4270  N   THR C  38       6.097 175.946  27.117  1.00 29.75           N
ATOM   4271  CA  THR C  38       5.569 174.625  26.782  1.00 29.21           C
ATOM   4272  CB  THR C  38       4.032 174.607  26.829  1.00 30.51           C
ATOM   4273  OG1 THR C  38       3.489 175.122  25.601  1.00 31.55           O
ATOM   4274  CG2 THR C  38       3.478 175.423  27.983  1.00 31.04           C
ATOM   4275  C   THR C  38       5.990 174.230  25.371  1.00 30.01           C
ATOM   4276  O   THR C  38       6.676 174.980  24.699  1.00 33.98           O
ATOM   4277  N   THR C  39       5.561 173.041  24.936  1.00 31.22           N
ATOM   4278  CA  THR C  39       5.698 172.558  23.563  1.00 29.51           C
ATOM   4279  CB  THR C  39       5.125 171.099  23.426  1.00 30.60           C
ATOM   4280  OG1 THR C  39       5.561 170.518  22.185  1.00 35.85           O
ATOM   4281  CG2 THR C  39       3.585 171.066  23.481  1.00 30.37           C
ATOM   4282  C   THR C  39       5.071 173.466  22.493  1.00 26.07           C
ATOM   4283  O   THR C  39       5.258 173.221  21.302  1.00 28.29           O
ATOM   4284  N   SER C  40       4.342 174.481  22.926  1.00 23.01           N
ATOM   4285  CA  SER C  40       3.892 175.545  22.048  1.00 25.04           C
ATOM   4286  CB  SER C  40       2.460 175.285  21.577  1.00 24.15           C
ATOM   4287  OG  SER C  40       1.614 175.060  22.643  1.00 20.91           O
ATOM   4288  C   SER C  40       4.080 176.905  22.752  1.00 23.83           C
ATOM   4289  O   SER C  40       5.216 177.385  22.843  1.00 25.65           O
ATOM   4290  N   THR C  41       3.003 177.524  23.237  1.00 23.01           N
ATOM   4291  CA  THR C  41       3.089 178.841  23.873  1.00 24.49           C
ATOM   4292  CB  THR C  41       2.027 179.832  23.350  1.00 24.18           C
ATOM   4293  OG1 THR C  41       0.727 179.267  23.506  1.00 25.29           O
ATOM   4294  CG2 THR C  41       2.284 180.166  21.862  1.00 23.44           C
ATOM   4295  C   THR C  41       2.961 178.764  25.392  1.00 25.99           C
ATOM   4296  O   THR C  41       2.270 177.928  25.920  1.00 23.43           O
ATOM   4297  N   PRO C  42       3.591 179.696  26.088  1.00 28.07           N
ATOM   4298  CA  PRO C  42       3.813 179.490  27.488  1.00 28.04           C
ATOM   4299  CB  PRO C  42       4.755 180.637  27.869  1.00 26.75           C
ATOM   4300  CG  PRO C  42       5.207 181.243  26.595  1.00 28.79           C
ATOM   4301  CD  PRO C  42       4.092 181.001  25.642  1.00 29.02           C
ATOM   4302  C   PRO C  42       2.527 179.548  28.285  1.00 28.60           C
ATOM   4303  O   PRO C  42       1.488 179.934  27.757  1.00 26.46           O
ATOM   4304  N   VAL C  43       2.614 179.125  29.543  1.00 29.95           N
ATOM   4305  CA  VAL C  43       1.512 179.276  30.468  1.00 31.64           C
ATOM   4306  CB  VAL C  43       0.844 177.930  30.810  1.00 35.52           C
ATOM   4307  CG1 VAL C  43       0.238 177.280  29.575  1.00 36.91           C
ATOM   4308  CG2 VAL C  43       1.841 176.960  31.448  1.00 36.70           C
ATOM   4309  C   VAL C  43       1.986 179.932  31.746  1.00 34.37           C
ATOM   4310  O   VAL C  43       3.188 179.994  32.050  1.00 33.08           O
ATOM   4311  N   ALA C  44       1.017 180.446  32.491  1.00 37.34           N
ATOM   4312  CA  ALA C  44       1.245 180.906  33.846  1.00 38.57           C
ATOM   4313  CB  ALA C  44       0.229 181.974  34.212  1.00 39.47           C
ATOM   4314  C   ALA C  44       1.108 179.684  34.781  1.00 40.37           C
ATOM   4315  O   ALA C  44       0.025 179.116  34.897  1.00 38.45           O
ATOM   4316  N   ALA C  45       2.194 179.311  35.456  1.00 41.45           N
ATOM   4317  CA  ALA C  45       2.214 178.102  36.293  1.00 43.51           C
ATOM   4318  CB  ALA C  45       3.202 177.094  35.742  1.00 43.14           C
ATOM   4319  C   ALA C  45       2.575 178.437  37.730  1.00 45.28           C
ATOM   4320  O   ALA C  45       3.613 179.050  37.992  1.00 41.79           O
ATOM   4321  N   LYS C  46       1.705 178.041  38.656  1.00 50.68           N
ATOM   4322  CA  LYS C  46       1.943 178.244  40.086  1.00 53.36           C
ATOM   4323  CB  LYS C  46       0.624 178.124  40.882  1.00 53.66           C
ATOM   4324  CG  LYS C  46      -0.513 179.058  40.474  1.00 57.40           C
ATOM   4325  CD  LYS C  46      -1.677 179.038  41.435  1.00 59.50           C
ATOM   4326  CE  LYS C  46      -2.654 180.146  41.103  1.00 59.84           C
ATOM   4327  NZ  LYS C  46      -2.453 181.316  41.990  1.00 58.57           N
ATOM   4328  C   LYS C  46       2.952 177.221  40.596  1.00 52.56           C
ATOM   4329  O   LYS C  46       2.862 176.054  40.265  1.00 47.04           O
ATOM   4330  N   MET C  47       3.908 177.673  41.401  1.00 60.27           N
ATOM   4331  CA  MET C  47       4.861 176.780  42.067  1.00 72.90           C
ATOM   4332  CB  MET C  47       6.201 177.487  42.275  1.00 72.40           C
ATOM   4333  CG  MET C  47       6.991 177.832  41.001  1.00 72.86           C
ATOM   4334  SD  MET C  47       8.777 177.981  41.295  1.00 73.82           S
ATOM   4335  CE  MET C  47       9.485 177.112  39.889  1.00 76.15           C
ATOM   4336  C   MET C  47       4.320 176.358  43.433  1.00 85.01           C
ATOM   4337  O   MET C  47       3.661 177.161  44.112  1.00 91.98           O
ATOM   4338  N   THR C  48       4.595 175.113  43.840  1.00 97.25           N
ATOM   4339  CA  THR C  48       4.175 174.614  45.162  1.00108.83           C
ATOM   4340  CB  THR C  48       2.798 173.896  45.090  1.00109.92           C
ATOM   4341  OG1 THR C  48       2.082 174.329  43.921  1.00111.75           O
ATOM   4342  CG2 THR C  48       1.948 174.192  46.337  1.00108.23           C
ATOM   4343  C   THR C  48       5.206 173.649  45.767  1.00117.91           C
ATOM   4344  O   THR C  48       6.066 173.121  45.057  1.00113.17           O
ATOM   4345  N   ALA C  49       5.113 173.446  47.085  1.00124.54           N
ATOM   4346  CA  ALA C  49       5.934 172.463  47.807  1.00122.54           C
ATOM   4347  CB  ALA C  49       6.331 173.006  49.178  1.00120.83           C
ATOM   4348  C   ALA C  49       5.186 171.132  47.956  1.00119.60           C
ATOM   4349  O   ALA C  49       4.403 170.968  48.887  1.00122.12           O
ATOM   4350  N   SER C  50       5.454 170.203  47.032  1.00114.62           N
ATOM   4351  CA  SER C  50       4.950 168.822  47.044  1.00112.17           C
ATOM   4352  CB  SER C  50       5.256 168.152  45.695  1.00110.28           C
ATOM   4353  OG  SER C  50       5.434 166.749  45.799  1.00103.71           O
ATOM   4354  C   SER C  50       5.676 168.089  48.168  1.00114.02           C
ATOM   4355  O   SER C  50       6.728 168.555  48.577  1.00114.24           O
ATOM   4356  N   ASP C  51       5.136 166.953  48.632  1.00112.51           N
ATOM   4357  CA  ASP C  51       5.582 166.168  49.801  1.00104.96           C
ATOM   4358  CB  ASP C  51       6.529 164.980  49.435  1.00 97.24           C
ATOM   4359  CG  ASP C  51       7.027 164.965  47.961  1.00 89.29           C
ATOM   4360  OD1 ASP C  51       6.189 164.761  47.064  1.00 78.08           O
ATOM   4361  OD2 ASP C  51       8.260 165.042  47.699  1.00 79.74           O
ATOM   4362  C   ASP C  51       6.100 166.866  51.086  1.00106.42           C
ATOM   4363  O   ASP C  51       5.953 166.329  52.186  1.00 98.99           O
ATOM   4364  N   GLY C  52       6.665 168.062  50.961  1.00114.73           N
ATOM   4365  CA  GLY C  52       7.307 168.725  52.099  1.00112.62           C
ATOM   4366  C   GLY C  52       8.707 169.200  51.774  1.00113.27           C
ATOM   4367  O   GLY C  52       9.665 168.574  52.230  1.00110.17           O
ATOM   4368  N   ILE C  53       8.823 170.298  51.011  1.00105.30           N
ATOM   4369  CA  ILE C  53      10.104 170.837  50.533  1.00102.71           C
ATOM   4370  CB  ILE C  53      10.399 170.331  49.071  1.00 97.66           C
ATOM   4371  CG1 ILE C  53      10.610 168.805  49.059  1.00 95.46           C
ATOM   4372  CD1 ILE C  53      11.475 168.251  47.943  1.00 93.93           C
ATOM   4373  CG2 ILE C  53      11.573 171.071  48.428  1.00 98.36           C
ATOM   4374  C   ILE C  53      10.135 172.378  50.637  1.00106.18           C
ATOM   4375  O   ILE C  53       9.104 173.049  50.481  1.00112.07           O
ATOM   4376  N   SER C  54      11.334 172.920  50.878  1.00107.42           N
ATOM   4377  CA  SER C  54      11.513 174.334  51.295  1.00110.71           C
ATOM   4378  CB  SER C  54      12.685 174.474  52.262  1.00111.47           C
ATOM   4379  OG  SER C  54      13.911 174.349  51.566  1.00116.22           O
ATOM   4380  C   SER C  54      11.646 175.388  50.172  1.00110.45           C
ATOM   4381  O   SER C  54      12.737 175.689  49.645  1.00109.94           O
ATOM   4382  N   LEU C  55      10.502 175.972  49.853  1.00109.59           N
ATOM   4383  CA  LEU C  55      10.418 177.115  48.946  1.00107.81           C
ATOM   4384  CB  LEU C  55       9.096 177.012  48.154  1.00108.29           C
ATOM   4385  CG  LEU C  55       9.047 177.193  46.651  1.00104.92           C
ATOM   4386  CD1 LEU C  55       9.595 175.997  45.897  1.00105.63           C
ATOM   4387  CD2 LEU C  55       7.630 177.495  46.200  1.00 99.81           C
ATOM   4388  C   LEU C  55      10.496 178.452  49.704  1.00108.17           C
ATOM   4389  O   LEU C  55       9.581 178.795  50.448  1.00 95.26           O
ATOM   4390  N   THR C  56      11.578 179.209  49.499  1.00112.88           N
ATOM   4391  CA  THR C  56      11.817 180.454  50.238  1.00119.03           C
ATOM   4392  CB  THR C  56      13.222 180.475  50.857  1.00115.27           C
ATOM   4393  OG1 THR C  56      14.187 180.102  49.865  1.00113.66           O
ATOM   4394  CG2 THR C  56      13.296 179.528  52.030  1.00112.69           C
ATOM   4395  C   THR C  56      11.699 181.673  49.332  1.00123.51           C
ATOM   4396  O   THR C  56      12.357 181.744  48.295  1.00130.26           O
ATOM   4397  N   VAL C  57      10.897 182.648  49.754  1.00120.82           N
ATOM   4398  CA  VAL C  57      10.525 183.773  48.890  1.00114.76           C
ATOM   4399  CB  VAL C  57       9.001 183.736  48.549  1.00106.69           C
ATOM   4400  CG1 VAL C  57       8.668 182.493  47.737  1.00104.00           C
ATOM   4401  CG2 VAL C  57       8.131 183.770  49.802  1.00101.10           C
ATOM   4402  C   VAL C  57      10.932 185.143  49.462  1.00112.27           C
ATOM   4403  O   VAL C  57      10.081 185.935  49.861  1.00109.27           O
ATOM   4404  N   SER C  58      12.239 185.412  49.493  1.00113.17           N
ATOM   4405  CA  SER C  58      12.773 186.704  49.961  1.00118.80           C
ATOM   4406  CB  SER C  58      14.299 186.662  50.064  1.00114.39           C
ATOM   4407  OG  SER C  58      14.787 187.920  50.508  1.00109.89           O
ATOM   4408  C   SER C  58      12.362 187.879  49.066  1.00126.67           C
ATOM   4409  O   SER C  58      13.159 188.351  48.242  1.00130.43           O
ATOM   4410  N   ASN C  59      11.141 188.369  49.294  1.00128.68           N
ATOM   4411  CA  ASN C  59      10.455 189.328  48.410  1.00128.38           C
ATOM   4412  CB  ASN C  59       8.883 189.083  48.515  1.00121.04           C
ATOM   4413  CG  ASN C  59       8.052 190.339  48.816  1.00113.79           C
ATOM   4414  OD1 ASN C  59       8.540 191.331  49.338  1.00112.94           O
ATOM   4415  ND2 ASN C  59       6.755 190.268  48.511  1.00106.02           N
ATOM   4416  C   ASN C  59      10.973 190.802  48.535  1.00135.99           C
ATOM   4417  O   ASN C  59      11.507 191.369  47.554  1.00137.22           O
ATOM   4418  N   ASN C  60      10.914 191.374  49.742  1.00139.58           N
ATOM   4419  CA  ASN C  60      11.107 192.829  49.943  1.00136.95           C
ATOM   4420  CB  ASN C  60      10.547 193.297  51.313  1.00129.64           C
ATOM   4421  CG  ASN C  60      11.059 192.492  52.497  1.00125.09           C
ATOM   4422  OD1 ASN C  60      11.362 191.309  52.383  1.00124.04           O
ATOM   4423  ND2 ASN C  60      11.113 193.130  53.660  1.00122.41           N
ATOM   4424  C   ASN C  60      12.505 193.434  49.624  1.00139.62           C
ATOM   4425  O   ASN C  60      12.575 194.563  49.126  1.00125.44           O
ATOM   4426  N   PRO C  61      13.612 192.695  49.867  1.00146.19           N
ATOM   4427  CA  PRO C  61      14.859 193.243  49.345  1.00146.02           C
ATOM   4428  CB  PRO C  61      15.931 192.528  50.170  1.00145.12           C
ATOM   4429  CG  PRO C  61      15.330 191.207  50.500  1.00146.40           C
ATOM   4430  CD  PRO C  61      13.834 191.408  50.553  1.00149.06           C
ATOM   4431  C   PRO C  61      14.972 192.912  47.861  1.00147.78           C
ATOM   4432  O   PRO C  61      15.471 191.845  47.492  1.00143.96           O
ATOM   4433  N   SER C  62      14.491 193.827  47.022  1.00147.10           N
ATOM   4434  CA  SER C  62      14.433 193.596  45.580  1.00148.57           C
ATOM   4435  CB  SER C  62      13.573 194.663  44.898  1.00145.81           C
ATOM   4436  OG  SER C  62      12.968 194.154  43.722  1.00143.84           O
ATOM   4437  C   SER C  62      15.837 193.540  44.959  1.00153.06           C
ATOM   4438  O   SER C  62      16.007 192.942  43.891  1.00156.22           O
ATOM   4439  N   THR C  63      16.811 194.185  45.619  1.00152.91           N
ATOM   4440  CA  THR C  63      18.241 193.965  45.393  1.00148.35           C
ATOM   4441  CB  THR C  63      19.092 195.220  45.815  1.00139.70           C
ATOM   4442  OG1 THR C  63      20.466 195.047  45.450  1.00138.90           O
ATOM   4443  CG2 THR C  63      19.025 195.556  47.321  1.00133.25           C
ATOM   4444  C   THR C  63      18.621 192.663  46.134  1.00156.89           C
ATOM   4445  O   THR C  63      18.401 192.539  47.337  1.00162.87           O
ATOM   4446  N   ASN C  64      19.133 191.681  45.387  1.00157.26           N
ATOM   4447  CA  ASN C  64      19.339 190.293  45.851  1.00152.85           C
ATOM   4448  CB  ASN C  64      20.545 190.151  46.810  1.00146.94           C
ATOM   4449  CG  ASN C  64      20.433 191.005  48.045  1.00139.77           C
ATOM   4450  OD1 ASN C  64      19.488 190.862  48.822  1.00137.59           O
ATOM   4451  ND2 ASN C  64      21.413 191.861  48.261  1.00133.03           N
ATOM   4452  C   ASN C  64      18.061 189.603  46.397  1.00157.87           C
ATOM   4453  O   ASN C  64      18.090 188.924  47.424  1.00160.27           O
ATOM   4454  N   ALA C  65      16.937 189.812  45.711  1.00162.14           N
ATOM   4455  CA  ALA C  65      15.727 188.995  45.901  1.00164.38           C
ATOM   4456  CB  ALA C  65      14.547 189.621  45.172  1.00162.36           C
ATOM   4457  C   ALA C  65      16.034 187.597  45.359  1.00166.17           C
ATOM   4458  O   ALA C  65      16.709 187.475  44.336  1.00169.61           O
ATOM   4459  N   SER C  66      15.545 186.564  46.049  1.00162.31           N
ATOM   4460  CA  SER C  66      15.923 185.173  45.802  1.00152.29           C
ATOM   4461  CB  SER C  66      17.108 184.762  46.688  1.00159.42           C
ATOM   4462  OG  SER C  66      18.347 184.849  46.001  1.00166.05           O
ATOM   4463  C   SER C  66      14.761 184.194  46.027  1.00135.21           C
ATOM   4464  O   SER C  66      13.927 184.404  46.909  1.00130.96           O
ATOM   4465  N   ILE C  67      14.704 183.137  45.218  1.00118.89           N
ATOM   4466  CA  ILE C  67      13.943 181.936  45.586  1.00109.59           C
ATOM   4467  CB  ILE C  67      12.741 181.626  44.671  1.00104.73           C
ATOM   4468  CG1 ILE C  67      11.952 182.935  44.421  1.00102.16           C
ATOM   4469  CD1 ILE C  67      11.446 183.670  45.644  1.00103.57           C
ATOM   4470  CG2 ILE C  67      11.968 180.429  45.254  1.00104.60           C
ATOM   4471  C   ILE C  67      14.903 180.762  45.630  1.00108.50           C
ATOM   4472  O   ILE C  67      15.099 180.068  44.634  1.00111.15           O
ATOM   4473  N   THR C  68      15.502 180.547  46.796  1.00108.15           N
ATOM   4474  CA  THR C  68      16.429 179.437  46.988  1.00104.91           C
ATOM   4475  CB  THR C  68      17.477 179.763  48.084  1.00110.16           C
ATOM   4476  OG1 THR C  68      16.859 179.683  49.371  1.00118.11           O
ATOM   4477  CG2 THR C  68      18.048 181.173  47.910  1.00110.74           C
ATOM   4478  C   THR C  68      15.650 178.172  47.376  1.00 99.91           C
ATOM   4479  O   THR C  68      14.489 178.236  47.804  1.00 85.63           O
ATOM   4480  N   ILE C  69      16.287 177.018  47.202  1.00104.33           N
ATOM   4481  CA  ILE C  69      15.664 175.735  47.532  1.00108.23           C
ATOM   4482  CB  ILE C  69      15.368 174.880  46.257  1.00105.51           C
ATOM   4483  CG1 ILE C  69      14.439 175.684  45.244  1.00102.64           C
ATOM   4484  CD1 ILE C  69      13.084 176.137  45.774  1.00100.21           C
ATOM   4485  CG2 ILE C  69      14.953 173.451  46.687  1.00105.02           C
ATOM   4486  C   ILE C  69      16.520 174.905  48.499  1.00110.85           C
ATOM   4487  O   ILE C  69      17.745 174.798  48.357  1.00119.47           O
ATOM   4488  N   GLY C  70      15.847 174.311  49.479  1.00108.18           N
ATOM   4489  CA  GLY C  70      16.439 173.265  50.318  1.00108.20           C
ATOM   4490  C   GLY C  70      15.389 172.231  50.715  1.00105.14           C
ATOM   4491  O   GLY C  70      14.341 172.157  50.075  1.00100.12           O
ATOM   4492  N   LEU C  71      15.667 171.463  51.778  1.00101.29           N
ATOM   4493  CA  LEU C  71      14.792 170.398  52.305  1.00 89.96           C
ATOM   4494  CB  LEU C  71      15.513 169.003  52.263  1.00 85.78           C
ATOM   4495  CG  LEU C  71      17.038 168.899  52.417  1.00 82.27           C
ATOM   4496  CD1 LEU C  71      17.409 167.470  52.785  1.00 78.33           C
ATOM   4497  CD2 LEU C  71      17.814 169.319  51.173  1.00 82.73           C
ATOM   4498  C   LEU C  71      14.427 170.688  53.752  1.00 88.45           C
ATOM   4499  O   LEU C  71      15.236 171.214  54.502  1.00 88.54           O
ATOM   4500  N   ASP C  72      13.225 170.304  54.164  1.00 90.67           N
ATOM   4501  CA  ASP C  72      12.825 170.439  55.564  1.00 97.61           C
ATOM   4502  CB  ASP C  72      11.310 170.578  55.684  1.00 95.75           C
ATOM   4503  CG  ASP C  72      10.821 171.958  55.253  1.00 93.21           C
ATOM   4504  OD1 ASP C  72      11.655 172.862  55.009  1.00 88.99           O
ATOM   4505  OD2 ASP C  72       9.599 172.144  55.161  1.00 89.93           O
ATOM   4506  C   ASP C  72      13.355 169.259  56.378  1.00104.90           C
ATOM   4507  O   ASP C  72      13.369 169.317  57.599  1.00102.36           O
ATOM   4508  N   ALA C  73      13.787 168.206  55.680  1.00110.98           N
ATOM   4509  CA  ALA C  73      14.548 167.060  56.251  1.00110.61           C
ATOM   4510  CB  ALA C  73      15.572 167.489  57.292  1.00108.98           C
ATOM   4511  C   ALA C  73      13.631 166.038  56.871  1.00108.37           C
ATOM   4512  O   ALA C  73      13.582 164.907  56.429  1.00104.68           O
ATOM   4513  N   GLU C  74      12.904 166.462  57.899  1.00107.26           N
ATOM   4514  CA  GLU C  74      12.126 165.556  58.745  1.00101.88           C
ATOM   4515  CB  GLU C  74      11.227 166.355  59.720  1.00100.47           C
ATOM   4516  CG  GLU C  74       9.786 166.491  59.232  1.00100.36           C
ATOM   4517  CD  GLU C  74       9.464 167.814  58.554  1.00 96.12           C
ATOM   4518  OE1 GLU C  74      10.365 168.658  58.387  1.00 91.66           O
ATOM   4519  OE2 GLU C  74       8.290 168.006  58.187  1.00 93.03           O
ATOM   4520  C   GLU C  74      11.264 164.587  57.936  1.00 98.47           C
ATOM   4521  O   GLU C  74      11.091 163.441  58.332  1.00 94.88           O
ATOM   4522  N   LYS C  75      10.705 165.079  56.829  1.00 97.27           N
ATOM   4523  CA  LYS C  75       9.726 164.345  56.026  1.00 91.09           C
ATOM   4524  CB  LYS C  75       8.740 165.346  55.405  1.00 92.81           C
ATOM   4525  CG  LYS C  75       7.576 164.748  54.618  1.00 94.35           C
ATOM   4526  CD  LYS C  75       6.539 163.989  55.431  1.00 94.86           C
ATOM   4527  CE  LYS C  75       5.170 164.013  54.758  1.00 95.43           C
ATOM   4528  NZ  LYS C  75       4.141 163.325  55.584  1.00 97.62           N
ATOM   4529  C   LYS C  75      10.412 163.528  54.940  1.00 85.88           C
ATOM   4530  O   LYS C  75       9.914 162.478  54.543  1.00 79.48           O
ATOM   4531  N   ALA C  76      11.561 164.013  54.476  1.00 82.72           N
ATOM   4532  CA  ALA C  76      12.412 163.272  53.540  1.00 84.68           C
ATOM   4533  CB  ALA C  76      13.790 163.916  53.447  1.00 83.61           C
ATOM   4534  C   ALA C  76      12.553 161.813  53.972  1.00 90.72           C
ATOM   4535  O   ALA C  76      12.283 160.884  53.205  1.00 82.42           O
ATOM   4536  N   TYR C  77      12.965 161.631  55.222  1.00 94.05           N
ATOM   4537  CA  TYR C  77      13.215 160.310  55.770  1.00 90.39           C
ATOM   4538  CB  TYR C  77      13.982 160.456  57.087  1.00 98.33           C
ATOM   4539  CG  TYR C  77      13.809 159.328  58.069  1.00112.17           C
ATOM   4540  CD1 TYR C  77      14.650 158.219  58.036  1.00112.58           C
ATOM   4541  CE1 TYR C  77      14.500 157.188  58.941  1.00117.29           C
ATOM   4542  CZ  TYR C  77      13.503 157.258  59.901  1.00120.25           C
ATOM   4543  OH  TYR C  77      13.351 156.225  60.794  1.00128.57           O
ATOM   4544  CE2 TYR C  77      12.655 158.346  59.959  1.00117.18           C
ATOM   4545  CD2 TYR C  77      12.813 159.375  59.050  1.00117.04           C
ATOM   4546  C   TYR C  77      11.939 159.465  55.903  1.00 83.08           C
ATOM   4547  O   TYR C  77      11.944 158.291  55.535  1.00 77.21           O
ATOM   4548  N   GLN C  78      10.847 160.075  56.370  1.00 81.69           N
ATOM   4549  CA  GLN C  78       9.584 159.365  56.615  1.00 79.28           C
ATOM   4550  CB  GLN C  78       8.535 160.332  57.200  1.00 82.30           C
ATOM   4551  CG  GLN C  78       7.488 159.745  58.187  1.00 84.69           C
ATOM   4552  CD  GLN C  78       6.127 159.468  57.561  1.00 85.63           C
ATOM   4553  OE1 GLN C  78       5.948 159.576  56.356  1.00 86.70           O
ATOM   4554  NE2 GLN C  78       5.155 159.106  58.394  1.00 88.37           N
ATOM   4555  C   GLN C  78       9.016 158.682  55.358  1.00 77.84           C
ATOM   4556  O   GLN C  78       8.351 157.657  55.475  1.00 71.79           O
ATOM   4557  N   LEU C  79       9.282 159.243  54.171  1.00 85.41           N
ATOM   4558  CA  LEU C  79       8.686 158.775  52.910  1.00 87.03           C
ATOM   4559  CB  LEU C  79       8.349 159.983  51.981  1.00 86.44           C
ATOM   4560  CG  LEU C  79       7.104 160.926  52.219  1.00 85.31           C
ATOM   4561  CD1 LEU C  79       6.461 161.440  50.928  1.00 87.51           C
ATOM   4562  CD2 LEU C  79       5.987 160.311  53.057  1.00 82.58           C
ATOM   4563  C   LEU C  79       9.550 157.722  52.178  1.00 85.71           C
ATOM   4564  O   LEU C  79       9.043 156.970  51.330  1.00 85.97           O
ATOM   4565  N   ILE C  80      10.844 157.654  52.488  1.00 86.62           N
ATOM   4566  CA  ILE C  80      11.663 156.559  51.962  1.00 90.66           C
ATOM   4567  CB  ILE C  80      13.172 156.830  51.994  1.00 88.87           C
ATOM   4568  CG1 ILE C  80      13.875 155.664  51.232  1.00 89.30           C
ATOM   4569  CD1 ILE C  80      14.691 154.689  52.058  1.00 90.76           C
ATOM   4570  CG2 ILE C  80      13.675 157.104  53.419  1.00 88.27           C
ATOM   4571  C   ILE C  80      11.421 155.250  52.684  1.00 91.94           C
ATOM   4572  O   ILE C  80      11.604 154.189  52.101  1.00 92.02           O
ATOM   4573  N   LEU C  81      11.075 155.338  53.964  1.00 96.10           N
ATOM   4574  CA  LEU C  81      10.749 154.154  54.764  1.00 96.01           C
ATOM   4575  CB  LEU C  81      11.063 154.397  56.233  1.00 91.50           C
ATOM   4576  CG  LEU C  81      12.461 154.765  56.702  1.00 91.51           C
ATOM   4577  CD1 LEU C  81      12.435 154.766  58.215  1.00 93.91           C
ATOM   4578  CD2 LEU C  81      13.481 153.773  56.169  1.00 90.70           C
ATOM   4579  C   LEU C  81       9.296 153.710  54.690  1.00 98.72           C
ATOM   4580  O   LEU C  81       8.888 152.855  55.482  1.00110.07           O
ATOM   4581  N   GLU C  82       8.511 154.316  53.801  1.00 95.34           N
ATOM   4582  CA  GLU C  82       7.183 153.802  53.470  1.00 91.84           C
ATOM   4583  CB  GLU C  82       6.150 154.943  53.394  1.00 88.09           C
ATOM   4584  CG  GLU C  82       4.754 154.557  53.041  1.00 83.19           C
ATOM   4585  CD  GLU C  82       3.966 155.638  52.310  1.00 79.33           C
ATOM   4586  OE1 GLU C  82       4.501 156.273  51.373  1.00 73.58           O
ATOM   4587  OE2 GLU C  82       2.783 155.824  52.656  1.00 78.66           O
ATOM   4588  C   GLU C  82       7.287 152.996  52.176  1.00 97.56           C
ATOM   4589  O   GLU C  82       6.702 151.917  52.068  1.00 94.02           O
ATOM   4590  N   LYS C  83       8.041 153.511  51.204  1.00106.41           N
ATOM   4591  CA  LYS C  83       8.308 152.793  49.961  1.00115.40           C
ATOM   4592  CB  LYS C  83       8.514 153.795  48.801  1.00112.27           C
ATOM   4593  CG  LYS C  83       8.319 153.138  47.445  1.00109.90           C
ATOM   4594  CD  LYS C  83       6.907 153.368  46.908  1.00107.02           C
ATOM   4595  CE  LYS C  83       6.828 153.089  45.417  1.00103.19           C
ATOM   4596  NZ  LYS C  83       5.474 152.620  45.029  1.00100.69           N
ATOM   4597  C   LYS C  83       9.422 151.720  50.117  1.00121.50           C
ATOM   4598  O   LYS C  83       9.130 150.519  50.125  1.00126.84           O
ATOM   4599  N   LEU C  84      10.676 152.132  50.260  1.00122.33           N
ATOM   4600  CA  LEU C  84      11.761 151.205  50.582  1.00120.68           C
ATOM   4601  CB  LEU C  84      13.071 151.741  50.054  1.00114.72           C
ATOM   4602  CG  LEU C  84      13.197 151.897  48.535  1.00110.04           C
ATOM   4603  CD1 LEU C  84      13.871 153.198  48.124  1.00107.06           C
ATOM   4604  CD2 LEU C  84      13.998 150.711  48.075  1.00109.95           C
ATOM   4605  C   LEU C  84      11.906 150.977  52.084  1.00124.48           C
ATOM   4606  O   LEU C  84      12.303 151.867  52.818  1.00128.10           O
ATOM   4607  N   GLY C  85      11.589 149.770  52.525  1.00123.27           N
ATOM   4608  CA  GLY C  85      11.696 149.398  53.935  1.00116.86           C
ATOM   4609  C   GLY C  85      12.244 147.998  54.069  1.00112.70           C
ATOM   4610  O   GLY C  85      13.108 147.740  54.898  1.00104.92           O
ATOM   4611  N   ASP C  86      11.739 147.096  53.232  1.00119.94           N
ATOM   4612  CA  ASP C  86      12.187 145.714  53.205  1.00125.65           C
ATOM   4613  CB  ASP C  86      11.155 144.832  52.492  1.00131.54           C
ATOM   4614  CG  ASP C  86       9.727 145.126  52.924  1.00133.35           C
ATOM   4615  OD1 ASP C  86       9.166 146.124  52.430  1.00135.49           O
ATOM   4616  OD2 ASP C  86       9.161 144.362  53.736  1.00135.38           O
ATOM   4617  C   ASP C  86      13.552 145.548  52.529  1.00123.46           C
ATOM   4618  O   ASP C  86      14.155 144.480  52.639  1.00132.65           O
ATOM   4619  N   GLN C  87      14.030 146.586  51.836  1.00112.75           N
ATOM   4620  CA  GLN C  87      15.253 146.500  51.039  1.00108.25           C
ATOM   4621  CB  GLN C  87      14.931 146.708  49.535  1.00108.30           C
ATOM   4622  CG  GLN C  87      15.526 147.892  48.823  1.00108.66           C
ATOM   4623  CD  GLN C  87      15.520 147.744  47.304  1.00111.37           C
ATOM   4624  OE1 GLN C  87      15.185 146.692  46.745  1.00118.49           O
ATOM   4625  NE2 GLN C  87      15.919 148.803  46.633  1.00112.55           N
ATOM   4626  C   GLN C  87      16.372 147.406  51.598  1.00102.55           C
ATOM   4627  O   GLN C  87      17.499 147.346  51.121  1.00102.83           O
ATOM   4628  N   ILE C  88      16.099 148.201  52.634  1.00 99.12           N
ATOM   4629  CA  ILE C  88      17.194 148.854  53.380  1.00101.91           C
ATOM   4630  CB  ILE C  88      16.693 150.060  54.231  1.00 96.65           C
ATOM   4631  CG1 ILE C  88      17.877 150.702  54.982  1.00 91.18           C
ATOM   4632  CD1 ILE C  88      18.319 152.053  54.472  1.00 86.95           C
ATOM   4633  CG2 ILE C  88      15.541 149.665  55.156  1.00 96.32           C
ATOM   4634  C   ILE C  88      18.000 147.836  54.240  1.00107.96           C
ATOM   4635  O   ILE C  88      19.171 148.071  54.550  1.00105.52           O
ATOM   4636  N   LEU C  89      17.392 146.694  54.567  1.00111.77           N
ATOM   4637  CA  LEU C  89      18.007 145.654  55.401  1.00110.28           C
ATOM   4638  CB  LEU C  89      16.912 144.908  56.188  1.00103.52           C
ATOM   4639  CG  LEU C  89      16.402 145.446  57.517  1.00 99.71           C
ATOM   4640  CD1 LEU C  89      16.099 146.915  57.376  1.00100.32           C
ATOM   4641  CD2 LEU C  89      15.162 144.652  57.868  1.00 92.36           C
ATOM   4642  C   LEU C  89      18.815 144.600  54.625  1.00120.01           C
ATOM   4643  O   LEU C  89      19.634 143.878  55.198  1.00127.04           O
ATOM   4644  N   GLN C  90      18.579 144.521  53.322  1.00127.03           N
ATOM   4645  CA  GLN C  90      19.012 143.380  52.505  1.00126.62           C
ATOM   4646  CB  GLN C  90      17.937 143.045  51.448  1.00126.32           C
ATOM   4647  CG  GLN C  90      16.735 142.370  52.048  1.00126.45           C
ATOM   4648  CD  GLN C  90      15.855 141.765  50.973  1.00129.78           C
ATOM   4649  OE1 GLN C  90      16.217 140.748  50.390  1.00136.50           O
ATOM   4650  NE2 GLN C  90      14.711 142.376  50.694  1.00129.00           N
ATOM   4651  C   GLN C  90      20.396 143.580  51.887  1.00129.09           C
ATOM   4652  O   GLN C  90      21.158 142.624  51.702  1.00126.88           O
ATOM   4653  N   GLY C  91      20.735 144.834  51.608  1.00133.58           N
ATOM   4654  CA  GLY C  91      22.071 145.185  51.152  1.00133.21           C
ATOM   4655  C   GLY C  91      23.080 145.248  52.286  1.00128.91           C
ATOM   4656  O   GLY C  91      24.257 145.483  52.043  1.00123.91           O
ATOM   4657  N   ILE C  92      22.615 145.054  53.522  1.00128.35           N
ATOM   4658  CA  ILE C  92      23.467 144.999  54.703  1.00127.32           C
ATOM   4659  CB  ILE C  92      23.026 146.093  55.766  1.00114.41           C
ATOM   4660  CG1 ILE C  92      22.946 145.529  57.248  1.00107.02           C
ATOM   4661  CD1 ILE C  92      21.616 144.882  57.604  1.00102.60           C
ATOM   4662  CG2 ILE C  92      21.705 146.737  55.320  1.00108.81           C
ATOM   4663  C   ILE C  92      23.581 143.553  55.260  1.00132.44           C
ATOM   4664  O   ILE C  92      24.691 143.074  55.451  1.00125.04           O
ATOM   4665  N   ALA C  93      22.474 142.822  55.424  1.00134.03           N
ATOM   4666  CA  ALA C  93      22.432 141.761  56.435  1.00138.59           C
ATOM   4667  CB  ALA C  93      21.093 141.018  56.447  1.00132.82           C
ATOM   4668  C   ALA C  93      23.600 140.770  56.406  1.00152.60           C
ATOM   4669  O   ALA C  93      24.420 140.768  57.320  1.00170.73           O
ATOM   4670  N   ASP C  94      23.682 139.940  55.369  1.00157.57           N
ATOM   4671  CA  ASP C  94      24.701 138.865  55.310  1.00157.53           C
ATOM   4672  CB  ASP C  94      24.490 138.015  54.060  1.00153.98           C
ATOM   4673  CG  ASP C  94      24.890 138.742  52.781  1.00151.85           C
ATOM   4674  OD1 ASP C  94      25.305 139.919  52.851  1.00143.09           O
ATOM   4675  OD2 ASP C  94      24.783 138.129  51.701  1.00151.60           O
ATOM   4676  C   ASP C  94      26.183 139.267  55.308  1.00161.08           C
ATOM   4677  O   ASP C  94      27.062 138.394  55.268  1.00164.73           O
ATOM   4678  N   THR C  95      26.461 140.566  55.272  1.00157.93           N
ATOM   4679  CA  THR C  95      27.832 141.056  55.354  1.00156.04           C
ATOM   4680  CB  THR C  95      28.139 142.095  54.230  1.00153.96           C
ATOM   4681  OG1 THR C  95      29.539 142.423  54.212  1.00162.46           O
ATOM   4682  CG2 THR C  95      27.327 143.370  54.399  1.00144.96           C
ATOM   4683  C   THR C  95      28.108 141.636  56.747  1.00150.56           C
ATOM   4684  O   THR C  95      29.259 141.665  57.192  1.00156.93           O
ATOM   4685  N   ILE C  96      27.054 142.076  57.434  1.00139.06           N
ATOM   4686  CA  ILE C  96      27.170 142.512  58.830  1.00131.62           C
ATOM   4687  CB  ILE C  96      26.175 143.665  59.195  1.00127.83           C
ATOM   4688  CG1 ILE C  96      24.751 143.113  59.569  1.00124.63           C
ATOM   4689  CD1 ILE C  96      24.546 142.704  61.015  1.00121.70           C
ATOM   4690  CG2 ILE C  96      26.175 144.700  58.061  1.00128.09           C
ATOM   4691  C   ILE C  96      27.078 141.320  59.784  1.00129.37           C
ATOM   4692  O   ILE C  96      27.808 141.274  60.763  1.00130.50           O
ATOM   4693  N   VAL C  97      26.222 140.340  59.497  1.00124.15           N
ATOM   4694  CA  VAL C  97      26.173 139.133  60.328  1.00121.38           C
ATOM   4695  CB  VAL C  97      25.032 138.179  59.927  1.00122.81           C
ATOM   4696  CG1 VAL C  97      25.343 137.467  58.630  1.00122.70           C
ATOM   4697  CG2 VAL C  97      24.759 137.168  61.035  1.00124.18           C
ATOM   4698  C   VAL C  97      27.532 138.417  60.328  1.00115.54           C
ATOM   4699  O   VAL C  97      28.095 138.195  61.397  1.00115.26           O
ATOM   4700  N   ASP C  98      28.072 138.112  59.144  1.00110.03           N
ATOM   4701  CA  ASP C  98      29.364 137.393  59.046  1.00109.16           C
ATOM   4702  CB  ASP C  98      29.712 136.973  57.583  1.00111.27           C
ATOM   4703  CG  ASP C  98      30.013 138.147  56.652  1.00115.95           C
ATOM   4704  OD1 ASP C  98      30.017 139.309  57.092  1.00114.19           O
ATOM   4705  OD2 ASP C  98      30.253 137.895  55.445  1.00119.69           O
ATOM   4706  C   ASP C  98      30.534 138.108  59.777  1.00109.96           C
ATOM   4707  O   ASP C  98      31.480 137.444  60.226  1.00102.39           O
ATOM   4708  N   SER C  99      30.451 139.434  59.947  1.00110.35           N
ATOM   4709  CA  SER C  99      31.483 140.179  60.691  1.00108.97           C
ATOM   4710  CB  SER C  99      31.840 141.479  59.969  1.00108.33           C
ATOM   4711  OG  SER C  99      30.776 142.405  60.060  1.00112.93           O
ATOM   4712  C   SER C  99      31.073 140.484  62.137  1.00107.68           C
ATOM   4713  O   SER C  99      31.916 140.479  63.030  1.00107.02           O
ATOM   4714  N   THR C 100      29.792 140.772  62.367  1.00110.14           N
ATOM   4715  CA  THR C 100      29.286 141.008  63.732  1.00115.08           C
ATOM   4716  CB  THR C 100      27.874 141.666  63.740  1.00115.98           C
ATOM   4717  OG1 THR C 100      27.762 142.582  64.832  1.00122.21           O
ATOM   4718  CG2 THR C 100      26.750 140.629  63.829  1.00115.84           C
ATOM   4719  C   THR C 100      29.257 139.714  64.553  1.00110.77           C
ATOM   4720  O   THR C 100      29.296 139.756  65.784  1.00112.58           O
ATOM   4721  N   VAL C 101      29.163 138.572  63.875  1.00103.02           N
ATOM   4722  CA  VAL C 101      29.329 137.289  64.533  1.00 99.20           C
ATOM   4723  CB  VAL C 101      28.997 136.108  63.604  1.00 95.71           C
ATOM   4724  CG1 VAL C 101      29.684 134.830  64.065  1.00 95.46           C
ATOM   4725  CG2 VAL C 101      27.497 135.907  63.525  1.00 91.55           C
ATOM   4726  C   VAL C 101      30.764 137.210  65.059  1.00 98.06           C
ATOM   4727  O   VAL C 101      30.975 137.055  66.257  1.00108.23           O
ATOM   4728  N   GLN C 102      31.737 137.391  64.180  1.00 94.55           N
ATOM   4729  CA  GLN C 102      33.136 137.249  64.560  1.00 96.84           C
ATOM   4730  CB  GLN C 102      34.031 137.335  63.323  1.00100.43           C
ATOM   4731  CG  GLN C 102      33.811 136.163  62.392  1.00103.36           C
ATOM   4732  CD  GLN C 102      34.315 134.874  63.020  1.00105.22           C
ATOM   4733  OE1 GLN C 102      33.512 134.142  63.547  1.00100.45           O
ATOM   4734  NE2 GLN C 102      35.640 134.619  63.024  1.00107.87           N
ATOM   4735  C   GLN C 102      33.599 138.254  65.608  1.00 98.16           C
ATOM   4736  O   GLN C 102      34.503 137.959  66.386  1.00100.70           O
ATOM   4737  N   ASP C 103      32.980 139.431  65.648  1.00100.28           N
ATOM   4738  CA  ASP C 103      33.381 140.446  66.626  1.00100.15           C
ATOM   4739  CB  ASP C 103      32.980 141.866  66.212  1.00104.72           C
ATOM   4740  CG  ASP C 103      33.655 142.326  64.944  1.00109.31           C
ATOM   4741  OD1 ASP C 103      34.446 141.542  64.364  1.00108.37           O
ATOM   4742  OD2 ASP C 103      33.402 143.491  64.557  1.00107.27           O
ATOM   4743  C   ASP C 103      32.787 140.143  67.990  1.00 95.35           C
ATOM   4744  O   ASP C 103      33.372 140.546  68.984  1.00101.20           O
ATOM   4745  N   ILE C 104      31.633 139.463  68.046  1.00 90.69           N
ATOM   4746  CA  ILE C 104      31.079 139.027  69.346  1.00 93.97           C
ATOM   4747  CB  ILE C 104      29.530 138.736  69.461  1.00 97.85           C
ATOM   4748  CG1 ILE C 104      29.098 137.433  68.801  1.00101.17           C
ATOM   4749  CD1 ILE C 104      28.545 137.520  67.411  1.00102.09           C
ATOM   4750  CG2 ILE C 104      28.651 139.982  69.181  1.00 96.75           C
ATOM   4751  C   ILE C 104      31.914 137.835  69.804  1.00 92.15           C
ATOM   4752  O   ILE C 104      32.392 137.809  70.931  1.00 94.61           O
ATOM   4753  N   LEU C 105      32.127 136.875  68.910  1.00 88.90           N
ATOM   4754  CA  LEU C 105      32.867 135.676  69.252  1.00 90.83           C
ATOM   4755  CB  LEU C 105      32.938 134.699  68.075  1.00 95.04           C
ATOM   4756  CG  LEU C 105      31.590 134.131  67.607  1.00 93.32           C
ATOM   4757  CD1 LEU C 105      31.858 133.096  66.531  1.00 93.09           C
ATOM   4758  CD2 LEU C 105      30.750 133.539  68.729  1.00 87.70           C
ATOM   4759  C   LEU C 105      34.259 135.989  69.774  1.00 90.61           C
ATOM   4760  O   LEU C 105      34.698 135.372  70.743  1.00106.56           O
ATOM   4761  N   ASP C 106      34.947 136.946  69.163  1.00 83.40           N
ATOM   4762  CA  ASP C 106      36.235 137.393  69.708  1.00 86.87           C
ATOM   4763  CB  ASP C 106      37.011 138.255  68.712  1.00 89.50           C
ATOM   4764  CG  ASP C 106      37.273 137.521  67.410  1.00 91.14           C
ATOM   4765  OD1 ASP C 106      37.354 136.277  67.465  1.00 91.67           O
ATOM   4766  OD2 ASP C 106      37.377 138.162  66.338  1.00 98.61           O
ATOM   4767  C   ASP C 106      36.109 138.138  71.033  1.00 88.76           C
ATOM   4768  O   ASP C 106      37.017 138.070  71.848  1.00 84.78           O
ATOM   4769  N   LYS C 107      35.001 138.839  71.259  1.00 93.61           N
ATOM   4770  CA  LYS C 107      34.765 139.444  72.566  1.00 97.18           C
ATOM   4771  CB  LYS C 107      33.542 140.381  72.559  1.00 95.93           C
ATOM   4772  CG  LYS C 107      33.837 141.815  72.148  1.00 98.74           C
ATOM   4773  CD  LYS C 107      35.093 142.436  72.797  1.00102.69           C
ATOM   4774  CE  LYS C 107      34.756 143.275  74.024  1.00106.33           C
ATOM   4775  NZ  LYS C 107      34.283 144.618  73.620  1.00106.90           N
ATOM   4776  C   LYS C 107      34.573 138.342  73.615  1.00100.99           C
ATOM   4777  O   LYS C 107      35.315 138.277  74.607  1.00108.21           O
ATOM   4778  N   ILE C 108      33.609 137.452  73.374  1.00 94.91           N
ATOM   4779  CA  ILE C 108      33.273 136.423  74.371  1.00 93.53           C
ATOM   4780  CB  ILE C 108      32.010 135.583  74.090  1.00 98.22           C
ATOM   4781  CG1 ILE C 108      32.256 134.608  72.893  1.00100.64           C
ATOM   4782  CD1 ILE C 108      32.546 133.185  73.313  1.00 98.16           C
ATOM   4783  CG2 ILE C 108      30.784 136.502  74.007  1.00 94.96           C
ATOM   4784  C   ILE C 108      34.441 135.511  74.706  1.00 84.46           C
ATOM   4785  O   ILE C 108      34.567 135.097  75.845  1.00 86.11           O
ATOM   4786  N   THR C 109      35.294 135.221  73.729  1.00 73.85           N
ATOM   4787  CA  THR C 109      36.431 134.334  73.951  1.00 77.01           C
ATOM   4788  CB  THR C 109      36.742 133.480  72.695  1.00 78.51           C
ATOM   4789  OG1 THR C 109      37.128 134.338  71.608  1.00 82.01           O
ATOM   4790  CG2 THR C 109      35.522 132.630  72.307  1.00 77.02           C
ATOM   4791  C   THR C 109      37.715 135.053  74.371  1.00 72.02           C
ATOM   4792  O   THR C 109      38.745 134.404  74.519  1.00 73.98           O
ATOM   4793  N   THR C 110      37.671 136.367  74.574  1.00 67.50           N
ATOM   4794  CA  THR C 110      38.847 137.087  75.069  1.00 63.72           C
ATOM   4795  CB  THR C 110      39.625 137.808  73.936  1.00 70.67           C
ATOM   4796  OG1 THR C 110      38.896 138.962  73.515  1.00 71.51           O
ATOM   4797  CG2 THR C 110      39.854 136.900  72.727  1.00 73.24           C
ATOM   4798  C   THR C 110      38.564 138.138  76.126  1.00 62.52           C
ATOM   4799  O   THR C 110      39.505 138.611  76.740  1.00 70.27           O
ATOM   4800  N   ASP C 111      37.310 138.515  76.358  1.00 55.29           N
ATOM   4801  CA  ASP C 111      37.025 139.660  77.242  1.00 53.46           C
ATOM   4802  CB  ASP C 111      35.673 140.303  76.900  1.00 55.90           C
ATOM   4803  CG  ASP C 111      35.411 141.600  77.661  1.00 59.88           C
ATOM   4804  OD1 ASP C 111      36.228 142.012  78.506  1.00 65.99           O
ATOM   4805  OD2 ASP C 111      34.389 142.252  77.367  1.00 72.80           O
ATOM   4806  C   ASP C 111      37.046 139.245  78.697  1.00 44.09           C
ATOM   4807  O   ASP C 111      36.201 138.467  79.124  1.00 44.06           O
ATOM   4808  N   PRO C 112      38.028 139.758  79.460  1.00 44.95           N
ATOM   4809  CA  PRO C 112      38.146 139.346  80.853  1.00 44.01           C
ATOM   4810  CB  PRO C 112      39.550 139.848  81.258  1.00 41.26           C
ATOM   4811  CG  PRO C 112      39.821 140.983  80.367  1.00 41.41           C
ATOM   4812  CD  PRO C 112      39.138 140.657  79.069  1.00 42.40           C
ATOM   4813  C   PRO C 112      37.081 139.922  81.767  1.00 43.93           C
ATOM   4814  O   PRO C 112      36.948 139.472  82.900  1.00 45.08           O
ATOM   4815  N   SER C 113      36.328 140.910  81.312  1.00 43.41           N
ATOM   4816  CA  SER C 113      35.387 141.580  82.202  1.00 46.90           C
ATOM   4817  CB  SER C 113      35.338 143.067  81.890  1.00 46.91           C
ATOM   4818  OG  SER C 113      35.272 143.899  83.046  1.00 43.81           O
ATOM   4819  C   SER C 113      34.012 140.874  82.206  1.00 45.93           C
ATOM   4820  O   SER C 113      33.188 141.098  83.079  1.00 48.71           O
ATOM   4821  N   LEU C 114      33.788 139.965  81.264  1.00 52.51           N
ATOM   4822  CA  LEU C 114      32.461 139.289  81.124  1.00 60.29           C
ATOM   4823  CB  LEU C 114      32.329 138.710  79.698  1.00 65.31           C
ATOM   4824  CG  LEU C 114      32.204 139.711  78.539  1.00 72.82           C
ATOM   4825  CD1 LEU C 114      32.009 138.950  77.233  1.00 73.36           C
ATOM   4826  CD2 LEU C 114      31.060 140.702  78.762  1.00 76.54           C
ATOM   4827  C   LEU C 114      31.770 138.386  82.195  1.00 61.39           C
ATOM   4828  O   LEU C 114      30.568 138.272  82.119  1.00 70.04           O
ATOM   4829  N   GLY C 115      32.384 137.693  83.143  1.00 59.65           N
ATOM   4830  CA  GLY C 115      33.485 136.766  83.000  1.00 55.85           C
ATOM   4831  C   GLY C 115      33.008 135.371  82.561  1.00 53.64           C
ATOM   4832  O   GLY C 115      32.617 134.507  83.364  1.00 48.69           O
ATOM   4833  N   LEU C 116      33.068 135.144  81.258  1.00 53.78           N
ATOM   4834  CA  LEU C 116      33.019 133.810  80.694  1.00 51.92           C
ATOM   4835  CB  LEU C 116      32.425 133.854  79.282  1.00 48.54           C
ATOM   4836  CG  LEU C 116      31.050 134.562  79.165  1.00 49.87           C
ATOM   4837  CD1 LEU C 116      30.652 134.636  77.704  1.00 51.30           C
ATOM   4838  CD2 LEU C 116      29.970 133.866  79.981  1.00 52.23           C
ATOM   4839  C   LEU C 116      34.569 133.661  80.756  1.00 51.36           C
ATOM   4840  O   LEU C 116      35.233 134.616  81.152  1.00 62.23           O
ATOM   4841  N   LEU C 117      35.195 132.581  80.345  1.00 46.75           N
ATOM   4842  CA  LEU C 117      36.657 132.468  80.496  1.00 46.17           C
ATOM   4843  CB  LEU C 117      37.609 133.542  79.879  1.00 48.55           C
ATOM   4844  CG  LEU C 117      37.262 134.072  78.485  1.00 52.43           C
ATOM   4845  CD1 LEU C 117      38.405 134.811  77.810  1.00 53.16           C
ATOM   4846  CD2 LEU C 117      36.764 132.970  77.556  1.00 50.89           C
ATOM   4847  C   LEU C 117      37.064 132.234  81.946  1.00 41.55           C
ATOM   4848  O   LEU C 117      37.173 133.156  82.784  1.00 38.90           O
ATOM   4849  N   LYS C 118      37.290 130.965  82.203  1.00 35.41           N
ATOM   4850  CA  LYS C 118      37.674 130.488  83.497  1.00 30.53           C
ATOM   4851  CB  LYS C 118      36.489 129.800  84.156  1.00 30.97           C
ATOM   4852  CG  LYS C 118      35.561 130.834  84.759  1.00 33.53           C
ATOM   4853  CD  LYS C 118      34.134 130.409  84.592  1.00 37.93           C
ATOM   4854  CE  LYS C 118      33.205 131.511  85.059  1.00 40.41           C
ATOM   4855  NZ  LYS C 118      31.841 131.205  84.557  1.00 46.12           N
ATOM   4856  C   LYS C 118      38.851 129.565  83.349  1.00 22.28           C
ATOM   4857  O   LYS C 118      38.739 128.512  82.774  1.00 23.89           O
ATOM   4858  N   ALA C 119      39.974 129.965  83.900  1.00 19.92           N
ATOM   4859  CA  ALA C 119      41.161 129.102  83.920  1.00 19.91           C
ATOM   4860  CB  ALA C 119      42.382 129.881  84.390  1.00 19.69           C
ATOM   4861  C   ALA C 119      40.935 127.870  84.829  1.00 17.41           C
ATOM   4862  O   ALA C 119      40.246 127.953  85.846  1.00 15.85           O
ATOM   4863  N   PHE C 120      41.474 126.739  84.406  1.00 18.50           N
ATOM   4864  CA  PHE C 120      41.647 125.576  85.260  1.00 18.07           C
ATOM   4865  CB  PHE C 120      40.689 124.474  84.915  1.00 18.88           C
ATOM   4866  CG  PHE C 120      40.975 123.207  85.617  1.00 16.59           C
ATOM   4867  CD1 PHE C 120      40.616 123.053  86.929  1.00 16.95           C
ATOM   4868  CE1 PHE C 120      40.850 121.858  87.605  1.00 15.90           C
ATOM   4869  CZ  PHE C 120      41.545 120.855  86.995  1.00 15.56           C
ATOM   4870  CE2 PHE C 120      41.945 121.012  85.683  1.00 16.95           C
ATOM   4871  CD2 PHE C 120      41.667 122.184  85.000  1.00 15.79           C
ATOM   4872  C   PHE C 120      43.048 125.062  85.069  1.00 20.77           C
ATOM   4873  O   PHE C 120      43.533 124.934  83.939  1.00 23.67           O
ATOM   4874  N   ASN C 121      43.715 124.768  86.182  1.00 21.24           N
ATOM   4875  CA  ASN C 121      45.009 124.104  86.155  1.00 21.28           C
ATOM   4876  CB  ASN C 121      46.086 125.103  86.496  1.00 24.28           C
ATOM   4877  CG  ASN C 121      46.436 126.010  85.323  1.00 29.17           C
ATOM   4878  OD1 ASN C 121      47.109 125.590  84.380  1.00 31.45           O
ATOM   4879  ND2 ASN C 121      45.960 127.253  85.372  1.00 30.27           N
ATOM   4880  C   ASN C 121      45.021 123.013  87.221  1.00 18.66           C
ATOM   4881  O   ASN C 121      44.634 123.290  88.358  1.00 18.25           O
ATOM   4882  N   ASN C 122      45.515 121.832  86.864  1.00 15.10           N
ATOM   4883  CA  ASN C 122      45.786 120.806  87.841  1.00 13.58           C
ATOM   4884  CB  ASN C 122      45.088 119.560  87.516  1.00 12.67           C
ATOM   4885  CG  ASN C 122      45.214 118.560  88.639  1.00 13.50           C
ATOM   4886  OD1 ASN C 122      44.627 118.759  89.712  1.00 15.16           O
ATOM   4887  ND2 ASN C 122      45.964 117.512  88.421  1.00 11.97           N
ATOM   4888  C   ASN C 122      47.307 120.525  87.857  1.00 13.93           C
ATOM   4889  O   ASN C 122      47.888 120.399  86.798  1.00 13.28           O
ATOM   4890  N   PHE C 123      47.897 120.368  89.050  1.00 12.44           N
ATOM   4891  CA  PHE C 123      49.321 120.118  89.200  1.00 12.93           C
ATOM   4892  CB  PHE C 123      49.995 121.232  89.986  1.00 12.99           C
ATOM   4893  CG  PHE C 123      49.924 122.560  89.300  1.00 13.77           C
ATOM   4894  CD1 PHE C 123      50.873 122.926  88.348  1.00 14.00           C
ATOM   4895  CE1 PHE C 123      50.788 124.152  87.682  1.00 14.36           C
ATOM   4896  CZ  PHE C 123      49.707 124.984  87.948  1.00 14.28           C
ATOM   4897  CE2 PHE C 123      48.762 124.634  88.910  1.00 15.31           C
ATOM   4898  CD2 PHE C 123      48.860 123.413  89.560  1.00 13.86           C
ATOM   4899  C   PHE C 123      49.507 118.795  89.920  1.00 12.81           C
ATOM   4900  O   PHE C 123      49.218 118.699  91.100  1.00 12.98           O
ATOM   4901  N   PRO C 124      49.875 117.770  89.193  1.00 12.48           N
ATOM   4902  CA  PRO C 124      50.080 116.506  89.872  1.00 13.20           C
ATOM   4903  CB  PRO C 124      50.084 115.472  88.736  1.00 13.31           C
ATOM   4904  CG  PRO C 124      50.590 116.240  87.561  1.00 14.60           C
ATOM   4905  CD  PRO C 124      49.940 117.619  87.727  1.00 13.93           C
ATOM   4906  C   PRO C 124      51.399 116.552  90.591  1.00 12.95           C
ATOM   4907  O   PRO C 124      52.350 117.135  90.099  1.00 13.25           O
ATOM   4908  N   ILE C 125      51.440 115.984  91.791  1.00 11.66           N
ATOM   4909  CA  ILE C 125      52.716 115.801  92.531  1.00 11.04           C
[truncated: 569,923 more chars]
